# Supplementary material for: Spatiotemporal Characterization of Human Early Intervertebral Disc Formation at Single‐Cell Resolution
Source: Adv Sci (Weinh). 2023 Mar 25;10(14):2206296. doi: 10.1002/advs.202206296 (PMC10190614; doi:10.1002/advs.202206296)
Supplement: Supplementary file 2 — Supporting Information [file ADVS-10-2206296-s012.xlsx]

## Sheet: Sheet1
gene	p_val	avg_log2FC	pct.1	pct.2	p_val_adj	cluster
COL1A1	0	2.39624	0.912	0.631	0	hCT
COL1A2	0	2.04346	0.981	0.769	0	hCT
COL3A1	0	1.89971	0.936	0.662	0	hCT
OGN	0	1.89193	0.722	0.38	0	hCT
IGF1	0	1.55372	0.351	0.103	0	hCT
POSTN	0	1.49484	0.581	0.46	0	hCT
ASPN	0	1.46995	0.377	0.123	0	hCT
SFRP2	0	1.44346	0.564	0.327	0	hCT
CLU	0	1.38208	0.5	0.257	0	hCT
CXCL12	0	1.33417	0.499	0.221	0	hCT
IGFBP6	0	1.32819	0.268	0.082	0	hCT
EGFL6	0	1.30364	0.312	0.079	0	hCT
COL5A1	0	1.20226	0.725	0.426	0	hCT
PCOLCE	0	1.19287	0.831	0.487	0	hCT
COL5A2	0	1.19046	0.808	0.553	0	hCT
COL12A1	0	1.16851	0.665	0.365	0	hCT
PRSS35	0	1.15714	0.412	0.181	0	hCT
FBN2	0	1.14706	0.707	0.382	0	hCT
LGALS1	0	1.14134	0.913	0.68	0	hCT
PLAC9	0	1.12198	0.544	0.352	0	hCT
COL6A3	0	1.11618	0.686	0.344	0	hCT
LRRC17	0	1.09648	0.515	0.231	0	hCT
COL6A2	0	1.09638	0.801	0.549	0	hCT
SERPINF1	0	1.04212	0.467	0.154	0	hCT
OLFML3	0	1.02523	0.575	0.24	0	hCT
CRABP2	0	1.02154	0.618	0.285	0	hCT
PDGFRA	0	1.01749	0.597	0.255	0	hCT
COL6A1	0	1.00974	0.74	0.516	0	hCT
FBLN1	0	0.994498	0.77	0.506	0	hCT
FSTL1	0	0.990084	0.814	0.57	0	hCT
ISLR	0	0.989609	0.642	0.33	0	hCT
THBS2	0	0.969757	0.291	0.085	0	hCT
MXRA5	0	0.969451	0.502	0.197	0	hCT
PTN	0	0.963567	0.802	0.664	0	hCT
FN1	0	0.956671	0.793	0.525	0	hCT
PRRX1	0	0.938585	0.438	0.157	0	hCT
GJA1	0	0.932898	0.487	0.258	0	hCT
GAS1	0	0.921304	0.55	0.277	0	hCT
CCDC80	0	0.914084	0.535	0.267	0	hCT
MDK	0	0.906233	0.885	0.733	0	hCT
GAS2	0	0.8975	0.542	0.261	0	hCT
SPARC	0	0.882422	0.886	0.749	0	hCT
MFAP2	0	0.876317	0.782	0.515	0	hCT
DCN	0	0.872122	0.707	0.5	0	hCT
CDH11	0	0.861182	0.604	0.33	0	hCT
MFAP4	0	0.860317	0.701	0.434	0	hCT
VCAN	0	0.857479	0.868	0.658	0	hCT
TWIST1	0	0.833666	0.628	0.332	0	hCT
IL11RA	0	0.83306	0.659	0.374	0	hCT
SCX	0	0.821757	0.395	0.208	0	hCT
BOC	0	0.81889	0.542	0.263	0	hCT
CYP1B1	0	0.811143	0.282	0.106	0	hCT
ELN	0	0.797086	0.453	0.246	0	hCT
IGFBP5	0	0.794395	0.624	0.508	0	hCT
HTRA1	0	0.752614	0.454	0.256	0	hCT
COL2A1	0	3.38709	0.99	0.61	0	hChon
COL9A3	0	3.07816	0.969	0.488	0	hChon
COL9A1	0	3.06871	0.849	0.288	0	hChon
MATN1	0	3.00343	0.494	0.097	0	hChon
EPYC	0	2.8787	0.766	0.145	0	hChon
COL9A2	0	2.87671	0.932	0.328	0	hChon
CNMD	0	2.73599	0.941	0.314	0	hChon
MATN4	0	2.73593	0.886	0.217	0	hChon
HAPLN1	0	2.70879	0.737	0.184	0	hChon
COL11A2	0	2.67392	0.749	0.156	0	hChon
UCMA	0	2.63829	0.438	0.068	0	hChon
COL11A1	0	2.39133	0.922	0.482	0	hChon
SNORC	0	2.36176	0.462	0.065	0	hChon
ACAN	0	2.3574	0.713	0.147	0	hChon
MIA	0	2.05028	0.831	0.203	0	hChon
DLK1	0	2.03633	0.794	0.409	0	hChon
FGFBP2	0	1.95458	0.411	0.056	0	hChon
MATN3	0	1.92604	0.455	0.067	0	hChon
S100A1	0	1.87948	0.378	0.069	0	hChon
SOX9	0	1.74262	0.859	0.341	0	hChon
WWP2	0	1.61791	0.708	0.179	0	hChon
ECRG4	0	1.55632	0.66	0.29	0	hChon
PRELP	0	1.54371	0.579	0.133	0	hChon
THBS1	0	1.48206	0.636	0.234	0	hChon
SORBS2	0	1.45043	0.592	0.15	0	hChon
MGP	0	1.4249	0.667	0.416	0	hChon
CPE	0	1.38676	0.864	0.599	0	hChon
CSPG4	0	1.37851	0.513	0.133	0	hChon
FMOD	0	1.33413	0.615	0.282	0	hChon
KLF2	0	1.26975	0.47	0.248	0	hChon
LGALS3	0	1.26143	0.482	0.159	0	hChon
COL27A1	0	1.25382	0.63	0.239	0	hChon
ID4	0	1.2291	0.711	0.343	0	hChon
FOS	0	1.20804	0.747	0.671	0	hChon
WFDC2	0	1.18552	0.384	0.152	0	hChon
COL14A1	0	1.18373	0.73	0.413	0	hChon
SOX5	0	1.17779	0.681	0.254	0	hChon
FIBIN	0	1.16591	0.725	0.369	0	hChon
CYTL1	0	1.15792	0.406	0.189	0	hChon
CTHRC1	0	1.15223	0.764	0.451	0	hChon
GPC3	0	1.1265	0.931	0.686	0	hChon
S100B	0	1.08505	0.675	0.227	0	hChon
SCRG1	0	1.08035	0.666	0.293	0	hChon
MEG3	0	1.05599	0.878	0.702	0	hChon
BNIP3	0	0.984367	0.545	0.359	0	hChon
PMP22	0	0.980559	0.882	0.591	0	hChon
ITGA10	0	0.980077	0.422	0.098	0	hChon
AOPEP	0	0.973393	0.684	0.354	0	hChon
TSPO	0	0.96311	0.721	0.437	0	hChon
MEST	0	0.954949	0.931	0.741	0	hChon
RFLNA	0	0.954369	0.602	0.25	0	hChon
STK26	0	0.937497	0.469	0.18	0	hChon
SOX6	0	0.935794	0.534	0.198	0	hChon
EDIL3	0	0.918773	0.428	0.164	0	hChon
PLOD2	0	0.908215	0.593	0.295	0	hChon
P4HA1	0	0.893389	0.639	0.399	0	hChon
CAPN6	0	0.891592	0.494	0.232	0	hChon
SNHG8	0	0.869622	0.789	0.629	0	hChon
LUM	0	0.861498	0.801	0.48	0	hChon
HSPA1B	0	0.853333	0.466	0.321	0	hChon
AUXG01000058.1	0	0.834263	0.488	0.264	0	hChon
PAPSS2	0	0.832352	0.371	0.101	0	hChon
PEG3	0	0.825839	0.627	0.408	0	hChon
C5orf15	0	0.810136	0.569	0.357	0	hChon
JUNB	0	0.797769	0.464	0.376	0	hChon
NRK	0	0.792907	0.448	0.211	0	hChon
GADD45B	0	0.791943	0.383	0.237	0	hChon
ITM2A	0	0.78821	0.822	0.556	0	hChon
PEG10	0	0.785138	0.76	0.606	0	hChon
FGFRL1	0	0.758676	0.46	0.171	0	hChon
CHADL	0	0.752618	0.311	0.047	0	hChon
MYLPF	0	4.15986	0.462	0.042	0	hMuscle
ACTC1	0	3.97777	0.557	0.044	0	hMuscle
TNNI1	0	2.97868	0.504	0.086	0	hMuscle
TTN	0	2.81207	0.302	0.026	0	hMuscle
TNNC2	0	2.65307	0.29	0.016	0	hMuscle
TNNT1	0	2.64783	0.652	0.056	0	hMuscle
MYL1	0	2.60344	0.279	0.012	0	hMuscle
MYOG	0	2.42203	0.376	0.011	0	hMuscle
NEB	0	2.29565	0.637	0.022	0	hMuscle
TPM2	0	1.81517	0.912	0.683	0	hMuscle
MYL4	0	1.77946	0.314	0.012	0	hMuscle
CKB	0	1.71129	0.562	0.226	0	hMuscle
SGCA	0	1.6308	0.635	0.014	0	hMuscle
DES	0	1.62836	0.527	0.062	0	hMuscle
PPP1R14B	0	1.59498	0.891	0.661	0	hMuscle
MYF5	0	1.50281	0.487	0.007	0	hMuscle
PDLIM3	0	1.48675	0.592	0.084	0	hMuscle
CDH15	0	1.42844	0.571	0.016	0	hMuscle
NNAT	0	1.41622	0.788	0.483	0	hMuscle
CDKN1C	0	1.38864	0.816	0.659	0	hMuscle
NES	0	1.38096	0.696	0.305	0	hMuscle
FGFR4	0	1.36836	0.535	0.023	0	hMuscle
ENO3	0	1.36716	0.381	0.032	0	hMuscle
ZNF106	0	1.32462	0.719	0.403	0	hMuscle
MYOD1	0	1.25727	0.407	0.005	0	hMuscle
RAPSN	0	1.24914	0.564	0.005	0	hMuscle
SPARCL1	0	1.238	0.409	0.248	0	hMuscle
MSC	0	1.08353	0.423	0.015	0	hMuscle
PAX7	0	1.08228	0.444	0.009	0	hMuscle
MRLN	0	1.05461	0.274	0.005	0	hMuscle
RASSF4	0	1.04209	0.383	0.075	0	hMuscle
HSPB1	0	1.024	0.846	0.658	0	hMuscle
KLHL41	0	1.00043	0.258	0.006	0	hMuscle
CHRNA1	0	0.997588	0.384	0.009	0	hMuscle
TSPAN12	0	0.996848	0.46	0.079	0	hMuscle
C1QTNF3	0	0.98937	0.512	0.253	0	hMuscle
TNNT2	0	0.981704	0.268	0.006	0	hMuscle
PDGFA	0	0.960566	0.477	0.087	0	hMuscle
SPATS2L	0	0.91144	0.71	0.52	0	hMuscle
CLCN5	0	0.910376	0.541	0.191	0	hMuscle
SPRY1	0	0.899162	0.553	0.218	0	hMuscle
FITM1	0	0.895769	0.298	0.004	0	hMuscle
ODC1	0	0.885507	0.734	0.45	0	hMuscle
VGLL2	0	0.87828	0.386	0.003	0	hMuscle
PITX2	0	0.86091	0.412	0.028	0	hMuscle
SLF2	0	0.857589	0.545	0.212	0	hMuscle
PITX3	0	0.834986	0.412	0.004	0	hMuscle
RBM24	0	0.829258	0.281	0.016	0	hMuscle
CFL2	0	0.819612	0.603	0.3	0	hMuscle
NKAIN4	0	0.813632	0.555	0.142	0	hMuscle
PDLIM4	0	0.785078	0.593	0.366	0	hMuscle
FLNC	0	0.78154	0.468	0.139	0	hMuscle
JSRP1	0	0.779169	0.374	0.005	0	hMuscle
FNDC5	0	0.759844	0.378	0.191	0	hMuscle
DNAJB1	4.126e-185	0.783507	0.414	0.313	1.38085e-180	hMuscle
STMN2	0	3.96718	0.579	0.095	0	hNeuron
GAP43	0	2.42903	0.484	0.092	0	hNeuron
TUBA1A	0	2.40249	0.956	0.857	0	hNeuron
PRPH	0	2.39042	0.339	0.083	0	hNeuron
TUBB2B	0	2.36202	0.798	0.481	0	hNeuron
MAP1B	0	2.25587	0.781	0.548	0	hNeuron
RTN1	0	2.15823	0.372	0.032	0	hNeuron
HES6	0	2.14796	0.495	0.106	0	hNeuron
ELAVL4	0	2.09783	0.429	0.019	0	hNeuron
CKB	0	2.02174	0.616	0.178	0	hNeuron
PCSK1N	0	2.01079	0.446	0.068	0	hNeuron
TAGLN3	0	2.00599	0.429	0.047	0	hNeuron
NEFM	0	1.92497	0.316	0.089	0	hNeuron
MPZ	0	1.9136	0.344	0.024	0	hNeuron
TTYH1	0	1.83298	0.429	0.105	0	hNeuron
ISL1	0	1.80958	0.338	0.023	0	hNeuron
DST	0	1.80357	0.714	0.372	0	hNeuron
NPR3	0	1.76136	0.32	0.073	0	hNeuron
S100B	0	1.75856	0.447	0.275	0	hNeuron
BASP1	0	1.75387	0.755	0.696	0	hNeuron
CHGB	0	1.73178	0.266	0.021	0	hNeuron
TUBB2A	0	1.66675	0.599	0.402	0	hNeuron
MLLT11	0	1.66662	0.547	0.321	0	hNeuron
SOX11	0	1.64212	0.772	0.54	0	hNeuron
METRN	0	1.63976	0.577	0.319	0	hNeuron
PLP1	0	1.62581	0.428	0.158	0	hNeuron
EDNRB	0	1.62516	0.381	0.068	0	hNeuron
PPP1R17	0	1.58652	0.251	0.021	0	hNeuron
INA	0	1.54361	0.325	0.017	0	hNeuron
STMN4	0	1.54137	0.324	0.015	0	hNeuron
NEFL	0	1.53966	0.274	0.098	0	hNeuron
DCX	0	1.50989	0.371	0.071	0	hNeuron
UCHL1	0	1.49775	0.647	0.464	0	hNeuron
SNCG	0	1.4957	0.28	0.098	0	hNeuron
CRMP1	0	1.47798	0.421	0.06	0	hNeuron
PTPRZ1	0	1.47612	0.399	0.074	0	hNeuron
NRXN1	0	1.46909	0.392	0.103	0	hNeuron
ENC1	0	1.46543	0.423	0.178	0	hNeuron
ELAVL3	0	1.34684	0.324	0.01	0	hNeuron
BEX1	0	1.33468	0.498	0.224	0	hNeuron
SOX2	0	1.33138	0.335	0.013	0	hNeuron
SLITRK2	0	1.30947	0.359	0.017	0	hNeuron
CADM1	0	1.30937	0.642	0.375	0	hNeuron
CD24	0	1.24026	0.55	0.373	0	hNeuron
KIF5C	0	1.22793	0.35	0.038	0	hNeuron
GNG3	0	1.19298	0.304	0.045	0	hNeuron
GPM6B	0	1.16886	0.519	0.292	0	hNeuron
ANK2	0	1.16518	0.374	0.09	0	hNeuron
FGF13	0	1.15244	0.296	0.067	0	hNeuron
MAP4K4	0	1.13951	0.68	0.461	0	hNeuron
ERBB3	0	1.1351	0.305	0.053	0	hNeuron
RBP1	0	1.13136	0.668	0.516	0	hNeuron
FABP7	0	1.12604	0.274	0.122	0	hNeuron
CUEDC2	0	1.11786	0.627	0.491	0	hNeuron
GNAO1	0	1.10572	0.253	0.023	0	hNeuron
SCG3	0	1.09886	0.309	0.01	0	hNeuron
JPT1	0	1.09625	0.698	0.535	0	hNeuron
STMN1	0	1.09269	0.972	0.908	0	hNeuron
C14orf132	0	1.06696	0.362	0.138	0	hNeuron
HOXB9	0	1.06586	0.343	0.051	0	hNeuron
ELAVL2	0	1.06583	0.293	0.028	0	hNeuron
APLP1	0	1.06244	0.357	0.071	0	hNeuron
ZEB2	0	1.06079	0.547	0.236	0	hNeuron
SYT11	0	1.05825	0.431	0.09	0	hNeuron
CDH19	0	1.048	0.255	0.018	0	hNeuron
ALCAM	0	1.0462	0.398	0.193	0	hNeuron
SOX10	0	1.04609	0.287	0.01	0	hNeuron
PCBP4	0	1.04576	0.501	0.2	0	hNeuron
THSD7A	0	1.04362	0.454	0.144	0	hNeuron
FGFBP3	0	1.03701	0.296	0.084	0	hNeuron
DPYSL2	0	1.03242	0.544	0.396	0	hNeuron
CRABP1	0	1.02794	0.552	0.345	0	hNeuron
SYT1	0	1.01208	0.327	0.077	0	hNeuron
OLFM1	0	1.00894	0.276	0.039	0	hNeuron
GNG2	0	1.00837	0.486	0.17	0	hNeuron
MYEF2	0	0.992225	0.446	0.106	0	hNeuron
NCAM1	0	0.98666	0.58	0.363	0	hNeuron
MAP2	0	0.985223	0.35	0.096	0	hNeuron
NSG1	0	0.981519	0.281	0.081	0	hNeuron
SLC15A3	0	0.97615	0.283	0.037	0	hNeuron
GFRA3	0	0.973022	0.253	0.009	0	hNeuron
MOXD1	0	0.968252	0.308	0.091	0	hNeuron
CDH2	0	0.966665	0.577	0.267	0	hNeuron
C4orf48	0	0.964242	0.679	0.52	0	hNeuron
KIF21A	0	0.960872	0.376	0.15	0	hNeuron
CALM1	0	0.959885	0.849	0.799	0	hNeuron
ITGA4	0	0.958815	0.298	0.081	0	hNeuron
YWHAZ	0	0.940427	0.78	0.705	0	hNeuron
SCD	0	0.93864	0.424	0.19	0	hNeuron
CASP3	0	0.922143	0.341	0.188	0	hNeuron
RTN3	0	0.917896	0.574	0.377	0	hNeuron
SRRM4	0	0.909695	0.264	0.008	0	hNeuron
SLC35F1	0	0.903877	0.316	0.014	0	hNeuron
MIAT	0	0.901612	0.25	0.016	0	hNeuron
EZR	0	0.889907	0.423	0.22	0	hNeuron
PHACTR3	0	0.879944	0.321	0.035	0	hNeuron
MAP6	0	0.867792	0.292	0.031	0	hNeuron
CHD7	0	0.86762	0.446	0.177	0	hNeuron
CALM2	0	0.855336	0.919	0.908	0	hNeuron
YWHAG	0	0.851756	0.494	0.348	0	hNeuron
ITGA6	0	0.847268	0.278	0.072	0	hNeuron
DPYSL3	0	0.841005	0.454	0.313	0	hNeuron
NKAIN4	0	0.837797	0.373	0.133	0	hNeuron
NR2F1	0	0.836729	0.52	0.295	0	hNeuron
PEBP1	0	0.831073	0.831	0.781	0	hNeuron
FZD3	0	0.826405	0.414	0.122	0	hNeuron
MARCKSL1	0	0.821132	0.891	0.805	0	hNeuron
PKIA	0	0.820835	0.422	0.183	0	hNeuron
BICD1	0	0.810689	0.38	0.129	0	hNeuron
APC	0	0.803036	0.424	0.266	0	hNeuron
HES4	0	0.800722	0.448	0.234	0	hNeuron
FKBP1B	0	0.796001	0.268	0.113	0	hNeuron
GDI1	0	0.789295	0.45	0.276	0	hNeuron
L1CAM	0	0.786777	0.305	0.006	0	hNeuron
GADD45G	0	0.786431	0.265	0.114	0	hNeuron
CEP170	0	0.776506	0.557	0.39	0	hNeuron
RTN4	0	0.769478	0.672	0.627	0	hNeuron
HOXB8	0	0.769104	0.343	0.093	0	hNeuron
CNP	0	0.765288	0.395	0.262	0	hNeuron
CENPV	0	0.763216	0.505	0.337	0	hNeuron
NNAT	0	0.7523	0.671	0.473	0	hNeuron
COL18A1	2.16231e-261	0.904789	0.403	0.351	7.2366e-257	hNeuron
EBF1	2.02526e-199	0.876304	0.327	0.288	6.77794e-195	hNeuron
S100A9	0	4.88127	0.28	0.006	0	hImmune
SPP1	0	4.47841	0.42	0.073	0	hImmune
RNASE1	0	3.89734	0.415	0.048	0	hImmune
CD74	0	3.78069	0.642	0.044	0	hImmune
LYZ	0	3.518	0.296	0.005	0	hImmune
AIF1	0	3.46723	0.734	0.109	0	hImmune
TYROBP	0	3.46391	0.656	0.005	0	hImmune
C1QA	0	3.23857	0.443	0.004	0	hImmune
HLA-DRA	0	3.18384	0.417	0.005	0	hImmune
FTL	0	3.03133	0.978	0.96	0	hImmune
SRGN	0	2.86736	0.522	0.014	0	hImmune
CCL4	0	2.83321	0.275	0.004	0	hImmune
FCER1G	0	2.83096	0.608	0.009	0	hImmune
CCL3	0	2.80759	0.366	0.004	0	hImmune
C1QC	0	2.8013	0.418	0.003	0	hImmune
SAT1	0	2.77733	0.718	0.265	0	hImmune
LTB	0	2.71291	0.251	0.006	0	hImmune
B2M	0	2.7022	0.891	0.599	0	hImmune
C1QB	0	2.67176	0.395	0.003	0	hImmune
HLA-B	0	2.60472	0.641	0.077	0	hImmune
ARHGDIB	0	2.59573	0.707	0.046	0	hImmune
LAPTM5	0	2.5631	0.691	0.015	0	hImmune
LYVE1	0	2.55485	0.34	0.009	0	hImmune
CD14	0	2.51582	0.414	0.004	0	hImmune
CD36	0	2.4797	0.47	0.025	0	hImmune
HMOX1	0	2.4639	0.356	0.025	0	hImmune
RETN	0	2.42644	0.383	0.002	0	hImmune
LST1	0	2.40616	0.61	0.015	0	hImmune
STAB1	0	2.34007	0.42	0.02	0	hImmune
S100A4	0	2.30546	0.576	0.236	0	hImmune
NFKBIA	0	2.29367	0.527	0.246	0	hImmune
FOLR2	0	2.28167	0.392	0.002	0	hImmune
CCL3L1	0	2.26277	0.284	0.005	0	hImmune
MAF	0	2.25405	0.557	0.222	0	hImmune
HLA-DRB1	0	2.24539	0.364	0.022	0	hImmune
CYBB	0	2.24239	0.532	0.002	0	hImmune
CSF1R	0	2.22261	0.471	0.002	0	hImmune
CST3	0	2.16887	0.717	0.669	0	hImmune
AGR2	0	2.1659	0.334	0.007	0	hImmune
NEAT1	0	2.16415	0.62	0.262	0	hImmune
CORO1A	0	2.1571	0.622	0.067	0	hImmune
VAMP8	0	2.14133	0.63	0.029	0	hImmune
GPX1	0	2.11643	0.781	0.597	0	hImmune
CYBA	0	2.10733	0.814	0.473	0	hImmune
CD37	0	2.08356	0.513	0.003	0	hImmune
CTSB	0	2.05249	0.568	0.248	0	hImmune
MRC1	0	2.01961	0.375	0.004	0	hImmune
GMFG	0	1.96188	0.619	0.029	0	hImmune
CD52	0	1.94603	0.31	0.006	0	hImmune
HCST	0	1.94096	0.499	0.006	0	hImmune
MS4A7	0	1.94036	0.379	0.002	0	hImmune
CTSS	0	1.93994	0.514	0.006	0	hImmune
BLVRB	0	1.88327	0.523	0.238	0	hImmune
ITGB2	0	1.8776	0.523	0.004	0	hImmune
HLA-DPA1	0	1.84863	0.302	0.011	0	hImmune
A2M	0	1.8419	0.406	0.069	0	hImmune
MNDA	0	1.8361	0.324	0.001	0	hImmune
HLA-C	0	1.82062	0.568	0.072	0	hImmune
LGMN	0	1.79853	0.392	0.181	0	hImmune
LCP1	0	1.79277	0.534	0.004	0	hImmune
PTPRC	0	1.77655	0.522	0.002	0	hImmune
F13A1	0	1.75025	0.252	0.004	0	hImmune
CTSD	0	1.73407	0.61	0.413	0	hImmune
DUSP1	0	1.73388	0.59	0.349	0	hImmune
FCGRT	0	1.70381	0.656	0.503	0	hImmune
PYCARD	0	1.69674	0.549	0.074	0	hImmune
CXCR4	0	1.69532	0.343	0.065	0	hImmune
TMSB4X	0	1.67564	0.984	0.936	0	hImmune
RNASET2	0	1.65764	0.574	0.152	0	hImmune
UCP2	0	1.65476	0.549	0.061	0	hImmune
PLD4	0	1.63985	0.437	0.003	0	hImmune
ZFP36	0	1.62984	0.548	0.198	0	hImmune
SPI1	0	1.61546	0.488	0.004	0	hImmune
PLEK	0	1.60222	0.435	0.002	0	hImmune
NPC2	0	1.59521	0.61	0.4	0	hImmune
IFI16	0	1.5848	0.604	0.107	0	hImmune
RCSD1	0	1.57432	0.456	0.035	0	hImmune
CREG1	0	1.57147	0.458	0.142	0	hImmune
MS4A6A	0	1.57007	0.333	0.001	0	hImmune
MEF2C	0	1.55088	0.62	0.218	0	hImmune
SAMHD1	0	1.54685	0.453	0.056	0	hImmune
HLA-E	0	1.54497	0.639	0.175	0	hImmune
CD163	0	1.532	0.339	0.002	0	hImmune
CD53	0	1.51241	0.525	0.001	0	hImmune
ADAP2	0	1.50799	0.374	0.007	0	hImmune
CTSZ	0	1.4899	0.546	0.27	0	hImmune
HLA-DPB1	0	1.46578	0.27	0.058	0	hImmune
PSAP	0	1.4621	0.689	0.562	0	hImmune
LSP1	0	1.4528	0.373	0.044	0	hImmune
IER3	0	1.45127	0.313	0.13	0	hImmune
HLA-A	0	1.44154	0.612	0.293	0	hImmune
GPR34	0	1.43624	0.324	0.001	0	hImmune
HPGDS	0	1.42143	0.329	0.002	0	hImmune
MT2A	0	1.41847	0.267	0.1	0	hImmune
ALOX5AP	0	1.41408	0.393	0.004	0	hImmune
VSIG4	0	1.40202	0.285	0.001	0	hImmune
IGSF6	0	1.40044	0.375	0.007	0	hImmune
CEBPD	0	1.39506	0.509	0.207	0	hImmune
ARPC1B	0	1.39362	0.613	0.232	0	hImmune
GRN	0	1.35996	0.575	0.378	0	hImmune
CTSC	0	1.3491	0.597	0.257	0	hImmune
MS4A4A	0	1.3362	0.305	0.001	0	hImmune
GLUL	0	1.33382	0.57	0.344	0	hImmune
ARPC3	0	1.31805	0.815	0.718	0	hImmune
OAZ1	0	1.28671	0.842	0.765	0	hImmune
ARRB2	0	1.28092	0.5	0.091	0	hImmune
APBB1IP	0	1.27111	0.416	0.001	0	hImmune
COTL1	0	1.25938	0.608	0.357	0	hImmune
ASAH1	0	1.24855	0.533	0.32	0	hImmune
GLIPR1	0	1.24389	0.438	0.046	0	hImmune
FYB1	0	1.2381	0.369	0.012	0	hImmune
IER5	0	1.23545	0.354	0.138	0	hImmune
BIN1	0	1.22705	0.49	0.297	0	hImmune
MPEG1	0	1.22165	0.351	0.001	0	hImmune
RGS2	0	1.20696	0.356	0.141	0	hImmune
BTG2	0	1.20019	0.475	0.189	0	hImmune
IFNGR1	0	1.19757	0.434	0.197	0	hImmune
PLTP	0	1.19468	0.308	0.113	0	hImmune
RGS10	0	1.19302	0.566	0.299	0	hImmune
PFN1	0	1.18607	0.879	0.836	0	hImmune
RAC2	0	1.17973	0.413	0.041	0	hImmune
EFHD2	0	1.17268	0.482	0.128	0	hImmune
NCKAP1L	0	1.17135	0.412	0.002	0	hImmune
SLC40A1	0	1.16602	0.384	0.185	0	hImmune
GPSM3	0	1.16438	0.441	0.034	0	hImmune
TXNIP	0	1.16269	0.688	0.494	0	hImmune
LY86	0	1.15372	0.388	0.003	0	hImmune
ARHGAP4	0	1.15188	0.426	0.03	0	hImmune
TNFRSF1B	0	1.14098	0.359	0.022	0	hImmune
NINJ1	0	1.13534	0.487	0.235	0	hImmune
TYMP	0	1.13348	0.334	0.045	0	hImmune
LPAR6	0	1.12665	0.36	0.091	0	hImmune
RNASE6	0	1.12518	0.344	0.002	0	hImmune
NPL	0	1.12338	0.27	0.013	0	hImmune
GLRX	0	1.12019	0.447	0.095	0	hImmune
ACTB	0	1.10772	0.986	0.981	0	hImmune
STXBP2	0	1.10701	0.347	0.005	0	hImmune
FCGR2A	0	1.09919	0.303	0.007	0	hImmune
GADD45B	0	1.09902	0.483	0.256	0	hImmune
AP1B1	0	1.0976	0.392	0.096	0	hImmune
OGFRL1	0	1.09754	0.394	0.07	0	hImmune
NCF4	0	1.0961	0.37	0.001	0	hImmune
ACTR2	0	1.08154	0.692	0.5	0	hImmune
CEBPB	0	1.08026	0.418	0.153	0	hImmune
SLA	0	1.0784	0.338	0.004	0	hImmune
GAS6	0	1.07739	0.367	0.151	0	hImmune
RNF213	0	1.06679	0.436	0.122	0	hImmune
NFKBIZ	0	1.06619	0.281	0.075	0	hImmune
SH3BGRL3	0	1.05417	0.849	0.776	0	hImmune
FTH1	0	1.05352	0.97	0.977	0	hImmune
BST2	0	1.04231	0.413	0.043	0	hImmune
CYTH4	0	1.03728	0.32	0.001	0	hImmune
NCF1	0	1.0372	0.264	0.004	0	hImmune
WAS	0	1.02781	0.396	0.003	0	hImmune
SAMSN1	0	1.02422	0.292	0.002	0	hImmune
SLCO2B1	0	1.02193	0.255	0.004	0	hImmune
FERMT3	0	1.02086	0.384	0.005	0	hImmune
BMP2K	0	1.0111	0.353	0.09	0	hImmune
LIMD2	0	1.01034	0.49	0.287	0	hImmune
LAIR1	0	1.00225	0.333	0.002	0	hImmune
ABRACL	0	0.997248	0.475	0.155	0	hImmune
MYO1F	0	0.995069	0.346	0.008	0	hImmune
PPP1R18	0	0.992193	0.474	0.143	0	hImmune
VSIR	0	0.990003	0.343	0.035	0	hImmune
RHOG	0	0.989581	0.485	0.178	0	hImmune
TPP1	0	0.986213	0.375	0.079	0	hImmune
LY96	0	0.980873	0.276	0.005	0	hImmune
ABCA1	0	0.979575	0.273	0.098	0	hImmune
CAPZB	0	0.968368	0.704	0.557	0	hImmune
OSTF1	0	0.964831	0.465	0.134	0	hImmune
PTPRE	0	0.9574	0.352	0.062	0	hImmune
DOCK8	0	0.957343	0.362	0.01	0	hImmune
HCLS1	0	0.957172	0.363	0.004	0	hImmune
TGFB1	0	0.951961	0.403	0.06	0	hImmune
SYK	0	0.950817	0.35	0.004	0	hImmune
JUNB	0	0.946271	0.625	0.384	0	hImmune
CAP1	0	0.943169	0.592	0.375	0	hImmune
GPR183	0	0.938759	0.26	0.002	0	hImmune
C1orf162	0	0.931869	0.253	0.006	0	hImmune
CHCHD10	0	0.926537	0.496	0.284	0	hImmune
ARPC5	0	0.926429	0.704	0.568	0	hImmune
GIMAP4	0	0.925003	0.344	0.033	0	hImmune
SERPINB1	0	0.924846	0.344	0.07	0	hImmune
MFSD1	0	0.923978	0.369	0.107	0	hImmune
LAT2	0	0.922615	0.328	0.002	0	hImmune
TPM3	0	0.918133	0.748	0.618	0	hImmune
GNAI2	0	0.913827	0.772	0.672	0	hImmune
HLA-DMA	0	0.913135	0.261	0.009	0	hImmune
WWP1	0	0.912959	0.313	0.123	0	hImmune
NCF2	0	0.910331	0.29	0.003	0	hImmune
LTC4S	0	0.909641	0.269	0.037	0	hImmune
IRF8	0	0.903424	0.301	0.004	0	hImmune
PSME1	0	0.903075	0.542	0.332	0	hImmune
LIPA	0	0.90027	0.287	0.107	0	hImmune
CNPY3	0	0.897955	0.562	0.352	0	hImmune
RB1	0	0.895801	0.418	0.159	0	hImmune
DPP7	0	0.894537	0.407	0.115	0	hImmune
RGS19	0	0.893939	0.395	0.097	0	hImmune
CD4	0	0.8937	0.281	0.013	0	hImmune
LRRFIP1	0	0.893185	0.498	0.25	0	hImmune
ZEB2	0	0.891619	0.553	0.281	0	hImmune
RAP2B	0	0.887912	0.374	0.148	0	hImmune
MAN1A1	0	0.886053	0.311	0.122	0	hImmune
PTPN6	0	0.885153	0.331	0.011	0	hImmune
POU2F2	0	0.884813	0.32	0.032	0	hImmune
ITPR2	0	0.871168	0.361	0.116	0	hImmune
ARPC2	0	0.861256	0.751	0.683	0	hImmune
PSMB8	0	0.857028	0.336	0.03	0	hImmune
DOCK2	0	0.854051	0.332	0.002	0	hImmune
HCK	0	0.850938	0.299	0.003	0	hImmune
AC020916.1	0	0.849436	0.281	0.104	0	hImmune
LYN	0	0.847246	0.355	0.032	0	hImmune
MKNK1	0	0.844838	0.313	0.081	0	hImmune
PRKCB	0	0.842087	0.303	0.018	0	hImmune
IL10RA	0	0.83972	0.276	0.003	0	hImmune
IKZF1	0	0.838584	0.305	0.001	0	hImmune
CD48	0	0.837982	0.266	0.001	0	hImmune
ELF1	0	0.836592	0.409	0.138	0	hImmune
PHACTR1	0	0.829568	0.283	0.074	0	hImmune
ABCG2	0	0.829376	0.251	0.025	0	hImmune
MT-CO1	0	0.829154	0.956	0.971	0	hImmune
PARVG	0	0.822072	0.319	0.002	0	hImmune
RUNX1	0	0.817592	0.328	0.076	0	hImmune
ARID3A	0	0.814099	0.388	0.13	0	hImmune
MT-CO2	0	0.809977	0.938	0.946	0	hImmune
IRF1	0	0.807583	0.29	0.075	0	hImmune
LYL1	0	0.804374	0.324	0.022	0	hImmune
SP100	0	0.803346	0.343	0.046	0	hImmune
DAZAP2	0	0.801253	0.452	0.193	0	hImmune
ARHGAP18	0	0.798492	0.317	0.079	0	hImmune
M6PR	0	0.794653	0.459	0.233	0	hImmune
FAM49B	0	0.784827	0.511	0.284	0	hImmune
NAIP	0	0.784706	0.306	0.09	0	hImmune
GRK2	0	0.781415	0.372	0.131	0	hImmune
FGD2	0	0.780881	0.251	0.001	0	hImmune
PABPC1	0	0.776708	0.807	0.763	0	hImmune
PCED1B-AS1	0	0.77391	0.276	0.001	0	hImmune
IL6R	0	0.771995	0.27	0.006	0	hImmune
GCA	0	0.770412	0.283	0.074	0	hImmune
MSN	0	0.769865	0.503	0.244	0	hImmune
CPVL	0	0.766963	0.282	0.076	0	hImmune
BIN2	0	0.762654	0.272	0.001	0	hImmune
SMAP2	0	0.760797	0.371	0.114	0	hImmune
MPP1	0	0.758656	0.291	0.054	0	hImmune
ATP2B1-AS1	6.66924e-288	0.775415	0.275	0.117	2.23199e-283	hImmune
SOD2	6.28362e-283	1.1462	0.326	0.159	2.10294e-278	hImmune
DAB2	1.89045e-275	2.27054	0.537	0.419	6.32678e-271	hImmune
MAFB	1.44203e-268	0.909476	0.315	0.151	4.82605e-264	hImmune
ITM2B	7.61405e-252	0.899383	0.815	0.809	2.54819e-247	hImmune
ZFP36L2	6.72516e-248	0.843821	0.649	0.52	2.25071e-243	hImmune
BRI3	9.69808e-247	1.0569	0.691	0.668	3.24566e-242	hImmune
DNAJB1	1.63191e-244	1.78833	0.48	0.316	5.46151e-240	hImmune
CAPG	5.87503e-241	0.763811	0.34	0.179	1.9662e-236	hImmune
HSP90AA1	1.62069e-237	1.30915	0.88	0.904	5.42397e-233	hImmune
MCL1	1.40341e-206	0.936764	0.472	0.316	4.69681e-202	hImmune
TKT	9.74183e-192	0.958983	0.588	0.486	3.2603e-187	hImmune
FOSB	6.72809e-190	0.934617	0.394	0.237	2.25169e-185	hImmune
KLF6	3.00269e-169	0.912725	0.554	0.425	1.00491e-164	hImmune
HSPA1B	1.03713e-165	1.55286	0.469	0.342	3.47096e-161	hImmune
IER2	4.90915e-155	0.815339	0.648	0.543	1.64294e-150	hImmune
NAMPT	3.42089e-148	0.928131	0.29	0.167	1.14487e-143	hImmune
PPP1R15A	2.06398e-145	1.04402	0.444	0.322	6.90753e-141	hImmune
PNRC1	1.59676e-139	0.757734	0.662	0.589	5.34386e-135	hImmune
GYPC	1.20299e-134	0.814668	0.576	0.493	4.02604e-130	hImmune
ZFP36L1	4.19839e-132	0.935345	0.695	0.664	1.40507e-127	hImmune
SELENOP	1.48038e-120	1.32888	0.32	0.214	4.95439e-116	hImmune
HSPH1	1.13477e-112	1.26403	0.42	0.32	3.79772e-108	hImmune
IFITM2	7.85076e-108	0.772049	0.539	0.422	2.62741e-103	hImmune
HSPA1A	2.03641e-104	1.75359	0.55	0.496	6.81525e-100	hImmune
BTG1	3.72329e-64	1.00066	0.63	0.628	1.24607e-59	hImmune
PLIN2	3.19616e-58	0.823864	0.317	0.241	1.06966e-53	hImmune
CAV1	0	3.22776	0.763	0.113	0	hEC
PLVAP	0	3.08616	0.715	0.025	0	hEC
RAMP2	0	3.00215	0.86	0.429	0	hEC
EGFL7	0	2.94685	0.791	0.181	0	hEC
GNG11	0	2.93825	0.824	0.265	0	hEC
CLDN5	0	2.87873	0.645	0.03	0	hEC
PRCP	0	2.77302	0.768	0.206	0	hEC
CDH5	0	2.70411	0.725	0.013	0	hEC
APLNR	0	2.70386	0.637	0.013	0	hEC
PECAM1	0	2.67958	0.71	0.016	0	hEC
A2M	0	2.63384	0.717	0.047	0	hEC
TFPI	0	2.62527	0.68	0.073	0	hEC
VWF	0	2.54574	0.519	0.008	0	hEC
EMCN	0	2.39147	0.643	0.026	0	hEC
HSPG2	0	2.39016	0.743	0.31	0	hEC
CALCRL	0	2.35764	0.71	0.094	0	hEC
COL4A1	0	2.29376	0.837	0.402	0	hEC
TCIM	0	2.27354	0.5	0.021	0	hEC
CD34	0	2.27164	0.691	0.089	0	hEC
ENG	0	2.26347	0.644	0.09	0	hEC
PLXND1	0	2.25284	0.672	0.078	0	hEC
FABP4	0	2.2526	0.392	0.027	0	hEC
ESAM	0	2.22971	0.653	0.013	0	hEC
KDR	0	2.2277	0.666	0.013	0	hEC
CD93	0	2.20955	0.636	0.012	0	hEC
CAVIN2	0	2.17876	0.609	0.026	0	hEC
FLT1	0	2.14465	0.597	0.01	0	hEC
SOX18	0	2.09658	0.589	0.009	0	hEC
ECSCR	0	2.04216	0.63	0.008	0	hEC
VAMP5	0	2.02859	0.66	0.104	0	hEC
COL15A1	0	2.00478	0.696	0.218	0	hEC
IGFBP7	0	1.92077	0.644	0.171	0	hEC
S100A16	0	1.91589	0.658	0.164	0	hEC
IGFBP3	0	1.90666	0.382	0.128	0	hEC
HLA-E	0	1.89963	0.651	0.166	0	hEC
CLEC14A	0	1.85484	0.555	0.03	0	hEC
B2M	0	1.77732	0.827	0.596	0	hEC
TM4SF1	0	1.75776	0.598	0.197	0	hEC
IGFBP4	0	1.75304	0.757	0.438	0	hEC
TMEM88	0	1.73381	0.563	0.052	0	hEC
IL32	0	1.72581	0.417	0.041	0	hEC
TIE1	0	1.70743	0.583	0.009	0	hEC
TMSB4X	0	1.70478	0.976	0.935	0	hEC
PODXL	0	1.69569	0.503	0.023	0	hEC
TM4SF18	0	1.68492	0.53	0.005	0	hEC
GIMAP4	0	1.66598	0.568	0.016	0	hEC
ICAM2	0	1.65909	0.539	0.01	0	hEC
ARHGAP29	0	1.65732	0.697	0.228	0	hEC
ELK3	0	1.64608	0.724	0.302	0	hEC
LMO2	0	1.62328	0.573	0.026	0	hEC
ENTPD1	0	1.62083	0.541	0.027	0	hEC
MYCT1	0	1.6133	0.551	0.004	0	hEC
CRIP2	0	1.61019	0.655	0.22	0	hEC
ITGA6	0	1.60891	0.583	0.083	0	hEC
CCDC85B	0	1.59237	0.686	0.353	0	hEC
SLC9A3R2	0	1.5901	0.585	0.259	0	hEC
COL4A2	0	1.5878	0.804	0.56	0	hEC
ADGRF5	0	1.58256	0.529	0.009	0	hEC
EPAS1	0	1.57387	0.533	0.022	0	hEC
RNASE1	0	1.55644	0.584	0.033	0	hEC
FKBP1A	0	1.54382	0.782	0.642	0	hEC
SOX7	0	1.5195	0.493	0.008	0	hEC
IFITM3	0	1.51156	0.814	0.673	0	hEC
MMRN1	0	1.49631	0.357	0.006	0	hEC
MMRN2	0	1.49577	0.516	0.005	0	hEC
MYH9	0	1.48617	0.632	0.22	0	hEC
ROBO4	0	1.48163	0.53	0.005	0	hEC
IFI16	0	1.46178	0.598	0.098	0	hEC
GASK1B	0	1.45294	0.585	0.127	0	hEC
MSN	0	1.44263	0.639	0.232	0	hEC
SPTBN1	0	1.43463	0.809	0.549	0	hEC
CAVIN1	0	1.4295	0.645	0.276	0	hEC
UACA	0	1.42117	0.63	0.298	0	hEC
NRP1	0	1.40157	0.623	0.19	0	hEC
ADAM15	0	1.39362	0.509	0.057	0	hEC
UTRN	0	1.383	0.647	0.267	0	hEC
PCAT19	0	1.37781	0.503	0.003	0	hEC
DUSP6	0	1.37431	0.55	0.141	0	hEC
CALM1	0	1.37137	0.906	0.802	0	hEC
PTPRB	0	1.36208	0.473	0.009	0	hEC
TGFBR2	0	1.36032	0.648	0.277	0	hEC
KLF6	0	1.35426	0.652	0.418	0	hEC
LPAR6	0	1.35127	0.537	0.077	0	hEC
GIMAP7	0	1.34222	0.465	0.006	0	hEC
NRP2	0	1.33039	0.63	0.276	0	hEC
PCDH17	0	1.3178	0.5	0.107	0	hEC
MEF2C	0	1.29871	0.661	0.208	0	hEC
HYAL2	0	1.29824	0.633	0.378	0	hEC
ADGRL4	0	1.29489	0.472	0.007	0	hEC
ETS1	0	1.27299	0.539	0.129	0	hEC
KANK3	0	1.26224	0.487	0.006	0	hEC
CAV2	0	1.2535	0.506	0.069	0	hEC
DIPK2B	0	1.24443	0.485	0.003	0	hEC
EFNB2	0	1.23618	0.524	0.156	0	hEC
EMP1	0	1.2286	0.569	0.167	0	hEC
TPM3	0	1.21434	0.798	0.613	0	hEC
PDGFB	0	1.21179	0.4	0.016	0	hEC
GNAI2	0	1.21003	0.787	0.669	0	hEC
IL33	0	1.20871	0.358	0.006	0	hEC
TEK	0	1.20585	0.45	0.011	0	hEC
PLK2	0	1.19849	0.561	0.2	0	hEC
AFAP1L1	0	1.19711	0.434	0.015	0	hEC
LDB2	0	1.1968	0.539	0.148	0	hEC
TSPAN18	0	1.18273	0.583	0.161	0	hEC
RDX	0	1.17994	0.747	0.587	0	hEC
RAPGEF5	0	1.17137	0.47	0.062	0	hEC
NOSTRIN	0	1.16452	0.42	0.008	0	hEC
ITM2B	0	1.14918	0.849	0.807	0	hEC
HLA-B	0	1.14843	0.391	0.078	0	hEC
ARHGAP18	0	1.14802	0.415	0.069	0	hEC
SNRK	0	1.14498	0.494	0.107	0	hEC
DEPP1	0	1.14411	0.28	0.034	0	hEC
STOM	0	1.14039	0.455	0.15	0	hEC
F2R	0	1.13877	0.558	0.193	0	hEC
MGST2	0	1.13655	0.515	0.124	0	hEC
GMFG	0	1.13068	0.458	0.026	0	hEC
ITGA5	0	1.1274	0.525	0.144	0	hEC
TGM2	0	1.12588	0.38	0.034	0	hEC
TAGLN2	0	1.12136	0.574	0.254	0	hEC
MTUS1	0	1.11003	0.473	0.094	0	hEC
NPDC1	0	1.10944	0.575	0.232	0	hEC
SHANK3	0	1.10603	0.447	0.03	0	hEC
RASIP1	0	1.10164	0.476	0.028	0	hEC
IFITM2	0	1.10054	0.655	0.414	0	hEC
MYL12A	0	1.09673	0.763	0.696	0	hEC
BCAM	0	1.09353	0.468	0.103	0	hEC
TJP1	0	1.09254	0.64	0.342	0	hEC
EFNA1	0	1.08544	0.462	0.064	0	hEC
MADCAM1	0	1.08353	0.396	0.026	0	hEC
SAT1	0	1.08067	0.482	0.268	0	hEC
ANXA2	0	1.07896	0.854	0.726	0	hEC
KLF2	0	1.07872	0.58	0.271	0	hEC
DIPK1B	0	1.0601	0.576	0.256	0	hEC
HLA-A	0	1.05318	0.555	0.29	0	hEC
FAM107B	0	1.04609	0.563	0.256	0	hEC
ARL4A	0	1.04104	0.464	0.221	0	hEC
IL6ST	0	1.03607	0.601	0.324	0	hEC
MYO10	0	1.02697	0.439	0.141	0	hEC
GSN	0	1.0256	0.611	0.349	0	hEC
JCAD	0	1.02227	0.465	0.09	0	hEC
CYYR1	0	1.01009	0.492	0.114	0	hEC
NOTCH4	0	1.00973	0.334	0.033	0	hEC
EFCAB14	0	1.00193	0.435	0.178	0	hEC
LIMS1	0	1.00035	0.635	0.425	0	hEC
SEC14L1	0	0.992448	0.522	0.207	0	hEC
IL3RA	0	0.98633	0.4	0.006	0	hEC
LXN	0	0.980065	0.373	0.062	0	hEC
RGCC	0	0.979149	0.503	0.265	0	hEC
DOCK9	0	0.977091	0.433	0.054	0	hEC
SULT1C4	0	0.971399	0.462	0.126	0	hEC
PCDH12	0	0.969567	0.385	0.006	0	hEC
TACC1	0	0.967894	0.499	0.152	0	hEC
SNX3	0	0.967623	0.761	0.688	0	hEC
SLC2A3	0	0.960952	0.362	0.098	0	hEC
ETS2	0	0.955215	0.522	0.186	0	hEC
MTSS1	0	0.954907	0.478	0.111	0	hEC
WWTR1	0	0.952432	0.566	0.287	0	hEC
LAMA4	0	0.950591	0.678	0.4	0	hEC
ECE1	0	0.948882	0.454	0.088	0	hEC
TINAGL1	0	0.945504	0.371	0.032	0	hEC
CAVIN3	0	0.945285	0.541	0.267	0	hEC
ADAMTS9	0	0.944058	0.453	0.169	0	hEC
PIM3	0	0.94286	0.437	0.144	0	hEC
RASGRP3	0	0.941681	0.397	0.014	0	hEC
PTPRM	0	0.941561	0.429	0.062	0	hEC
SHE	0	0.936369	0.394	0.003	0	hEC
KIAA0355	0	0.934894	0.483	0.161	0	hEC
COTL1	0	0.92741	0.584	0.353	0	hEC
GIMAP1	0	0.926148	0.399	0.009	0	hEC
PALMD	0	0.921418	0.405	0.084	0	hEC
SOX17	0	0.921247	0.317	0.002	0	hEC
HLA-C	0	0.920825	0.4	0.071	0	hEC
ACVRL1	0	0.919049	0.428	0.044	0	hEC
CD36	0	0.916454	0.29	0.025	0	hEC
PON2	0	0.908721	0.532	0.243	0	hEC
RFLNB	0	0.906977	0.44	0.145	0	hEC
FILIP1	0	0.904059	0.394	0.074	0	hEC
CARD8	0	0.90129	0.456	0.112	0	hEC
RHOC	0	0.895213	0.694	0.58	0	hEC
JUP	0	0.890811	0.451	0.104	0	hEC
LAMC1	0	0.889537	0.589	0.281	0	hEC
NR2F2	0	0.889383	0.572	0.366	0	hEC
HDAC7	0	0.889215	0.476	0.132	0	hEC
CDC37	0	0.87768	0.687	0.515	0	hEC
PALM2-AKAP2	0	0.873245	0.583	0.348	0	hEC
TCF4	0	0.868781	0.804	0.67	0	hEC
ACTN4	0	0.859988	0.616	0.407	0	hEC
S1PR1	0	0.852995	0.378	0.008	0	hEC
HHEX	0	0.847933	0.361	0.01	0	hEC
PROCR	0	0.845503	0.379	0.044	0	hEC
DYSF	0	0.845423	0.378	0.013	0	hEC
TPM4	0	0.841296	0.796	0.69	0	hEC
SCARF1	0	0.837096	0.383	0.008	0	hEC
BMPR2	0	0.836903	0.555	0.31	0	hEC
TSPAN13	0	0.835645	0.41	0.112	0	hEC
JAK1	0	0.834245	0.61	0.384	0	hEC
MYO1B	0	0.831558	0.454	0.173	0	hEC
CFLAR	0	0.830103	0.478	0.174	0	hEC
AFDN	0	0.82882	0.564	0.291	0	hEC
HEG1	0	0.826259	0.35	0.063	0	hEC
JAG2	0	0.823452	0.31	0.019	0	hEC
AHNAK	0	0.819637	0.649	0.405	0	hEC
LIFR	0	0.819545	0.446	0.159	0	hEC
ITGA2	0	0.818588	0.364	0.04	0	hEC
KTN1	0	0.812014	0.74	0.631	0	hEC
SMAGP	0	0.810907	0.376	0.023	0	hEC
NEDD9	0	0.810638	0.381	0.111	0	hEC
CRYBG3	0	0.803538	0.448	0.183	0	hEC
SELENOP	0	0.801889	0.538	0.201	0	hEC
NECTIN2	0	0.8008	0.495	0.21	0	hEC
SGK1	0	0.799543	0.322	0.09	0	hEC
CLIC1	0	0.798827	0.74	0.683	0	hEC
EHD4	0	0.796265	0.404	0.075	0	hEC
ACTB	0	0.794862	0.985	0.981	0	hEC
LRRC32	0	0.793872	0.331	0.024	0	hEC
ADCY4	0	0.793798	0.328	0.003	0	hEC
PLEKHA1	0	0.792904	0.48	0.197	0	hEC
CD40	0	0.78666	0.369	0.014	0	hEC
NPR1	0	0.78304	0.346	0.006	0	hEC
CTNND1	0	0.781302	0.525	0.268	0	hEC
MYO6	0	0.778819	0.435	0.127	0	hEC
APLP2	0	0.778728	0.63	0.437	0	hEC
PEA15	0	0.778083	0.466	0.159	0	hEC
CLIC4	0	0.777775	0.515	0.267	0	hEC
PRKCH	0	0.775633	0.358	0.01	0	hEC
FSCN1	0	0.774701	0.667	0.572	0	hEC
SH3BP5	0	0.774196	0.51	0.266	0	hEC
SMAD7	0	0.771012	0.328	0.11	0	hEC
PREX2	0	0.767927	0.328	0.074	0	hEC
CETP	0	0.767887	0.308	0.004	0	hEC
FCGRT	0	0.763394	0.671	0.5	0	hEC
MACF1	0	0.760599	0.638	0.473	0	hEC
NEAT1	0	0.759913	0.445	0.263	0	hEC
ERG	0	0.756723	0.423	0.095	0	hEC
HECW2	0	0.75664	0.312	0.053	0	hEC
EPHB4	0	0.756431	0.457	0.174	0	hEC
CMTM3	0	0.754972	0.542	0.311	0	hEC
MAP3K11	0	0.754829	0.411	0.079	0	hEC
TGFB1	0	0.753476	0.392	0.054	0	hEC
TMEM255B	0	0.751658	0.349	0.01	0	hEC
ARGLU1	6.51545e-304	0.76333	0.805	0.755	2.18053e-299	hEC
DUSP1	4.29158e-297	0.938406	0.506	0.348	1.43626e-292	hEC
ID1	7.33937e-261	0.871809	0.652	0.559	2.45627e-256	hEC
FBN1	3.29232e-189	0.945988	0.5	0.377	1.10184e-184	hEC
HBA2	1.88696e-151	1.24204	0.391	0.27	6.31508e-147	hEC
XIST	2.36211e-140	0.75036	0.508	0.407	7.90529e-136	hEC
HBG2	3.60569e-133	1.37318	0.376	0.265	1.20671e-128	hEC
HBA1	1.68235e-129	1.11598	0.327	0.222	5.6303e-125	hEC
ACTA2	0	4.7429	0.675	0.072	0	hPericyte
TAGLN	0	3.5268	0.844	0.288	0	hPericyte
IGFBP7	0	3.39782	0.863	0.18	0	hPericyte
SULT1E1	0	2.62884	0.714	0.103	0	hPericyte
MYL9	0	2.6165	0.807	0.281	0	hPericyte
COL4A1	0	2.38001	0.864	0.414	0	hPericyte
MT2A	0	2.31352	0.579	0.096	0	hPericyte
HES4	0	2.21914	0.872	0.258	0	hPericyte
PDGFRB	0	2.16775	0.775	0.188	0	hPericyte
C11orf96	0	2.14512	0.664	0.147	0	hPericyte
MYH11	0	2.11761	0.461	0.007	0	hPericyte
RGS5	0	1.96788	0.555	0.069	0	hPericyte
COL4A2	0	1.96753	0.891	0.565	0	hPericyte
MCAM	0	1.95707	0.735	0.232	0	hPericyte
ITGA1	0	1.94246	0.673	0.089	0	hPericyte
NOTCH3	0	1.92786	0.755	0.23	0	hPericyte
ACTG2	0	1.90431	0.337	0.026	0	hPericyte
THY1	0	1.89441	0.782	0.439	0	hPericyte
MEF2C	0	1.89111	0.734	0.22	0	hPericyte
KCNJ8	0	1.86436	0.493	0.019	0	hPericyte
ABCC9	0	1.79395	0.537	0.034	0	hPericyte
CALD1	0	1.74182	0.972	0.831	0	hPericyte
CAV1	0	1.73717	0.585	0.135	0	hPericyte
TPM2	0	1.69351	0.944	0.695	0	hPericyte
TINAGL1	0	1.65583	0.502	0.039	0	hPericyte
CYGB	0	1.57837	0.487	0.062	0	hPericyte
BGN	0	1.49309	0.823	0.341	0	hPericyte
NR2F2	0	1.48858	0.798	0.367	0	hPericyte
ANGPT2	0	1.48655	0.569	0.079	0	hPericyte
SEMA5B	0	1.48457	0.522	0.032	0	hPericyte
CARMN	0	1.48011	0.44	0.02	0	hPericyte
APOE	0	1.48006	0.738	0.303	0	hPericyte
PDLIM1	0	1.47415	0.529	0.063	0	hPericyte
TFPI	0	1.46599	0.646	0.09	0	hPericyte
UACA	0	1.43246	0.659	0.307	0	hPericyte
CRIP1	0	1.42296	0.416	0.084	0	hPericyte
EDNRA	0	1.40615	0.731	0.201	0	hPericyte
FILIP1L	0	1.39471	0.568	0.132	0	hPericyte
COX4I2	0	1.38143	0.45	0.005	0	hPericyte
GUCY1A1	0	1.36246	0.529	0.036	0	hPericyte
MYLK	0	1.35682	0.556	0.133	0	hPericyte
NDUFA4L2	0	1.32593	0.626	0.122	0	hPericyte
SEPTIN4	0	1.32586	0.471	0.025	0	hPericyte
COL6A3	0	1.30602	0.777	0.479	0	hPericyte
PPP1R14A	0	1.3043	0.57	0.148	0	hPericyte
CYTOR	0	1.28955	0.497	0.073	0	hPericyte
IFITM3	0	1.27968	0.912	0.675	0	hPericyte
CCDC3	0	1.26778	0.437	0.049	0	hPericyte
JAG1	0	1.26656	0.571	0.145	0	hPericyte
EPS8	0	1.24087	0.617	0.224	0	hPericyte
A2M	0	1.23675	0.564	0.069	0	hPericyte
TPM1	0	1.23086	0.936	0.729	0	hPericyte
SPARCL1	0	1.2269	0.641	0.253	0	hPericyte
GUCY1B1	0	1.22589	0.56	0.063	0	hPericyte
ZEB2	0	1.2125	0.75	0.28	0	hPericyte
MIR4435-2HG	0	1.20374	0.456	0.042	0	hPericyte
FABP5	0	1.18837	0.851	0.692	0	hPericyte
GUCY1A2	0	1.18209	0.434	0.059	0	hPericyte
RGS16	0	1.16761	0.361	0.046	0	hPericyte
FLNA	0	1.14951	0.773	0.437	0	hPericyte
NRARP	0	1.14916	0.404	0.066	0	hPericyte
TPM4	0	1.14636	0.895	0.691	0	hPericyte
ITGA7	0	1.12775	0.419	0.041	0	hPericyte
PLAC9	0	1.11755	0.766	0.425	0	hPericyte
RASL12	0	1.1169	0.468	0.028	0	hPericyte
DLC1	0	1.11247	0.673	0.344	0	hPericyte
LBH	0	1.10821	0.49	0.181	0	hPericyte
TGFB1I1	0	1.10714	0.661	0.263	0	hPericyte
ISYNA1	0	1.10453	0.723	0.355	0	hPericyte
ZFP36L1	0	1.10382	0.841	0.662	0	hPericyte
LHFPL6	0	1.0959	0.648	0.281	0	hPericyte
CSRP1	0	1.09373	0.53	0.224	0	hPericyte
SEMA5A	0	1.09149	0.632	0.218	0	hPericyte
MYO1B	0	1.0861	0.53	0.18	0	hPericyte
VCL	0	1.06795	0.705	0.375	0	hPericyte
COL18A1	0	1.05187	0.657	0.354	0	hPericyte
PPP1R12A	0	1.04977	0.738	0.456	0	hPericyte
TBX2	0	1.04824	0.404	0.062	0	hPericyte
MGST3	0	1.03616	0.867	0.668	0	hPericyte
CD248	0	0.997177	0.564	0.172	0	hPericyte
CAV2	0	0.960135	0.409	0.084	0	hPericyte
LAMA4	0	0.94874	0.743	0.407	0	hPericyte
CHCHD10	0	0.94359	0.619	0.283	0	hPericyte
PRRX1	0	0.939855	0.646	0.266	0	hPericyte
PDGFA	0	0.938829	0.439	0.11	0	hPericyte
CAVIN3	0	0.932215	0.613	0.274	0	hPericyte
KHDRBS3	0	0.931196	0.513	0.209	0	hPericyte
ACTN1	0	0.923456	0.567	0.285	0	hPericyte
HEYL	0	0.922916	0.393	0.045	0	hPericyte
SEPTIN7	0	0.920893	0.954	0.871	0	hPericyte
PMEPA1	0	0.916692	0.634	0.345	0	hPericyte
FJX1	0	0.909422	0.437	0.124	0	hPericyte
NIBAN1	0	0.908784	0.447	0.121	0	hPericyte
LINGO1	0	0.908196	0.462	0.094	0	hPericyte
FAM162B	0	0.900942	0.325	0.016	0	hPericyte
AGRN	0	0.898511	0.474	0.169	0	hPericyte
MYH9	0	0.898397	0.575	0.233	0	hPericyte
RHOC	0	0.869017	0.823	0.581	0	hPericyte
PALM2-AKAP2	0	0.86466	0.649	0.353	0	hPericyte
HIGD1B	0	0.853434	0.279	0.002	0	hPericyte
TLN1	0	0.850682	0.71	0.449	0	hPericyte
MPRIP	0	0.850621	0.565	0.257	0	hPericyte
ARID5B	0	0.847746	0.52	0.217	0	hPericyte
ZYX	0	0.845034	0.586	0.249	0	hPericyte
SYTL2	0	0.842183	0.385	0.073	0	hPericyte
CCDC102B	0	0.840323	0.302	0.048	0	hPericyte
MFGE8	0	0.832983	0.546	0.227	0	hPericyte
SEPTIN11	0	0.830502	0.836	0.636	0	hPericyte
MYL6	0	0.827414	0.977	0.95	0	hPericyte
MYC	0	0.826267	0.405	0.142	0	hPericyte
INHBA	0	0.823015	0.412	0.163	0	hPericyte
EHD2	0	0.81991	0.48	0.156	0	hPericyte
CITED2	0	0.81918	0.52	0.251	0	hPericyte
PCDH18	0	0.813051	0.597	0.3	0	hPericyte
SLIT3	0	0.809763	0.418	0.163	0	hPericyte
PGF	0	0.804208	0.398	0.098	0	hPericyte
FOXS1	0	0.803799	0.343	0.023	0	hPericyte
SULF1	0	0.790493	0.453	0.16	0	hPericyte
KCNAB1	0	0.776678	0.314	0.008	0	hPericyte
MYL12A	0	0.775889	0.854	0.696	0	hPericyte
ARHGAP10	0	0.775753	0.475	0.158	0	hPericyte
LRRC32	0	0.775424	0.337	0.033	0	hPericyte
ARHGEF17	0	0.774897	0.452	0.133	0	hPericyte
PDLIM5	0	0.766018	0.393	0.166	0	hPericyte
GPRC5C	0	0.761457	0.383	0.104	0	hPericyte
BMP5	0	0.756519	0.466	0.173	0	hPericyte
ADAMTS1	2.26167e-301	0.775198	0.376	0.154	7.56914e-297	hPericyte
SPRY1	6.72979e-299	0.848933	0.493	0.239	2.25226e-294	hPericyte
KLF6	6.25989e-293	0.908949	0.663	0.424	2.095e-288	hPericyte
JUNB	1.03265e-262	0.970351	0.645	0.386	3.45599e-258	hPericyte
ACTN4	4.21638e-255	0.756967	0.631	0.412	1.4111e-250	hPericyte
ZFP36	5.7961e-241	0.83545	0.433	0.204	1.93978e-236	hPericyte
SDC2	3.96871e-231	0.825626	0.625	0.41	1.32821e-226	hPericyte
GMDS	9.54055e-210	0.754239	0.568	0.345	3.19293e-205	hPericyte
FN1	3.76142e-203	0.759723	0.836	0.631	1.25883e-198	hPericyte
CCN2	1.03913e-104	0.79275	0.481	0.323	3.47764e-100	hPericyte
ELN	4.42866e-29	1.1852	0.388	0.33	1.48214e-24	hPericyte
KRT19	0	2.81177	0.533	0.049	0	hNC
KRT8	0	2.3158	0.679	0.065	0	hNC
KRT18	0	2.15644	0.598	0.051	0	hNC
BST2	0	1.80279	0.373	0.05	0	hNC
SPRR2F	0	1.4906	0.259	0.006	0	hNC
BCAM	0	1.10766	0.438	0.116	0	hNC
EPCAM	0	0.922968	0.257	0.035	0	hNC
WT1	0	0.900051	0.322	0.014	0	hNC
MEIS2	0	0.888016	0.607	0.241	0	hNC
DSC2	0	0.755318	0.362	0.049	0	hNC
DSP	0	0.751038	0.369	0.062	0	hNC
GSTP1	1.4395e-289	0.764555	0.956	0.894	4.81757e-285	hNC
CRABP2	4.14355e-265	0.871439	0.737	0.418	1.38672e-260	hNC
PERP	2.2156e-264	0.980442	0.281	0.087	7.41496e-260	hNC
LAPTM4B	3.80013e-201	0.827421	0.674	0.438	1.27179e-196	hNC
SPINT2	8.92639e-184	0.794109	0.555	0.309	2.9874e-179	hNC
PRXL2A	3.92455e-116	0.777643	0.568	0.371	1.31343e-111	hNC
IER2	7.5627e-115	0.792611	0.73	0.544	2.53101e-110	hNC
HIST1H4C	0	2.6153	0.873	0.584	0	hCycle
HIST1H1A	0	2.13053	0.694	0.209	0	hCycle
CENPF	0	1.95776	0.843	0.246	0	hCycle
TOP2A	0	1.94326	0.806	0.205	0	hCycle
HIST1H1B	0	1.93738	0.595	0.131	0	hCycle
HMGB2	0	1.85495	0.954	0.518	0	hCycle
MKI67	0	1.81129	0.774	0.182	0	hCycle
UBE2C	0	1.79845	0.799	0.226	0	hCycle
HIST1H1D	0	1.72901	0.677	0.266	0	hCycle
ASPM	0	1.66733	0.745	0.163	0	hCycle
HIST1H1C	0	1.51716	0.687	0.304	0	hCycle
CKS2	0	1.50775	0.816	0.318	0	hCycle
H2AFZ	0	1.50173	0.985	0.776	0	hCycle
PTTG1	0	1.47825	0.769	0.278	0	hCycle
TYMS	0	1.47565	0.868	0.281	0	hCycle
TUBA1B	0	1.47002	0.991	0.835	0	hCycle
TPX2	0	1.45123	0.717	0.16	0	hCycle
PCLAF	0	1.44038	0.881	0.311	0	hCycle
SMC4	0	1.41803	0.829	0.267	0	hCycle
CDK1	0	1.40938	0.768	0.159	0	hCycle
H2AFX	0	1.39085	0.839	0.317	0	hCycle
HIST1H3B	0	1.3764	0.49	0.077	0	hCycle
CCNB1	0	1.263	0.556	0.154	0	hCycle
CKS1B	0	1.25308	0.884	0.415	0	hCycle
TUBB4B	0	1.22906	0.88	0.54	0	hCycle
BIRC5	0	1.22797	0.713	0.176	0	hCycle
MIS18BP1	0	1.22676	0.821	0.288	0	hCycle
HIST1H1E	0	1.19243	0.598	0.205	0	hCycle
CENPW	0	1.1641	0.787	0.226	0	hCycle
UBE2S	0	1.16207	0.844	0.475	0	hCycle
UBE2T	0	1.16206	0.788	0.202	0	hCycle
KIF11	0	1.16084	0.673	0.125	0	hCycle
DLGAP5	0	1.15662	0.59	0.119	0	hCycle
MAD2L1	0	1.15242	0.79	0.197	0	hCycle
KIF20B	0	1.14128	0.661	0.168	0	hCycle
CKAP2	0	1.14028	0.687	0.195	0	hCycle
HMGN2	0	1.13599	0.989	0.872	0	hCycle
CCNB2	0	1.13034	0.583	0.166	0	hCycle
KPNA2	0	1.11499	0.664	0.29	0	hCycle
CENPE	0	1.10888	0.537	0.114	0	hCycle
CDKN3	0	1.07609	0.575	0.129	0	hCycle
AURKB	0	1.07186	0.633	0.125	0	hCycle
SGO2	0	1.05805	0.571	0.125	0	hCycle
ARL6IP1	0	1.05743	0.685	0.396	0	hCycle
SMC2	0	1.05587	0.819	0.31	0	hCycle
TUBA1C	0	1.0556	0.581	0.272	0	hCycle
KNL1	0	1.05526	0.612	0.112	0	hCycle
DIAPH3	0	1.0537	0.595	0.103	0	hCycle
HMGB1	0	1.05331	0.997	0.961	0	hCycle
ATAD2	0	1.04659	0.643	0.151	0	hCycle
RRM2	0	1.04202	0.619	0.117	0	hCycle
GTSE1	0	1.03266	0.585	0.108	0	hCycle
TMPO	0	1.0318	0.878	0.448	0	hCycle
FBXO5	0	1.0247	0.654	0.164	0	hCycle
MXD3	0	1.00792	0.583	0.108	0	hCycle
ZWINT	0	0.984863	0.743	0.189	0	hCycle
H2AFV	0	0.98429	0.937	0.638	0	hCycle
DEK	0	0.977138	0.948	0.668	0	hCycle
DUT	0	0.951248	0.882	0.59	0	hCycle
NUF2	0	0.944169	0.567	0.103	0	hCycle
DTYMK	0	0.935685	0.809	0.337	0	hCycle
CDC20	0	0.934721	0.421	0.108	0	hCycle
SPC25	0	0.920396	0.597	0.103	0	hCycle
CENPK	0	0.918126	0.698	0.169	0	hCycle
TMSB15A	0	0.917187	0.825	0.374	0	hCycle
KIF23	0	0.916212	0.544	0.093	0	hCycle
ANP32E	0	0.909693	0.843	0.435	0	hCycle
CDCA3	0	0.908009	0.491	0.092	0	hCycle
NDC80	0	0.906327	0.564	0.097	0	hCycle
KIF15	0	0.900687	0.589	0.1	0	hCycle
HIST1H2AG	0	0.898819	0.424	0.079	0	hCycle
CCNA2	0	0.897147	0.549	0.11	0	hCycle
DEPDC1	0	0.896061	0.492	0.084	0	hCycle
ANLN	0	0.884994	0.524	0.092	0	hCycle
CENPA	0	0.879904	0.401	0.076	0	hCycle
EZH2	0	0.868802	0.734	0.267	0	hCycle
TK1	0	0.864482	0.638	0.138	0	hCycle
NCAPG	0	0.849792	0.596	0.117	0	hCycle
RAD51AP1	0	0.842919	0.611	0.122	0	hCycle
NUCKS1	0	0.838961	0.976	0.832	0	hCycle
NUSAP1	0	0.836392	0.519	0.084	0	hCycle
HELLS	0	0.834397	0.687	0.262	0	hCycle
CKAP2L	0	0.815464	0.52	0.087	0	hCycle
LMNB1	0	0.815457	0.731	0.261	0	hCycle
PBK	0	0.815133	0.476	0.087	0	hCycle
CLSPN	0	0.814004	0.576	0.144	0	hCycle
KIF2C	0	0.813426	0.506	0.091	0	hCycle
TUBB	0	0.80569	0.989	0.892	0	hCycle
RAD21	0	0.802931	0.825	0.515	0	hCycle
USP1	0	0.799123	0.75	0.317	0	hCycle
CENPU	0	0.797031	0.65	0.173	0	hCycle
ORC6	0	0.793655	0.662	0.183	0	hCycle
CCDC34	0	0.791641	0.711	0.303	0	hCycle
HMMR	0	0.790838	0.424	0.093	0	hCycle
KIFC1	0	0.790295	0.531	0.091	0	hCycle
KIF22	0	0.789579	0.624	0.184	0	hCycle
PRC1	0	0.785412	0.494	0.107	0	hCycle
PCNA	0	0.782115	0.68	0.278	0	hCycle
HMGB3	0	0.773766	0.777	0.401	0	hCycle
CDCA8	0	0.772843	0.464	0.084	0	hCycle
TACC3	0	0.769208	0.532	0.107	0	hCycle
BUB1B	0	0.76776	0.502	0.085	0	hCycle
RANBP1	0	0.764461	0.924	0.684	0	hCycle
LMNB2	0	0.755782	0.62	0.2	0	hCycle
PSIP1	0	0.75098	0.903	0.579	0	hCycle
