# Supplementary material for: Spatiotemporal Characterization of Human Early Intervertebral Disc Formation at Single‐Cell Resolution
Source: Adv Sci (Weinh). 2023 Mar 25;10(14):2206296. doi: 10.1002/advs.202206296 (PMC10190614; doi:10.1002/advs.202206296)
Supplement: Supplementary file 3 — Supporting Information [file ADVS-10-2206296-s001.xlsx]

## Sheet: Sheet1
gene	p_val	avg_log2FC	pct.1	pct.2	p_val_adj	cluster
Col1a1	0	2.42151	0.934	0.433	0	mCT
Col3a1	0	2.16055	0.971	0.596	0	mCT
Dcn	0	2.10592	0.507	0.168	0	mCT
Col1a2	0	2.06226	0.963	0.605	0	mCT
Dlk1	0	1.65724	0.904	0.643	0	mCT
Ptn	0	1.55535	0.916	0.712	0	mCT
Igf1	0	1.45486	0.62	0.279	0	mCT
Col6a1	0	1.41693	0.712	0.307	0	mCT
Mfap2	0	1.41082	0.988	0.768	0	mCT
Mfap4	0	1.3789	0.926	0.582	0	mCT
Col6a3	0	1.35295	0.656	0.213	0	mCT
Col6a2	0	1.35256	0.686	0.276	0	mCT
Sfrp2	0	1.34628	0.632	0.351	0	mCT
Col5a2	0	1.33483	0.774	0.376	0	mCT
Egfl6	0	1.33296	0.541	0.137	0	mCT
Lum	0	1.3301	0.53	0.197	0	mCT
Col5a1	0	1.27736	0.815	0.399	0	mCT
Postn	0	1.23701	0.601	0.317	0	mCT
Igfbp4	0	1.23099	0.978	0.748	0	mCT
Ogn	0	1.19754	0.578	0.262	0	mCT
Selenom	0	1.17425	0.889	0.56	0	mCT
Gpc3	0	1.14186	0.964	0.654	0	mCT
Fstl1	0	1.14108	0.957	0.673	0	mCT
Col14a1	0	1.14043	0.539	0.237	0	mCT
Ifitm2	0	1.14001	0.981	0.81	0	mCT
Fbn2	0	1.05721	0.886	0.566	0	mCT
Twist1	0	1.05451	0.772	0.356	0	mCT
Col12a1	0	1.03555	0.642	0.274	0	mCT
Rcn3	0	1.02744	0.935	0.628	0	mCT
Angptl1	0	1.02145	0.572	0.217	0	mCT
Fn1	0	1.01986	0.837	0.535	0	mCT
Gas1	0	1.01298	0.856	0.548	0	mCT
Il11ra1	0	1.01223	0.873	0.488	0	mCT
Prrx1	0	1.01162	0.673	0.324	0	mCT
Sparc	0	1.00683	0.981	0.777	0	mCT
S100a11	0	1.00104	0.95	0.746	0	mCT
Serpinf1	0	0.999894	0.747	0.33	0	mCT
Lgals1	0	0.988733	0.982	0.807	0	mCT
Nfib	0	0.980961	0.923	0.671	0	mCT
Mdk	0	0.964732	0.995	0.899	0	mCT
Cxcl12	0	0.953339	0.53	0.217	0	mCT
Plpp3	0	0.952971	0.71	0.395	0	mCT
Maged2	0	0.904035	0.962	0.808	0	mCT
Islr	0	0.900456	0.802	0.4	0	mCT
Fibin	0	0.892544	0.659	0.377	0	mCT
Cdh11	0	0.879557	0.791	0.411	0	mCT
Pcolce	0	0.873434	0.697	0.374	0	mCT
Pdgfra	0	0.873278	0.707	0.251	0	mCT
Smoc2	0	0.858482	0.493	0.185	0	mCT
Olfml3	0	0.849586	0.642	0.297	0	mCT
Serpinh1	0	0.838102	0.991	0.826	0	mCT
Gas2	0	0.826016	0.593	0.304	0	mCT
Nfia	0	0.821835	0.835	0.573	0	mCT
Bgn	0	0.814878	0.741	0.372	0	mCT
Bicc1	0	0.814694	0.617	0.277	0	mCT
Osr1	0	0.805594	0.414	0.113	0	mCT
Rrbp1	0	0.796165	0.945	0.819	0	mCT
Cd63	0	0.769183	0.977	0.842	0	mCT
Cd81	0	0.760963	0.978	0.859	0	mCT
Lox	0	0.759054	0.413	0.12	0	mCT
Akap12	2.90657e-307	0.942317	0.535	0.342	7.33358e-303	mCT
Igfbp5	2.22114e-245	0.766909	0.731	0.573	5.60416e-241	mCT
Scx	5.01204e-224	0.904702	0.422	0.266	1.26459e-219	mCT
Plagl1	1.24108e-116	0.755084	0.64	0.553	3.13136e-112	mCT
Col2a1	0	4.10771	0.997	0.382	0	mChon
Col9a3	0	3.80453	0.993	0.207	0	mChon
Matn4	0	3.06457	0.952	0.133	0	mChon
Col9a1	0	3.04841	0.981	0.223	0	mChon
Col9a2	0	2.81024	0.979	0.311	0	mChon
Col11a1	0	2.78124	0.982	0.47	0	mChon
Wwp2	0	2.65624	0.947	0.267	0	mChon
Cytl1	0	2.52337	0.675	0.03	0	mChon
Hapln1	0	2.46246	0.732	0.053	0	mChon
Cnmd	0	2.36493	0.783	0.072	0	mChon
Mia	0	2.34912	0.835	0.097	0	mChon
Sox9	0	2.25122	0.94	0.347	0	mChon
Acan	0	2.17851	0.786	0.036	0	mChon
Col11a2	0	2.10636	0.773	0.042	0	mChon
Penk	0	1.4715	0.652	0.189	0	mChon
Ccn2	0	1.45167	0.566	0.133	0	mChon
Thbs1	0	1.29821	0.717	0.219	0	mChon
Col27a1	0	1.28665	0.836	0.305	0	mChon
Rflna	0	1.25859	0.732	0.109	0	mChon
Sorbs2	0	1.23819	0.617	0.13	0	mChon
Sox6	0	1.092	0.706	0.148	0	mChon
Sox5	0	1.08199	0.71	0.178	0	mChon
Fgfrl1	0	1.07582	0.81	0.293	0	mChon
Susd5	0	1.0661	0.596	0.018	0	mChon
Papss2	0	1.05673	0.561	0.057	0	mChon
Stk26	0	0.971375	0.692	0.228	0	mChon
Lbhd2	0	0.971077	0.415	0.029	0	mChon
Crispld1	0	0.948433	0.721	0.229	0	mChon
Cspg4	0	0.906775	0.599	0.16	0	mChon
Fgfr2	0	0.797429	0.669	0.169	0	mChon
Cmtm5	0	0.776927	0.53	0.055	0	mChon
Ncmap	0	0.763228	0.492	0.013	0	mChon
Cthrc1	1.15031e-296	1.56547	0.908	0.538	2.90235e-292	mChon
1810058I24Rik	1.54729e-271	0.944502	0.955	0.874	3.90397e-267	mChon
Gdf10	9.58272e-243	0.774248	0.533	0.158	2.41782e-238	mChon
Ecrg4	4.5204e-240	1.38945	0.504	0.143	1.14054e-235	mChon
Ugdh	1.80429e-238	1.02029	0.752	0.416	4.55241e-234	mChon
Plod2	5.32641e-223	1.23209	0.816	0.489	1.34391e-218	mChon
Klf2	7.5608e-219	1.61066	0.612	0.226	1.90767e-214	mChon
Mgp	1.05636e-213	1.26662	0.774	0.364	2.66531e-209	mChon
Fibin	4.9942e-209	1.20157	0.857	0.502	1.26009e-204	mChon
Mbnl2	2.12871e-207	0.89259	0.878	0.585	5.37094e-203	mChon
Serpinh1	3.61479e-205	0.810263	0.993	0.905	9.12047e-201	mChon
Cpe	2.21398e-202	0.93556	0.806	0.451	5.58608e-198	mChon
Fmod	1.65695e-175	0.863736	0.441	0.14	4.18066e-171	mChon
P4ha1	6.82941e-172	0.782784	0.787	0.496	1.72313e-167	mChon
Fkbp9	8.02312e-169	0.754254	0.829	0.567	2.02431e-164	mChon
Ss18l2	5.82419e-155	0.914728	0.761	0.554	1.4695e-150	mChon
Ldha	5.18731e-154	0.836031	0.975	0.908	1.30881e-149	mChon
H19	5.43611e-152	0.845812	0.992	0.894	1.37158e-147	mChon
Tnc	1.10265e-146	0.827859	0.53	0.222	2.78209e-142	mChon
Cd9	2.39773e-141	0.894721	0.665	0.37	6.04972e-137	mChon
Itm2a	4.7064e-129	0.939475	0.941	0.737	1.18747e-124	mChon
Id3	6.28871e-125	0.763818	0.945	0.768	1.5867e-120	mChon
Bgn	4.52496e-122	0.95853	0.847	0.544	1.14169e-117	mChon
Ptch1	5.06692e-122	0.75304	0.593	0.306	1.27843e-117	mChon
Id1	3.28367e-94	0.806564	0.777	0.549	8.28502e-90	mChon
Actc1	0	4.54375	0.75	0.08	0	mMuscle
Myog	0	3.94421	0.587	0.039	0	mMuscle
Tnnt1	0	3.45396	0.977	0.175	0	mMuscle
Ttn	0	3.27146	0.609	0.023	0	mMuscle
Mylpf	0	3.23956	0.438	0.099	0	mMuscle
Myl1	0	2.65074	0.413	0.029	0	mMuscle
Tnnt2	0	2.47131	0.496	0.021	0	mMuscle
Acta2	0	2.39025	0.848	0.145	0	mMuscle
Tpm2	0	2.27597	0.978	0.55	0	mMuscle
Myod1	0	2.19692	0.781	0.014	0	mMuscle
Mymx	0	2.14517	0.403	0.011	0	mMuscle
Neb	0	1.85334	0.625	0.011	0	mMuscle
Pdgfa	0	1.80128	0.939	0.194	0	mMuscle
Ppp1r14b	0	1.77528	0.999	0.937	0	mMuscle
Msc	0	1.74852	0.604	0.023	0	mMuscle
Cdkn1a	0	1.7268	0.424	0.091	0	mMuscle
Cdkn1c	0	1.71082	1	0.952	0	mMuscle
Spg21	0	1.70964	0.83	0.492	0	mMuscle
Nes	0	1.56643	0.847	0.354	0	mMuscle
Vgll2	0	1.56059	0.81	0.011	0	mMuscle
Rbm24	0	1.5386	0.706	0.031	0	mMuscle
Des	0	1.49606	0.788	0.091	0	mMuscle
Cryab	0	1.4863	0.601	0.08	0	mMuscle
Fitm1	0	1.47126	0.915	0.014	0	mMuscle
Hspb1	0	1.45655	0.832	0.207	0	mMuscle
Cdh15	0	1.45567	0.899	0.035	0	mMuscle
Kcne1l	0	1.35781	0.759	0.182	0	mMuscle
Mymk	0	1.34438	0.413	0.015	0	mMuscle
Nrk	0	1.26147	0.946	0.403	0	mMuscle
Lsm6	0	1.24466	0.985	0.803	0	mMuscle
Ccne1	0	1.221	0.753	0.306	0	mMuscle
Cavin2	0	1.18185	0.659	0.108	0	mMuscle
Arpp21	0	1.15954	0.601	0.019	0	mMuscle
Fndc5	0	1.13424	0.645	0.173	0	mMuscle
Purb	0	1.1335	0.967	0.755	0	mMuscle
Celf2	0	1.10311	0.96	0.426	0	mMuscle
Parm1	0	1.07314	0.817	0.135	0	mMuscle
Mrln	0	1.058	0.8	0.02	0	mMuscle
Ank1	0	1.05387	0.778	0.017	0	mMuscle
Pnmal2	0	1.03652	0.71	0.164	0	mMuscle
Hes6	0	1.03256	0.884	0.412	0	mMuscle
Bin1	0	1.0317	0.908	0.579	0	mMuscle
Cep41	0	1.0054	0.813	0.17	0	mMuscle
Bex1	0	0.980538	0.812	0.414	0	mMuscle
Hspd1	0	0.974383	0.99	0.89	0	mMuscle
Nexn	0	0.970353	0.71	0.124	0	mMuscle
Capn6	0	0.968478	0.917	0.487	0	mMuscle
Rgs16	0	0.93257	0.597	0.063	0	mMuscle
Ybx3	0	0.93048	0.982	0.765	0	mMuscle
Itm2a	0	0.929315	0.99	0.72	0	mMuscle
Pdlim4	0	0.899847	0.874	0.452	0	mMuscle
Hspe1	0	0.866484	0.993	0.949	0	mMuscle
Gatm	0	0.864617	0.629	0.066	0	mMuscle
Naa50	0	0.846514	0.952	0.618	0	mMuscle
Myf5	0	0.836895	0.508	0.006	0	mMuscle
Fgfr4	0	0.832108	0.699	0.019	0	mMuscle
Ccnd3	0	0.817931	0.982	0.791	0	mMuscle
Pax7	0	0.792656	0.551	0.015	0	mMuscle
Iffo1	0	0.792035	0.553	0.119	0	mMuscle
Rps25	0	0.789545	0.997	0.982	0	mMuscle
Akr1b3	0	0.78171	0.928	0.551	0	mMuscle
Eno1	0	0.775665	0.994	0.862	0	mMuscle
Cd82	0	0.774235	0.559	0.104	0	mMuscle
Rpl12	0	0.762605	0.997	0.987	0	mMuscle
Rps15	0	0.75953	0.999	0.981	0	mMuscle
Gm28653	0	0.758165	0.421	0.003	0	mMuscle
Sh3glb1	7.17884e-305	1.0897	0.962	0.779	1.81129e-300	mMuscle
Svbp	1.33865e-82	0.903978	0.946	0.843	3.37755e-78	mMuscle
Mef2c	3.7597e-30	0.869901	0.429	0.3	9.48609e-26	mMuscle
Tubb3	0	4.12123	0.718	0.08	0	mNeuron
Fabp7	0	3.92627	0.536	0.059	0	mNeuron
Stmn2	0	3.19535	0.555	0.09	0	mNeuron
Rtn1	0	3.16508	0.707	0.062	0	mNeuron
Ckb	0	2.86357	0.921	0.492	0	mNeuron
Tubb2b	0	2.79331	0.957	0.702	0	mNeuron
Igfbpl1	0	2.77878	0.517	0.019	0	mNeuron
Tuba1a	0	2.61409	0.99	0.932	0	mNeuron
Ina	0	2.53068	0.463	0.022	0	mNeuron
Tagln3	0	2.518	0.698	0.107	0	mNeuron
Stmn3	0	2.46787	0.587	0.024	0	mNeuron
Elavl3	0	2.3754	0.654	0.014	0	mNeuron
Sox11	0	2.35676	0.89	0.7	0	mNeuron
Nefm	0	2.35104	0.477	0.133	0	mNeuron
Elavl4	0	2.32363	0.651	0.044	0	mNeuron
Ednrb	0	2.16101	0.407	0.055	0	mNeuron
Pcsk1n	0	2.05774	0.498	0.041	0	mNeuron
Hoxb9	0	1.99774	0.658	0.129	0	mNeuron
Crmp1	0	1.92749	0.655	0.079	0	mNeuron
Map2	0	1.89641	0.629	0.102	0	mNeuron
Map1b	0	1.87442	0.846	0.677	0	mNeuron
Mllt11	0	1.78359	0.679	0.263	0	mNeuron
Dpysl3	0	1.78296	0.827	0.408	0	mNeuron
Dcx	0	1.77649	0.522	0.073	0	mNeuron
Gap43	0	1.77164	0.526	0.195	0	mNeuron
Uchl1	0	1.72136	0.829	0.425	0	mNeuron
Dpysl4	0	1.71726	0.673	0.162	0	mNeuron
Gng3	0	1.6992	0.487	0.089	0	mNeuron
Elavl2	0	1.65016	0.607	0.08	0	mNeuron
Stmn1	0	1.61597	0.983	0.924	0	mNeuron
Kif5c	0	1.61547	0.645	0.12	0	mNeuron
Miat	0	1.59478	0.518	0.042	0	mNeuron
Hist3h2ba	0	1.58753	0.798	0.391	0	mNeuron
Hoxb8	0	1.54804	0.62	0.102	0	mNeuron
Syt11	0	1.44826	0.77	0.156	0	mNeuron
Rufy3	0	1.42169	0.643	0.16	0	mNeuron
Srrm4	0	1.39342	0.492	0.009	0	mNeuron
Pou3f2	0	1.37638	0.42	0.01	0	mNeuron
Bex2	0	1.37115	0.813	0.427	0	mNeuron
Nnat	0	1.36321	0.934	0.72	0	mNeuron
Soga3	0	1.36209	0.65	0.032	0	mNeuron
Cd24a	0	1.35874	0.777	0.627	0	mNeuron
Trp53i11	0	1.35623	0.664	0.13	0	mNeuron
Sox2	0	1.34	0.423	0.015	0	mNeuron
Cadm1	0	1.30124	0.702	0.257	0	mNeuron
Ncam1	0	1.28845	0.906	0.634	0	mNeuron
Basp1	0	1.28812	0.958	0.906	0	mNeuron
Gpm6b	0	1.23524	0.72	0.233	0	mNeuron
Mir124-2hg	0	1.23294	0.439	0.005	0	mNeuron
Fez1	0	1.2282	0.715	0.267	0	mNeuron
Epha5	0	1.21644	0.404	0.116	0	mNeuron
Hoxb6	0	1.19597	0.563	0.104	0	mNeuron
Kif21a	0	1.18313	0.69	0.141	0	mNeuron
Chd7	0	1.16482	0.753	0.324	0	mNeuron
Pcbp4	0	1.15454	0.9	0.621	0	mNeuron
Ank3	0	1.15342	0.581	0.278	0	mNeuron
Aplp1	0	1.14593	0.587	0.195	0	mNeuron
Sox4	0	1.12117	0.956	0.868	0	mNeuron
Sept3	0	1.10207	0.611	0.138	0	mNeuron
Nsg2	0	1.10105	0.517	0.076	0	mNeuron
Celf4	0	1.09883	0.475	0.162	0	mNeuron
Dpysl2	0	1.09771	0.878	0.652	0	mNeuron
Dst	0	1.09005	0.709	0.375	0	mNeuron
Scg3	0	1.0866	0.54	0.01	0	mNeuron
Rnd2	0	1.08252	0.527	0.131	0	mNeuron
Celsr2	0	1.08185	0.61	0.059	0	mNeuron
Rab3a	0	1.07177	0.516	0.235	0	mNeuron
Sbk1	0	1.06644	0.702	0.3	0	mNeuron
Fzd3	0	1.06573	0.741	0.28	0	mNeuron
Snrpn	0	1.06061	0.663	0.247	0	mNeuron
Thsd7a	0	1.05388	0.495	0.102	0	mNeuron
Rab3c	0	1.03244	0.418	0.011	0	mNeuron
Hoxa9	0	1.01941	0.552	0.247	0	mNeuron
Rnf165	0	1.01656	0.607	0.138	0	mNeuron
Rundc3a	0	1.0141	0.495	0.019	0	mNeuron
Csnk1e	0	1.00405	0.868	0.661	0	mNeuron
Klc1	0	1.00374	0.741	0.431	0	mNeuron
Gdi1	0	0.98651	0.796	0.495	0	mNeuron
Kif1b	0	0.976318	0.854	0.552	0	mNeuron
Jpt1	0	0.971651	0.95	0.827	0	mNeuron
Cadm4	0	0.970305	0.639	0.097	0	mNeuron
Myt1	0	0.964683	0.446	0.003	0	mNeuron
Tspan13	0	0.963553	0.73	0.22	0	mNeuron
Cotl1	0	0.958342	0.724	0.487	0	mNeuron
Trim2	0	0.950014	0.661	0.196	0	mNeuron
Zbtb20	0	0.944963	0.693	0.308	0	mNeuron
Gsk3b	0	0.939655	0.945	0.814	0	mNeuron
Fabp5	0	0.937711	0.956	0.798	0	mNeuron
Cited2	0	0.93298	0.743	0.48	0	mNeuron
Hoxb4	0	0.927208	0.582	0.237	0	mNeuron
Tmeff1	0	0.923759	0.715	0.421	0	mNeuron
Gdpd1	0	0.920855	0.639	0.189	0	mNeuron
Acvr2b	0	0.920358	0.657	0.253	0	mNeuron
Mkrn1	0	0.916628	0.69	0.277	0	mNeuron
Hoxb7	0	0.914239	0.604	0.137	0	mNeuron
Rcor2	0	0.90193	0.584	0.247	0	mNeuron
Hoxc9	0	0.901807	0.525	0.228	0	mNeuron
Dpysl5	0	0.901653	0.526	0.052	0	mNeuron
Nkain4	0	0.896681	0.58	0.187	0	mNeuron
Gng2	0	0.896091	0.79	0.484	0	mNeuron
Hmgb3	0	0.893434	0.926	0.738	0	mNeuron
Cdh2	0	0.888532	0.812	0.416	0	mNeuron
Enc1	0	0.885557	0.505	0.186	0	mNeuron
Cadps	0	0.885319	0.437	0.01	0	mNeuron
Ncan	0	0.881671	0.42	0.008	0	mNeuron
Marcksl1	0	0.873243	0.975	0.938	0	mNeuron
Nav2	0	0.866814	0.484	0.165	0	mNeuron
Hoxb2	0	0.864479	0.64	0.329	0	mNeuron
Fam110a	0	0.862517	0.469	0.147	0	mNeuron
Phf21b	0	0.862143	0.442	0.018	0	mNeuron
Gabarapl2	0	0.860059	0.915	0.75	0	mNeuron
Adgrg1	0	0.849393	0.473	0.021	0	mNeuron
Zeb2	0	0.844452	0.699	0.372	0	mNeuron
Msi2	0	0.844296	0.764	0.426	0	mNeuron
Camk2n1	0	0.843153	0.528	0.21	0	mNeuron
Rtn3	0	0.836773	0.885	0.685	0	mNeuron
Zfhx2	0	0.83578	0.512	0.141	0	mNeuron
Celf3	0	0.831782	0.428	0.004	0	mNeuron
Bcl7a	0	0.827085	0.688	0.338	0	mNeuron
Tox3	0	0.825354	0.525	0.199	0	mNeuron
Fign	0	0.818874	0.5	0.144	0	mNeuron
Phyhipl	0	0.814409	0.413	0.026	0	mNeuron
Tubb4a	0	0.809308	0.441	0.07	0	mNeuron
Smarca4	0	0.80886	0.857	0.666	0	mNeuron
Zfp428	0	0.804669	0.791	0.49	0	mNeuron
Prdx2	0	0.802493	0.985	0.976	0	mNeuron
Ldhb	0	0.797704	0.9	0.728	0	mNeuron
Nell2	0	0.792804	0.455	0.057	0	mNeuron
Hoxb3	0	0.791237	0.572	0.223	0	mNeuron
Apba2	0	0.790385	0.466	0.028	0	mNeuron
Idh1	0	0.79024	0.761	0.455	0	mNeuron
Hoxb5	0	0.786102	0.467	0.114	0	mNeuron
Ago1	0	0.786056	0.58	0.183	0	mNeuron
Meis3	0	0.78596	0.602	0.213	0	mNeuron
Scg5	0	0.785055	0.454	0.017	0	mNeuron
Phactr1	0	0.78142	0.419	0.071	0	mNeuron
Crip2	0	0.77787	0.731	0.231	0	mNeuron
Tubb5	0	0.768752	0.989	0.982	0	mNeuron
Smarcd1	0	0.764692	0.791	0.459	0	mNeuron
Atat1	0	0.757652	0.724	0.373	0	mNeuron
Nova2	0	0.751677	0.405	0.023	0	mNeuron
Metrn	2.07454e-260	1.14606	0.525	0.304	5.23428e-256	mNeuron
Hes6	7.49451e-245	1.15977	0.669	0.426	1.89094e-240	mNeuron
Cemip2	1.52233e-237	0.816738	0.567	0.336	3.841e-233	mNeuron
Nsg1	1.94086e-236	1.00795	0.708	0.544	4.89699e-232	mNeuron
Epb41	1.31952e-234	0.773201	0.651	0.428	3.32928e-230	mNeuron
Podxl2	3.43581e-222	0.770652	0.735	0.518	8.66889e-218	mNeuron
Igsf8	1.87123e-219	1.05773	0.539	0.318	4.7213e-215	mNeuron
Hmgcs1	1.63899e-213	0.811747	0.733	0.528	4.13533e-209	mNeuron
Olfm1	6.15872e-164	0.755858	0.517	0.318	1.55391e-159	mNeuron
Cnih2	7.94458e-164	0.898653	0.485	0.287	2.0045e-159	mNeuron
Tubb2a	1.23908e-127	1.07837	0.753	0.647	3.12633e-123	mNeuron
Ebf1	9.22312e-39	1.0257	0.517	0.502	2.32708e-34	mNeuron
Dbi	3.95778e-32	1.80494	0.884	0.902	9.98588e-28	mNeuron
Ccnd1	2.64264e-09	1.20698	0.502	0.542	6.66764e-05	mNeuron
Apoe	0	5.80116	0.863	0.444	0	mImmune
Fcer1g	0	4.6289	0.953	0.02	0	mImmune
C1qb	0	4.6046	0.716	0.011	0	mImmune
Tyrobp	0	4.40343	0.941	0.008	0	mImmune
Lyz2	0	4.34416	0.783	0.012	0	mImmune
C1qc	0	4.20666	0.704	0.007	0	mImmune
C1qa	0	4.2049	0.677	0.006	0	mImmune
Pf4	0	3.87631	0.592	0.037	0	mImmune
Coro1a	0	3.21367	0.949	0.087	0	mImmune
Mt1	0	3.09206	0.819	0.08	0	mImmune
Stab1	0	3.07117	0.665	0.029	0	mImmune
Cd52	0	3.03864	0.812	0.003	0	mImmune
Mrc1	0	3.00221	0.613	0.005	0	mImmune
Cx3cr1	0	2.94454	0.772	0.004	0	mImmune
Ctss	0	2.87603	0.787	0.003	0	mImmune
Lgmn	0	2.8673	0.773	0.291	0	mImmune
Laptm5	0	2.81458	0.944	0.023	0	mImmune
Tmsb4x	0	2.81023	0.992	0.99	0	mImmune
Lst1	0	2.7963	0.91	0.038	0	mImmune
Csf1r	0	2.79248	0.759	0.005	0	mImmune
Rac2	0	2.77196	0.937	0.004	0	mImmune
Arhgdib	0	2.73913	0.934	0.181	0	mImmune
Cyba	0	2.73868	0.958	0.609	0	mImmune
Fcrls	0	2.73565	0.668	0.003	0	mImmune
Ctsc	0	2.65416	0.847	0.078	0	mImmune
Ptpn18	0	2.63824	0.924	0.08	0	mImmune
F13a1	0	2.57393	0.601	0.004	0	mImmune
B2m	0	2.4755	0.948	0.587	0	mImmune
Aif1	0	2.47496	0.725	0.004	0	mImmune
Ms4a6c	0	2.4428	0.735	0.002	0	mImmune
Ly86	0	2.44037	0.771	0.021	0	mImmune
Spi1	0	2.36026	0.879	0.003	0	mImmune
Fcgr3	0	2.35672	0.815	0.003	0	mImmune
Srgn	0	2.30429	0.693	0.016	0	mImmune
Trem2	0	2.25802	0.673	0.002	0	mImmune
Fyb	0	2.21382	0.849	0.059	0	mImmune
Sat1	0	2.20475	0.862	0.271	0	mImmune
Ifi30	0	2.19436	0.843	0.326	0	mImmune
Gmfg	0	2.19267	0.902	0.023	0	mImmune
Ccl3	0	2.18327	0.488	0.002	0	mImmune
Cebpb	0	2.17245	0.82	0.237	0	mImmune
Lcp1	0	2.16436	0.918	0.033	0	mImmune
Ms4a6b	0	2.09628	0.716	0.002	0	mImmune
Alox5ap	0	2.07587	0.733	0.029	0	mImmune
H2-D1	0	2.05287	0.878	0.091	0	mImmune
Cd68	0	2.0513	0.76	0.023	0	mImmune
Ms4a7	0	2.04995	0.513	0.001	0	mImmune
Ucp2	0	2.04038	0.942	0.38	0	mImmune
Zfp36	0	2.03049	0.724	0.155	0	mImmune
Arpc1b	0	2.0285	0.957	0.598	0	mImmune
Ehd4	0	1.99769	0.78	0.154	0	mImmune
Unc93b1	0	1.95354	0.823	0.048	0	mImmune
Tspo	0	1.93272	0.858	0.193	0	mImmune
Rgs10	0	1.91105	0.824	0.171	0	mImmune
Serinc3	0	1.90791	0.897	0.394	0	mImmune
Ostf1	0	1.89311	0.922	0.295	0	mImmune
Pycard	0	1.82321	0.87	0.153	0	mImmune
Trf	0	1.80734	0.682	0.054	0	mImmune
Hpgds	0	1.77716	0.716	0.011	0	mImmune
Bst2	0	1.73355	0.786	0.14	0	mImmune
Sh3bgrl3	0	1.73245	0.976	0.905	0	mImmune
Ctsh	0	1.71087	0.713	0.108	0	mImmune
Cyth4	0	1.71049	0.82	0.008	0	mImmune
Fermt3	0	1.70625	0.874	0.015	0	mImmune
Cotl1	0	1.66441	0.936	0.507	0	mImmune
Apoc1	0	1.66172	0.416	0.016	0	mImmune
C3ar1	0	1.65453	0.634	0.001	0	mImmune
Ms4a6d	0	1.6173	0.665	0.001	0	mImmune
Pld4	0	1.57989	0.743	0.003	0	mImmune
Sirpa	0	1.57236	0.812	0.118	0	mImmune
Ptpn6	0	1.56266	0.802	0.019	0	mImmune
Tpd52	0	1.55425	0.83	0.216	0	mImmune
Efhd2	0	1.54684	0.865	0.327	0	mImmune
Psmb8	0	1.54394	0.78	0.004	0	mImmune
Cd53	0	1.54248	0.823	0.001	0	mImmune
Cd300c2	0	1.52502	0.629	0.001	0	mImmune
Ptprc	0	1.51082	0.769	0.001	0	mImmune
Rgs2	0	1.4914	0.731	0.192	0	mImmune
Abca1	0	1.49042	0.603	0.141	0	mImmune
Man2b1	0	1.48155	0.845	0.215	0	mImmune
H2-K1	0	1.47161	0.768	0.032	0	mImmune
Fxyd5	0	1.46712	0.735	0.101	0	mImmune
Actb	0	1.43594	1	0.999	0	mImmune
Irf8	0	1.43323	0.669	0.02	0	mImmune
Tnfaip8l2	0	1.42419	0.759	0.001	0	mImmune
Cybb	0	1.40712	0.595	0.001	0	mImmune
Ncf2	0	1.39828	0.796	0.01	0	mImmune
Clec4a2	0	1.39618	0.613	0	0	mImmune
Lyn	0	1.38099	0.763	0.043	0	mImmune
Fcgr1	0	1.37935	0.645	0.001	0	mImmune
Nrros	0	1.35521	0.763	0.021	0	mImmune
Mpeg1	0	1.35344	0.574	0.001	0	mImmune
P2ry6	0	1.34412	0.673	0.006	0	mImmune
Slfn2	0	1.33775	0.649	0.005	0	mImmune
Adgre1	0	1.31117	0.626	0.001	0	mImmune
Hacd4	0	1.29241	0.69	0.099	0	mImmune
Gpsm3	0	1.28584	0.776	0.066	0	mImmune
Anxa3	0	1.28527	0.72	0.154	0	mImmune
Tgfb1	0	1.26206	0.807	0.081	0	mImmune
Ncf1	0	1.25948	0.677	0.004	0	mImmune
Rhog	0	1.23571	0.862	0.342	0	mImmune
Pfn1	0	1.22356	0.993	0.979	0	mImmune
Ifngr1	0	1.20796	0.76	0.24	0	mImmune
Hpgd	0	1.17809	0.576	0.087	0	mImmune
Npl	0	1.17608	0.559	0.083	0	mImmune
Smagp	0	1.17339	0.548	0.027	0	mImmune
Arid3a	0	1.15989	0.737	0.188	0	mImmune
Lrrc25	0	1.13065	0.639	0.001	0	mImmune
Neat1	0	1.12606	0.525	0.039	0	mImmune
Cfh	0	1.12517	0.606	0.039	0	mImmune
Evi2a	0	1.12024	0.698	0.002	0	mImmune
Arhgap30	0	1.11665	0.696	0.001	0	mImmune
Runx1	0	1.11397	0.694	0.131	0	mImmune
Emb	0	1.10654	0.554	0.102	0	mImmune
Bin2	0	1.1048	0.66	0.004	0	mImmune
Capg	0	1.09614	0.571	0.091	0	mImmune
Cd300a	0	1.08366	0.579	0.007	0	mImmune
Tm6sf1	0	1.07362	0.713	0.079	0	mImmune
Apbb1ip	0	1.07251	0.696	0.029	0	mImmune
Ccr1	0	1.06832	0.55	0.001	0	mImmune
Cryba4	0	1.06658	0.448	0.002	0	mImmune
Lgals9	0	1.06482	0.692	0.082	0	mImmune
Rnasel	0	1.05729	0.638	0.139	0	mImmune
Nckap1l	0	1.0529	0.677	0.002	0	mImmune
Ccl9	0	1.04902	0.484	0.001	0	mImmune
Otulinl	0	1.03756	0.685	0.08	0	mImmune
Hcls1	0	1.02853	0.702	0.005	0	mImmune
Arrb2	0	1.02667	0.706	0.142	0	mImmune
Pou2f2	0	1.0173	0.661	0.07	0	mImmune
Ncf4	0	1.00535	0.555	0.002	0	mImmune
Gpr65	0	1.00132	0.538	0.001	0	mImmune
Vsir	0	0.995838	0.597	0.017	0	mImmune
Samsn1	0	0.99063	0.523	0.009	0	mImmune
Cd37	0	0.978096	0.507	0.003	0	mImmune
Ifi207	0	0.975438	0.517	0.002	0	mImmune
Myo1f	0	0.97023	0.622	0.001	0	mImmune
C5ar1	0	0.965456	0.453	0.001	0	mImmune
Clec4a1	0	0.95206	0.5	0.002	0	mImmune
Stard8	0	0.94867	0.512	0.07	0	mImmune
Tmem37	0	0.945871	0.531	0.076	0	mImmune
Milr1	0	0.945143	0.621	0.006	0	mImmune
Inpp5d	0	0.936882	0.649	0.012	0	mImmune
Cd48	0	0.932838	0.578	0.001	0	mImmune
Gpr183	0	0.928508	0.528	0.012	0	mImmune
Arhgap45	0	0.912212	0.63	0.046	0	mImmune
Cd79b	0	0.893722	0.528	0.011	0	mImmune
Cd86	0	0.887452	0.559	0.001	0	mImmune
Itgam	0	0.875564	0.48	0.002	0	mImmune
Rab32	0	0.875153	0.619	0.058	0	mImmune
Rps6ka1	0	0.873891	0.653	0.135	0	mImmune
Ifi204	0	0.867193	0.479	0.006	0	mImmune
Ptgs1	0	0.867052	0.543	0.052	0	mImmune
Il4ra	0	0.866318	0.551	0.031	0	mImmune
Gpr34	0	0.86281	0.462	0	0	mImmune
Apobec3	0	0.861706	0.56	0.061	0	mImmune
Lyl1	0	0.860921	0.597	0.019	0	mImmune
Clec4a3	0	0.859617	0.43	0	0	mImmune
Dok2	0	0.857017	0.547	0.015	0	mImmune
Plek	0	0.856804	0.546	0.009	0	mImmune
Psmb9	0	0.838956	0.578	0.008	0	mImmune
Il6ra	0	0.830061	0.54	0.004	0	mImmune
Dock2	0	0.82984	0.607	0.003	0	mImmune
Lcp2	0	0.828384	0.583	0.003	0	mImmune
Il10rb	0	0.82063	0.587	0.082	0	mImmune
Trim30a	0	0.813953	0.523	0.004	0	mImmune
Selplg	0	0.807867	0.509	0.004	0	mImmune
Dock8	0	0.805738	0.586	0.015	0	mImmune
Igsf6	0	0.800185	0.476	0.001	0	mImmune
Mndal	0	0.799449	0.405	0.003	0	mImmune
Uap1l1	0	0.799405	0.559	0.064	0	mImmune
Hck	0	0.799329	0.546	0.022	0	mImmune
Was	0	0.798405	0.609	0.002	0	mImmune
Fes	0	0.79405	0.617	0.057	0	mImmune
AB124611	0	0.793028	0.508	0.001	0	mImmune
Stxbp2	0	0.786293	0.633	0.048	0	mImmune
Ikzf1	0	0.780398	0.5	0.003	0	mImmune
Cd84	0	0.778168	0.505	0.001	0	mImmune
Sla	0	0.772791	0.525	0.002	0	mImmune
Tnfrsf13b	0	0.771159	0.536	0.002	0	mImmune
Slc11a1	0	0.768957	0.461	0.005	0	mImmune
Cd33	0	0.768647	0.476	0.001	0	mImmune
Rassf4	0	0.766069	0.556	0.105	0	mImmune
Fgd2	0	0.764409	0.531	0.009	0	mImmune
Lpcat2	0	0.76267	0.507	0.04	0	mImmune
Hexb	1.53825e-305	1.44841	0.684	0.187	3.88117e-301	mImmune
Maf	2.79277e-303	2.45592	0.748	0.266	7.04643e-299	mImmune
Gpx1	3.91947e-298	1.79994	0.938	0.83	9.88923e-294	mImmune
Selenop	1.75644e-296	3.098	0.807	0.352	4.43168e-292	mImmune
Skap2	3.2488e-294	0.915889	0.736	0.223	8.19705e-290	mImmune
Fth1	3.27763e-293	2.19127	0.992	0.983	8.26979e-289	mImmune
Elf1	2.36246e-290	0.825043	0.698	0.189	5.96072e-286	mImmune
Cst3	8.65948e-290	2.28146	0.966	0.934	2.18487e-285	mImmune
Arpc3	5.66147e-289	1.40459	0.957	0.885	1.42845e-284	mImmune
Bmp2k	1.54058e-288	0.842673	0.633	0.16	3.88703e-284	mImmune
Gas7	2.81019e-287	0.795346	0.568	0.119	7.09038e-283	mImmune
Rnase4	5.47457e-286	1.43859	0.693	0.213	1.38129e-281	mImmune
Arpc2	5.55122e-286	1.44348	0.958	0.881	1.40063e-281	mImmune
Gatm	7.45524e-285	1.24975	0.528	0.111	1.88103e-280	mImmune
Arpc4	1.11421e-281	1.36477	0.942	0.747	2.81125e-277	mImmune
Syngr2	2.287e-279	0.90759	0.713	0.222	5.77034e-275	mImmune
Mef2c	3.5809e-279	1.50159	0.794	0.297	9.03497e-275	mImmune
Gusb	4.29014e-274	1.08885	0.775	0.3	1.08245e-269	mImmune
Gm2a	8.81546e-273	0.974799	0.704	0.205	2.22423e-268	mImmune
Grk2	3.13723e-270	0.865021	0.771	0.268	7.91554e-266	mImmune
Ctsb	1.28392e-266	3.41246	0.912	0.69	3.23947e-262	mImmune
Sec11c	7.95547e-262	1.10639	0.796	0.332	2.00724e-257	mImmune
Ctsd	6.05719e-261	2.57976	0.917	0.66	1.52829e-256	mImmune
Arpc5	3.29069e-260	1.30887	0.934	0.747	8.30273e-256	mImmune
Samhd1	5.65651e-260	0.995256	0.721	0.24	1.42719e-255	mImmune
Ppp1r18	1.19088e-258	0.908515	0.759	0.264	3.00471e-254	mImmune
Slc40a1	4.28777e-258	1.15406	0.413	0.072	1.08185e-253	mImmune
Itga4	7.40792e-257	0.840702	0.603	0.141	1.86909e-252	mImmune
Gnpda1	7.52458e-252	0.82424	0.623	0.174	1.89853e-247	mImmune
Actr3	1.45199e-249	1.33107	0.928	0.728	3.66351e-245	mImmune
Itga6	1.88156e-245	0.804636	0.633	0.168	4.74736e-241	mImmune
Itm2b	1.4757e-243	2.06017	0.98	0.92	3.72334e-239	mImmune
Mbnl1	3.39556e-241	1.26204	0.874	0.471	8.56735e-237	mImmune
Gnai2	9.26525e-241	1.04464	0.973	0.94	2.33772e-236	mImmune
Ctsz	5.06635e-240	1.86423	0.899	0.706	1.27829e-235	mImmune
Atp13a2	2.39993e-234	0.87034	0.718	0.251	6.05527e-230	mImmune
Tpp1	2.11409e-231	0.974641	0.693	0.239	5.33406e-227	mImmune
S100a13	1.36646e-229	0.878119	0.764	0.273	3.44772e-225	mImmune
Hexa	2.23243e-229	1.57652	0.847	0.5	5.63264e-225	mImmune
Rab3il1	1.70618e-225	1.02466	0.643	0.221	4.30485e-221	mImmune
Cmtm7	2.19816e-225	1.22126	0.843	0.455	5.54618e-221	mImmune
Vamp8	7.81929e-224	1.16224	0.901	0.577	1.97288e-219	mImmune
Ctsa	6.19882e-222	1.44894	0.839	0.495	1.56402e-217	mImmune
Msn	2.91522e-221	1.13503	0.85	0.422	7.35538e-217	mImmune
Grn	1.48138e-219	2.09591	0.802	0.477	3.73767e-215	mImmune
Hmox1	1.69352e-219	2.24007	0.609	0.197	4.27291e-215	mImmune
Ptbp3	2.78969e-219	1.0949	0.85	0.457	7.03867e-215	mImmune
Hprt	3.38753e-215	1.04503	0.777	0.375	8.54707e-211	mImmune
Snx5	1.36452e-214	1.2964	0.887	0.626	3.44282e-210	mImmune
Zeb2	4.37007e-212	1.36862	0.854	0.404	1.10261e-207	mImmune
Clta	8.27857e-210	1.61272	0.96	0.95	2.08877e-205	mImmune
Plin2	4.09657e-207	1.73918	0.827	0.47	1.03361e-202	mImmune
Psmb10	2.75623e-206	0.792012	0.676	0.249	6.95424e-202	mImmune
Psap	2.15423e-203	1.84172	0.903	0.76	5.43533e-199	mImmune
Psme1	7.5346e-203	1.06962	0.92	0.71	1.90105e-198	mImmune
Snx2	4.73571e-202	1.67226	0.838	0.533	1.19487e-197	mImmune
Rnpep	2.05041e-198	0.892312	0.772	0.372	5.17339e-194	mImmune
Pnp	2.39662e-198	1.09319	0.795	0.421	6.04691e-194	mImmune
Actr2	3.88912e-198	0.999962	0.893	0.595	9.81264e-194	mImmune
Creg1	1.79448e-197	1.16575	0.761	0.358	4.52765e-193	mImmune
Capza2	6.32636e-196	1.09136	0.914	0.798	1.5962e-191	mImmune
Atp6v0b	8.20777e-192	1.20356	0.916	0.764	2.0709e-187	mImmune
Fam111a	1.13509e-190	0.872976	0.702	0.269	2.86394e-186	mImmune
H2afj	2.67907e-190	1.09553	0.913	0.7	6.75956e-186	mImmune
Ifnar2	1.59875e-184	0.825432	0.701	0.289	4.03381e-180	mImmune
Clic1	2.15343e-184	0.997504	0.962	0.901	5.43331e-180	mImmune
Ier3	7.32421e-182	1.24123	0.521	0.147	1.84797e-177	mImmune
Ftl1	8.49845e-182	1.74769	0.997	0.994	2.14424e-177	mImmune
Mpp1	2.56301e-180	1.02949	0.678	0.287	6.46673e-176	mImmune
Ap1b1	3.95461e-180	0.775851	0.615	0.216	9.97787e-176	mImmune
Abhd12	2.36464e-178	1.05437	0.696	0.319	5.96623e-174	mImmune
Cndp2	2.10932e-177	0.974674	0.69	0.3	5.32203e-173	mImmune
Ly6e	1.70247e-176	1.58318	0.741	0.361	4.29551e-172	mImmune
Iqgap1	7.03654e-176	0.969584	0.824	0.441	1.77539e-171	mImmune
Ntpcr	1.62792e-174	0.913456	0.657	0.263	4.10741e-170	mImmune
Capzb	2.34727e-173	0.841327	0.938	0.863	5.92241e-169	mImmune
Glul	1.3428e-172	1.24406	0.78	0.426	3.38801e-168	mImmune
Fcgrt	1.39045e-172	1.44762	0.688	0.301	3.50824e-168	mImmune
Lamp1	1.14449e-171	1.57418	0.903	0.848	2.88767e-167	mImmune
Cap1	7.40396e-167	0.828339	0.786	0.417	1.86809e-162	mImmune
Rap1b	1.01081e-162	0.956684	0.897	0.735	2.55039e-158	mImmune
Necap2	6.98566e-162	0.818657	0.733	0.35	1.76255e-157	mImmune
Myh9	5.66861e-161	0.915238	0.79	0.378	1.43025e-156	mImmune
Scamp2	2.15268e-159	0.995908	0.788	0.456	5.43144e-155	mImmune
Dazap2	4.70969e-158	0.762969	0.788	0.415	1.1883e-153	mImmune
Rnf130	1.57038e-157	0.863363	0.811	0.487	3.96222e-153	mImmune
Atp6v0c	8.93638e-157	1.1658	0.96	0.941	2.25474e-152	mImmune
Gas6	1.38751e-156	1.37628	0.513	0.18	3.50083e-152	mImmune
Dab2	1.05655e-155	2.34316	0.705	0.414	2.66579e-151	mImmune
Blvrb	2.10001e-155	1.63505	0.759	0.464	5.29854e-151	mImmune
Lpl	1.15301e-154	1.12591	0.519	0.171	2.90915e-150	mImmune
Sdcbp	1.46866e-154	1.0953	0.886	0.702	3.70558e-150	mImmune
Myo5a	7.79868e-151	0.821838	0.631	0.257	1.96768e-146	mImmune
Fam49b	2.61771e-150	0.912233	0.818	0.537	6.60474e-146	mImmune
Ap2s1	5.8183e-150	0.933157	0.932	0.877	1.46801e-145	mImmune
Asah1	2.31724e-142	0.986168	0.776	0.463	5.84662e-138	mImmune
Cib1	1.11278e-140	0.779335	0.741	0.393	2.80766e-136	mImmune
Picalm	1.57492e-134	0.994156	0.832	0.535	3.97367e-130	mImmune
Tagln2	7.85126e-134	0.929809	0.815	0.446	1.98095e-129	mImmune
Cltc	7.21347e-133	1.23069	0.869	0.719	1.82003e-128	mImmune
Tsc22d4	8.22091e-133	0.783289	0.861	0.572	2.07422e-128	mImmune
Serp1	5.84152e-131	1.00123	0.885	0.699	1.47387e-126	mImmune
Gpx3	1.14947e-129	0.808349	0.599	0.246	2.90023e-125	mImmune
Npc2	2.51404e-127	0.955423	0.924	0.895	6.34317e-123	mImmune
Tln1	4.29434e-125	0.827353	0.886	0.705	1.08351e-120	mImmune
Ninj1	9.62844e-124	0.848326	0.67	0.328	2.42935e-119	mImmune
Erp29	5.55621e-122	0.78832	0.908	0.897	1.40189e-117	mImmune
Zfp36l2	2.32832e-119	0.904747	0.777	0.461	5.87457e-115	mImmune
Limd2	1.93078e-115	0.839874	0.91	0.74	4.87156e-111	mImmune
Slc3a2	6.35888e-114	0.822834	0.761	0.495	1.60441e-109	mImmune
Junb	3.30726e-113	1.31417	0.705	0.328	8.34455e-109	mImmune
Slc25a5	4.59563e-108	0.767111	0.926	0.828	1.15952e-103	mImmune
Txnip	2.3416e-107	0.858573	0.772	0.429	5.9081e-103	mImmune
Cd47	1.74437e-103	0.773427	0.791	0.48	4.40121e-99	mImmune
Litaf	6.18376e-103	0.767759	0.733	0.432	1.56022e-98	mImmune
Cstb	1.38289e-101	1.11936	0.851	0.722	3.48918e-97	mImmune
Wwp1	7.66598e-98	0.794732	0.63	0.333	1.9342e-93	mImmune
Cyfip1	2.33627e-96	0.825501	0.779	0.568	5.89465e-92	mImmune
Taldo1	2.22118e-89	0.775166	0.902	0.827	5.60425e-85	mImmune
Prdx5	2.83504e-88	0.919165	0.921	0.854	7.1531e-84	mImmune
Fos	3.32998e-88	0.94396	0.764	0.422	8.40188e-84	mImmune
Pim1	3.54014e-85	1.06139	0.548	0.273	8.93213e-81	mImmune
Snx3	3.76864e-84	0.926732	0.913	0.872	9.50867e-80	mImmune
Lsp1	1.59457e-79	1.12624	0.664	0.401	4.02326e-75	mImmune
Snx6	2.76997e-59	0.921882	0.838	0.792	6.98891e-55	mImmune
Msrb1	2.07104e-54	0.873202	0.631	0.391	5.22543e-50	mImmune
Serpinb6a	1.25315e-51	0.996954	0.65	0.485	3.16182e-47	mImmune
Prdx1	4.55073e-48	0.754747	0.933	0.95	1.1482e-43	mImmune
Gm26917	3.22341e-47	0.825606	0.614	0.391	8.13299e-43	mImmune
Dusp1	2.62198e-44	1.01847	0.45	0.253	6.61553e-40	mImmune
Ifitm3	1.72518e-34	1.63162	0.52	0.356	4.35281e-30	mImmune
Nfkbia	2.81832e-28	1.20434	0.609	0.455	7.1109e-24	mImmune
Egfl7	0	3.33273	0.971	0.215	0	mEC
Cldn5	0	3.14526	0.913	0.009	0	mEC
Cdh5	0	3.11326	0.935	0.016	0	mEC
Ramp2	0	2.94879	0.956	0.362	0	mEC
Gng11	0	2.92313	0.956	0.383	0	mEC
Plvap	0	2.80553	0.879	0.017	0	mEC
Kdr	0	2.75151	0.916	0.033	0	mEC
Emcn	0	2.70894	0.892	0.041	0	mEC
Pecam1	0	2.61963	0.921	0.013	0	mEC
Plxnd1	0	2.54466	0.924	0.076	0	mEC
Ecscr	0	2.49523	0.919	0.061	0	mEC
Col18a1	0	2.40663	0.919	0.292	0	mEC
Cd93	0	2.38583	0.895	0.01	0	mEC
Cd34	0	2.35481	0.878	0.157	0	mEC
Crip2	0	2.34028	0.946	0.284	0	mEC
Aplnr	0	2.27356	0.746	0.004	0	mEC
Cav1	0	2.26086	0.798	0.058	0	mEC
Esam	0	2.25552	0.863	0.013	0	mEC
Icam2	0	2.21181	0.857	0.01	0	mEC
S100a16	0	2.20603	0.905	0.168	0	mEC
Sox18	0	2.1566	0.897	0.011	0	mEC
Flt1	0	2.1428	0.822	0.011	0	mEC
Eng	0	1.98325	0.894	0.1	0	mEC
Lmo2	0	1.93892	0.887	0.053	0	mEC
Ctla2a	0	1.93591	0.794	0.011	0	mEC
Rasip1	0	1.92648	0.906	0.048	0	mEC
Tie1	0	1.85152	0.868	0.005	0	mEC
Col15a1	0	1.78998	0.716	0.079	0	mEC
Vamp5	0	1.71008	0.827	0.059	0	mEC
Gpihbp1	0	1.61518	0.54	0.001	0	mEC
Ets1	0	1.61043	0.856	0.231	0	mEC
Arhgap18	0	1.58632	0.781	0.075	0	mEC
Adgrf5	0	1.50252	0.786	0.029	0	mEC
Gimap6	0	1.49272	0.822	0.028	0	mEC
Pcdh17	0	1.4893	0.713	0.123	0	mEC
Ptprb	0	1.46917	0.725	0.005	0	mEC
Elk3	0	1.44304	0.876	0.34	0	mEC
Mmrn2	0	1.41949	0.778	0.01	0	mEC
Tspan18	0	1.3636	0.843	0.18	0	mEC
Prcp	0	1.36038	0.81	0.182	0	mEC
Itga6	0	1.32889	0.786	0.166	0	mEC
F11r	0	1.3153	0.829	0.089	0	mEC
Epas1	0	1.30636	0.711	0.019	0	mEC
Bst2	0	1.29908	0.751	0.144	0	mEC
Myct1	0	1.2975	0.746	0.002	0	mEC
Anxa3	0	1.29072	0.781	0.155	0	mEC
Rbpms	0	1.28202	0.868	0.278	0	mEC
Tmem88	0	1.27183	0.751	0.044	0	mEC
Sox17	0	1.2648	0.641	0.002	0	mEC
Tmem255a	0	1.26121	0.654	0.031	0	mEC
Pdgfb	0	1.25027	0.713	0.033	0	mEC
Arhgap29	0	1.24997	0.868	0.274	0	mEC
Efna1	0	1.24843	0.749	0.059	0	mEC
Rasgrp3	0	1.22434	0.73	0.017	0	mEC
Arap3	0	1.21451	0.778	0.041	0	mEC
Fxyd5	0	1.19508	0.768	0.103	0	mEC
Ehd2	0	1.18617	0.795	0.209	0	mEC
Gngt2	0	1.17813	0.724	0.035	0	mEC
Clec14a	0	1.17695	0.635	0.062	0	mEC
Ece1	0	1.14705	0.805	0.201	0	mEC
Prex2	0	1.14305	0.722	0.1	0	mEC
Tek	0	1.14139	0.71	0.025	0	mEC
Depp1	0	1.13846	0.427	0.005	0	mEC
Sipa1	0	1.11149	0.803	0.199	0	mEC
Tgfb1	0	1.1071	0.784	0.086	0	mEC
Kank3	0	1.10356	0.708	0.052	0	mEC
Robo4	0	1.10029	0.705	0.002	0	mEC
Klhl4	0	1.08999	0.648	0.007	0	mEC
Gimap1	0	1.08401	0.692	0.007	0	mEC
Mcam	0	1.07159	0.717	0.104	0	mEC
Dok4	0	1.05414	0.681	0.067	0	mEC
Tinagl1	0	1.0369	0.571	0.033	0	mEC
Cyyr1	0	1.02954	0.657	0.011	0	mEC
Nrarp	0	1.02778	0.676	0.066	0	mEC
Ipo11	0	1.02217	0.756	0.197	0	mEC
Afap1l1	0	1.00852	0.751	0.075	0	mEC
Mmrn1	0	1.00801	0.562	0.003	0	mEC
Kitl	0	1.00773	0.694	0.114	0	mEC
Cda	0	1.00695	0.67	0.043	0	mEC
S1pr1	0	1.003	0.687	0.042	0	mEC
N4bp3	0	0.999891	0.684	0.103	0	mEC
Fam167b	0	0.997231	0.527	0.002	0	mEC
Mfng	0	0.990241	0.727	0.062	0	mEC
Calcrl	0	0.988638	0.571	0.078	0	mEC
Lcp1	0	0.985103	0.71	0.044	0	mEC
Grrp1	0	0.970337	0.684	0.035	0	mEC
Pon2	0	0.965052	0.759	0.197	0	mEC
Gimap4	0	0.963854	0.61	0.002	0	mEC
Stab1	0	0.960407	0.711	0.031	0	mEC
Adgrl4	0	0.958502	0.651	0.003	0	mEC
Rapgef5	0	0.954348	0.683	0.07	0	mEC
Sox7	0	0.952649	0.581	0.002	0	mEC
She	0	0.950812	0.706	0.015	0	mEC
Arhgef15	0	0.948237	0.697	0.03	0	mEC
Podxl	0	0.94689	0.611	0.02	0	mEC
Fgd5	0	0.945172	0.697	0.041	0	mEC
BC028528	0	0.939731	0.725	0.167	0	mEC
Jup	0	0.93877	0.743	0.176	0	mEC
Flt4	0	0.933512	0.622	0.004	0	mEC
Hhex	0	0.916891	0.629	0.021	0	mEC
C130074G19Rik	0	0.916354	0.622	0.004	0	mEC
Smagp	0	0.892866	0.665	0.026	0	mEC
Dusp2	0	0.88912	0.552	0.027	0	mEC
Tm6sf1	0	0.876168	0.69	0.083	0	mEC
Myzap	0	0.876003	0.629	0.046	0	mEC
Pcdh1	0	0.874472	0.632	0.036	0	mEC
Cmtm8	0	0.868135	0.686	0.084	0	mEC
Thsd1	0	0.865174	0.67	0.011	0	mEC
Dock6	0	0.834912	0.706	0.132	0	mEC
Erg	0	0.83345	0.632	0.059	0	mEC
H2-D1	0	0.833427	0.673	0.101	0	mEC
Notch4	0	0.830265	0.546	0.043	0	mEC
Ptpn18	0	0.825101	0.673	0.092	0	mEC
Ushbp1	0	0.824022	0.602	0.002	0	mEC
Apold1	0	0.820076	0.478	0.015	0	mEC
Sema6d	0	0.816413	0.646	0.111	0	mEC
Bcl6b	0	0.802524	0.581	0.005	0	mEC
2900026A02Rik	0	0.794385	0.611	0.07	0	mEC
Ptprm	0	0.794221	0.617	0.066	0	mEC
Rasgrp2	0	0.792789	0.613	0.092	0	mEC
Acvrl1	0	0.792036	0.665	0.063	0	mEC
Grap	0	0.785969	0.617	0.018	0	mEC
Cav2	0	0.779249	0.617	0.029	0	mEC
Npr1	0	0.770148	0.613	0.035	0	mEC
Gmfg	0	0.753076	0.608	0.036	0	mEC
Dysf	0	0.751369	0.565	0.024	0	mEC
Hspg2	4.93045e-303	1.7618	0.887	0.374	1.244e-298	mEC
Fkbp1a	5.37611e-301	1.55199	0.978	0.919	1.35645e-296	mEC
Ostf1	9.00425e-301	1.23107	0.856	0.3	2.27186e-296	mEC
Tagln2	7.38157e-300	1.97451	0.935	0.444	1.86244e-295	mEC
Cavin1	9.45082e-298	1.23251	0.787	0.22	2.38454e-293	mEC
Cavin3	2.03255e-296	1.67696	0.906	0.377	5.12832e-292	mEC
Msn	8.91952e-294	1.65846	0.89	0.423	2.25048e-289	mEC
Arhgap31	2.03229e-289	1.11239	0.824	0.256	5.12768e-285	mEC
Ccdc85b	5.18482e-287	1.76453	0.919	0.563	1.30818e-282	mEC
Fli1	1.23951e-285	1.13499	0.802	0.239	3.1274e-281	mEC
Col4a1	4.75749e-285	2.58943	0.922	0.532	1.20036e-280	mEC
Gnai2	1.90731e-284	1.49668	0.968	0.941	4.81233e-280	mEC
Piezo1	6.67341e-280	0.806216	0.713	0.174	1.68377e-275	mEC
Adam15	2.27817e-278	0.83787	0.687	0.162	5.74804e-274	mEC
Col4a2	3.55196e-269	2.18533	0.906	0.484	8.96195e-265	mEC
Sparcl1	7.77245e-268	1.85917	0.819	0.294	1.96107e-263	mEC
Calm1	2.59473e-265	1.27216	0.981	0.968	6.54676e-261	mEC
Sh3bp5	6.36503e-262	1.2228	0.805	0.284	1.60596e-257	mEC
Ablim1	6.96538e-262	0.797766	0.602	0.13	1.75743e-257	mEC
Tmsb4x	1.78055e-256	1.4637	0.998	0.989	4.49251e-252	mEC
Hdac7	6.27443e-254	1.03518	0.787	0.249	1.5831e-249	mEC
Tcim	2.14087e-246	1.21205	0.686	0.193	5.40162e-242	mEC
Mef2c	3.18331e-246	1.04843	0.852	0.298	8.03182e-242	mEC
Tjp1	7.65126e-242	1.22645	0.84	0.366	1.93049e-237	mEC
Slc9a3r2	3.38837e-236	1.35913	0.81	0.312	8.5492e-232	mEC
Bok	9.44381e-236	0.892211	0.646	0.174	2.38277e-231	mEC
Ets2	1.40816e-234	1.09275	0.765	0.261	3.55292e-230	mEC
Tcf15	6.04578e-234	1.27159	0.722	0.223	1.52541e-229	mEC
Notch1	5.60518e-232	0.990509	0.795	0.258	1.41424e-227	mEC
Tpm4	6.40169e-232	1.29257	0.96	0.84	1.61521e-227	mEC
Ralb	2.39163e-230	1.19851	0.876	0.449	6.03431e-226	mEC
Tspan13	1.88602e-224	1.00075	0.79	0.279	4.75863e-220	mEC
Ptp4a3	3.54989e-222	1.3553	0.775	0.295	8.95673e-218	mEC
Myh9	1.19037e-220	1.28392	0.851	0.379	3.00342e-216	mEC
Tm4sf1	1.02376e-215	1.57447	0.586	0.148	2.58304e-211	mEC
Abcg2	1.38384e-213	0.969494	0.783	0.316	3.49156e-209	mEC
4931406P16Rik	1.57734e-212	1.02616	0.84	0.382	3.97978e-208	mEC
Arpc3	3.93692e-211	1.14751	0.949	0.886	9.93323e-207	mEC
Plk2	1.02741e-203	1.06798	0.819	0.308	2.59225e-199	mEC
Bambi	6.72298e-201	0.882717	0.721	0.233	1.69627e-196	mEC
Abhd17a	5.26821e-200	1.17941	0.908	0.717	1.32922e-195	mEC
Ppp1r2	4.27729e-199	1.20347	0.894	0.593	1.0792e-194	mEC
Lxn	7.42256e-199	1.06363	0.806	0.338	1.87279e-194	mEC
S100a13	3.53324e-190	0.911882	0.746	0.276	8.91472e-186	mEC
Mgat4b	1.01204e-189	0.810354	0.778	0.323	2.55347e-185	mEC
Vim	7.43878e-189	1.18013	0.986	0.925	1.87688e-184	mEC
Tmsb10	5.0336e-188	0.910611	0.997	0.995	1.27003e-183	mEC
Snrk	5.73056e-188	0.765218	0.73	0.263	1.44588e-183	mEC
Cd151	8.70263e-187	0.769708	0.744	0.275	2.19576e-182	mEC
Lama4	1.23066e-186	0.999646	0.81	0.326	3.10508e-182	mEC
Sptbn1	5.12177e-178	1.34583	0.925	0.752	1.29227e-173	mEC
Slc2a1	7.48492e-176	1.6871	0.711	0.279	1.88852e-171	mEC
Heg1	6.41158e-172	0.77797	0.6	0.174	1.6177e-167	mEC
Sh3bgrl3	7.2548e-165	0.981019	0.951	0.906	1.83046e-160	mEC
Pfn1	1.80969e-161	0.890597	0.976	0.98	4.56604e-157	mEC
Rab11a	3.15783e-160	0.985133	0.886	0.663	7.96752e-156	mEC
Uaca	8.00202e-159	0.872074	0.743	0.3	2.01899e-154	mEC
Rgs2	3.84793e-156	0.903311	0.61	0.199	9.70871e-152	mEC
Actn4	3.86775e-156	1.00831	0.887	0.623	9.75871e-152	mEC
Cavin2	1.30416e-154	1.39603	0.53	0.155	3.29053e-150	mEC
Rgcc	1.33721e-150	1.0777	0.59	0.192	3.37392e-146	mEC
Afdn	2.67696e-148	0.815963	0.857	0.456	6.75424e-144	mEC
Actb	1.94601e-147	0.766621	0.998	0.999	4.90997e-143	mEC
Aplp2	1.92879e-146	1.0921	0.889	0.622	4.86653e-142	mEC
Klf2	5.70013e-146	1.15056	0.662	0.234	1.4382e-141	mEC
Myo10	3.61861e-145	1.11627	0.702	0.297	9.13011e-141	mEC
Myo1b	8.66305e-142	0.890933	0.824	0.422	2.18577e-137	mEC
Nrp1	5.59659e-138	0.983819	0.786	0.341	1.41208e-133	mEC
Tpm3	4.39972e-136	0.80322	0.943	0.882	1.11009e-131	mEC
Atox1	6.17109e-126	0.934368	0.935	0.886	1.55703e-121	mEC
Ctnna1	2.25223e-125	0.866115	0.873	0.626	5.68261e-121	mEC
Arpc1b	6.65048e-124	0.787029	0.914	0.602	1.67798e-119	mEC
Slc6a6	1.88885e-123	1.11992	0.702	0.345	4.76576e-119	mEC
Wasf2	1.84261e-122	0.842476	0.879	0.68	4.6491e-118	mEC
Cd9	2.1911e-117	0.80787	0.757	0.374	5.52837e-113	mEC
Clic1	7.68259e-115	0.785792	0.943	0.902	1.93839e-110	mEC
Gnas	8.85262e-114	0.952187	0.995	0.99	2.2336e-109	mEC
Ifitm3	2.99783e-113	0.88003	0.749	0.35	7.56383e-109	mEC
Rras	4.60519e-113	0.765875	0.787	0.42	1.16194e-108	mEC
Sptan1	1.02701e-112	0.899016	0.856	0.544	2.59126e-108	mEC
Nrp2	1.30095e-107	0.901185	0.729	0.334	3.28242e-103	mEC
Cd81	6.82631e-107	0.841781	0.956	0.918	1.72235e-102	mEC
Rhob	9.20334e-101	0.868651	0.871	0.621	2.32209e-96	mEC
Mest	1.30917e-95	0.809689	0.96	0.883	3.30315e-91	mEC
Igfbp7	5.07634e-93	1.07878	0.444	0.151	1.28081e-88	mEC
Tspan6	9.12144e-93	0.775344	0.865	0.674	2.30143e-88	mEC
Itgb1	5.63252e-91	0.83422	0.922	0.865	1.42114e-86	mEC
Ccnd1	1.23346e-88	0.815456	0.814	0.528	3.11214e-84	mEC
Efnb2	7.73096e-86	0.846201	0.614	0.277	1.9506e-81	mEC
Igfbp3	9.15105e-77	1.08257	0.659	0.327	2.3089e-72	mEC
Sat1	1.69752e-58	0.936733	0.57	0.283	4.28301e-54	mEC
H19	1.03213e-45	0.871753	0.96	0.897	2.60417e-41	mEC
Gm42418	2.28155e-43	1.35198	0.987	0.988	5.75658e-39	mEC
Rgs5	0	3.2589	0.783	0.039	0	mPericyte
Actg2	0	2.84824	0.531	0.016	0	mPericyte
Myh11	0	2.15894	0.453	0.005	0	mPericyte
Ndufa4l2	0	1.86245	0.565	0.067	0	mPericyte
Kcnj8	0	1.66894	0.647	0.048	0	mPericyte
Cnn1	0	1.59536	0.445	0.01	0	mPericyte
Gm13889	0	1.51258	0.497	0.052	0	mPericyte
Gucy1a1	0	1.50864	0.733	0.046	0	mPericyte
Itga1	0	1.392	0.696	0.092	0	mPericyte
Heyl	0	1.36602	0.741	0.088	0	mPericyte
Abcc9	0	1.22443	0.545	0.051	0	mPericyte
Gucy1b1	0	1.14677	0.678	0.059	0	mPericyte
Lmod1	0	0.872101	0.416	0.019	0	mPericyte
Foxs1	0	0.795691	0.526	0.009	0	mPericyte
Tagln	8.77792e-303	4.22487	0.853	0.199	2.21476e-298	mPericyte
Acta2	4.18218e-292	4.25538	0.869	0.207	1.05521e-287	mPericyte
Mylk	2.95825e-278	1.89779	0.688	0.116	7.46396e-274	mPericyte
Mcam	3.43646e-277	1.08367	0.683	0.112	8.67052e-273	mPericyte
Rasl11a	1.31411e-263	1.2966	0.631	0.104	3.31563e-259	mPericyte
Rasgrp2	3.96977e-250	1.19365	0.61	0.098	1.00161e-245	mPericyte
Igfbp7	2.15125e-225	1.95496	0.712	0.15	5.42782e-221	mPericyte
Myl9	5.22445e-222	3.12616	0.982	0.472	1.31818e-217	mPericyte
Jag1	2.5424e-218	1.3304	0.73	0.165	6.41472e-214	mPericyte
Cox4i2	1.24795e-202	1.11045	0.526	0.087	3.14871e-198	mPericyte
Nrarp	8.12524e-175	0.850976	0.471	0.076	2.05008e-170	mPericyte
Pdgfrb	5.15808e-173	1.32123	0.764	0.23	1.30143e-168	mPericyte
Myl6	9.06662e-162	1.46181	0.997	0.978	2.2876e-157	mPericyte
Cryab	3.61463e-156	1.09437	0.581	0.126	9.12007e-152	mPericyte
Tgfb1i1	3.33348e-153	1.18519	0.856	0.329	8.41071e-149	mPericyte
Col4a1	1.85863e-148	1.77667	0.971	0.536	4.68952e-144	mPericyte
Gadd45b	7.83612e-144	1.38842	0.772	0.267	1.97713e-139	mPericyte
Cald1	4.60477e-143	1.71266	0.992	0.829	1.16183e-138	mPericyte
Tpm2	7.8378e-141	1.82555	0.958	0.588	1.97756e-136	mPericyte
Rbpms	1.19675e-138	1.078	0.796	0.285	3.01952e-134	mPericyte
Tm4sf1	4.12297e-134	1.61388	0.579	0.153	1.04027e-129	mPericyte
Cspg4	6.45232e-123	0.880085	0.618	0.174	1.62799e-118	mPericyte
Cnn2	1.82229e-119	1.25989	0.942	0.564	4.59783e-115	mPericyte
Notch3	2.74246e-118	0.926106	0.686	0.243	6.9195e-114	mPericyte
Myh9	7.82985e-118	1.19013	0.832	0.384	1.97555e-113	mPericyte
Col4a2	2.94321e-114	1.39017	0.908	0.488	7.42602e-110	mPericyte
Mfge8	3.53941e-113	1.13705	0.848	0.394	8.93029e-109	mPericyte
Actn1	3.52108e-108	1.29024	0.848	0.47	8.88403e-104	mPericyte
Ppp1r14a	4.80006e-105	0.830827	0.62	0.195	1.2111e-100	mPericyte
Vcl	3.84034e-104	0.909009	0.791	0.365	9.68957e-100	mPericyte
Parm1	2.5293e-103	0.991198	0.62	0.199	6.38169e-99	mPericyte
Mef2c	4.43407e-102	1.04272	0.762	0.305	1.11876e-97	mPericyte
Tpm4	1.38888e-101	0.978588	0.99	0.841	3.50429e-97	mPericyte
Bgn	7.31959e-99	1.24876	0.942	0.552	1.84681e-94	mPericyte
Flna	3.19634e-96	1.07046	0.955	0.719	8.06468e-92	mPericyte
Fermt2	9.47528e-96	1.10695	0.908	0.666	2.39071e-91	mPericyte
Cavin3	3.26873e-95	1.0667	0.838	0.384	8.24732e-91	mPericyte
Ccn2	2.46678e-92	1.14597	0.513	0.149	6.22393e-88	mPericyte
Lhfp	4.25943e-91	0.763915	0.806	0.346	1.0747e-86	mPericyte
Tpm1	3.91633e-88	1.54109	0.979	0.872	9.8813e-84	mPericyte
Sept7	4.68189e-88	0.998436	0.987	0.925	1.18129e-83	mPericyte
Myl12a	3.71561e-86	0.865266	0.995	0.912	9.37486e-82	mPericyte
Gng11	1.23526e-84	1.39163	0.793	0.392	3.11669e-80	mPericyte
Csrp1	2.29802e-83	1.19208	0.835	0.496	5.79813e-79	mPericyte
Filip1l	5.30109e-82	0.825264	0.652	0.253	1.33752e-77	mPericyte
Bok	1.10823e-81	0.759076	0.526	0.181	2.79618e-77	mPericyte
Itgb1	2.98311e-79	0.833753	0.963	0.865	7.52669e-75	mPericyte
1500009L16Rik	1.87482e-77	0.793661	0.717	0.348	4.73036e-73	mPericyte
Dstn	6.09045e-77	1.17845	0.953	0.845	1.53668e-72	mPericyte
Mgp	8.62856e-76	2.3472	0.736	0.378	2.17707e-71	mPericyte
Nexn	1.2062e-75	0.960141	0.513	0.179	3.04337e-71	mPericyte
Zeb2	5.22729e-74	0.923291	0.809	0.412	1.3189e-69	mPericyte
Csrp2	2.73673e-73	1.22528	0.942	0.776	6.90505e-69	mPericyte
Crip1	1.13342e-70	1.71823	0.749	0.414	2.85972e-66	mPericyte
Hspb1	1.15753e-69	1.17387	0.626	0.266	2.92057e-65	mPericyte
Efhd2	1.24328e-67	0.752109	0.699	0.339	3.13691e-63	mPericyte
Pdlim7	5.41204e-66	0.814572	0.901	0.641	1.36551e-61	mPericyte
S100a11	3.6219e-64	0.902555	0.976	0.847	9.13842e-60	mPericyte
Eln	1.00284e-63	3.48777	0.602	0.275	2.53026e-59	mPericyte
Eva1b	1.71505e-63	0.785558	0.937	0.662	4.32724e-59	mPericyte
Gamt	1.60771e-62	0.759158	0.767	0.431	4.05641e-58	mPericyte
Id3	6.61342e-59	0.971452	0.969	0.773	1.66863e-54	mPericyte
Ifitm3	1.13331e-58	0.926111	0.723	0.355	2.85946e-54	mPericyte
Crip2	1.67565e-58	0.828468	0.652	0.296	4.22783e-54	mPericyte
Zfp36	6.07982e-56	0.78426	0.466	0.168	1.534e-51	mPericyte
Sparc	1.93116e-52	0.754957	0.99	0.879	4.8725e-48	mPericyte
Cst3	2.36942e-46	0.802005	0.969	0.935	5.97828e-42	mPericyte
Cebpd	7.40114e-46	0.833987	0.497	0.209	1.86738e-41	mPericyte
Junb	8.6127e-46	1.0471	0.654	0.335	2.17307e-41	mPericyte
Fn1	5.8625e-40	0.8696	0.887	0.684	1.47917e-35	mPericyte
Fbln5	4.89296e-38	2.03492	0.534	0.307	1.23454e-33	mPericyte
Cxcl12	8.36006e-34	1.01518	0.636	0.371	2.10933e-29	mPericyte
Ccn1	7.95306e-29	0.949817	0.628	0.395	2.00664e-24	mPericyte
Fos	1.10486e-22	0.76841	0.668	0.429	2.78768e-18	mPericyte
Gadd45g	1.15688e-21	0.82265	0.539	0.321	2.91892e-17	mPericyte
Btg2	2.89572e-19	0.895056	0.584	0.4	7.30618e-15	mPericyte
Epcam	0	2.6956	0.681	0.055	0	mNC
Krt8	0	2.23426	0.676	0.022	0	mNC
Krt18	0	2.03761	0.701	0.076	0	mNC
Spint2	0	1.91741	0.827	0.199	0	mNC
Krt19	0	1.85826	0.491	0.012	0	mNC
Cldn7	0	1.57616	0.531	0.021	0	mNC
Cldn3	0	1.24628	0.453	0.008	0	mNC
Chchd10	0	1.23829	0.66	0.084	0	mNC
Cldn6	0	1.17273	0.492	0.002	0	mNC
Dsp	0	1.15659	0.479	0.007	0	mNC
Bcam	0	1.14338	0.679	0.096	0	mNC
Krt7	0	1.0763	0.482	0.005	0	mNC
Stard10	0	0.810427	0.638	0.122	0	mNC
Mapk13	0	0.782079	0.525	0.035	0	mNC
Acer2	0	0.777362	0.567	0.097	0	mNC
Mgst1	5.59364e-246	1.13269	0.812	0.256	1.41133e-241	mNC
Ezr	3.22294e-230	0.947053	0.723	0.21	8.13179e-226	mNC
Wfdc2	1.09535e-229	2.24996	0.591	0.153	2.76368e-225	mNC
Sdc4	4.9883e-197	0.857305	0.715	0.216	1.2586e-192	mNC
Wnt4	2.17687e-182	0.941515	0.421	0.079	5.49246e-178	mNC
Ptprf	4.05835e-131	0.952479	0.84	0.445	1.02396e-126	mNC
Pdgfa	1.57823e-127	0.785015	0.716	0.259	3.98204e-123	mNC
Bex1	2.27167e-104	0.961104	0.798	0.446	5.73166e-100	mNC
Clu	1.50116e-100	1.1091	0.418	0.12	3.78757e-96	mNC
Gm49708	1.40501e-97	1.49192	0.564	0.217	3.54497e-93	mNC
Bex4	4.5216e-89	0.923716	0.778	0.449	1.14085e-84	mNC
Acaa2	2.15742e-86	0.751251	0.784	0.43	5.44338e-82	mNC
Cd9	1.47177e-66	0.783083	0.703	0.376	3.71343e-62	mNC
Hspb1	4.50811e-63	1.03545	0.567	0.264	1.13744e-58	mNC
Gstm2	9.87183e-55	1.05945	0.475	0.206	2.49076e-50	mNC
Ldhb	1.32748e-54	1.04581	0.917	0.748	3.34937e-50	mNC
S100a6	3.9921e-12	0.958128	0.409	0.278	1.00725e-07	mNC
Hbb-y	2.5246e-83	3.30662	0.529	0.244	6.36981e-79	mBlood
Gm42418	3.53311e-83	1.89721	0.93	0.989	8.91439e-79	mBlood
AY036118	7.40883e-30	2.68063	0.568	0.56	1.86932e-25	mBlood
Hist1h2ap	0	2.16385	0.834	0.5	0	mCycle
Hist1h2ae	0	1.91168	0.832	0.43	0	mCycle
Hist1h1b	0	1.81694	0.683	0.27	0	mCycle
Pclaf	0	1.57034	0.965	0.457	0	mCycle
Birc5	0	1.4109	0.98	0.392	0	mCycle
Top2a	0	1.35207	0.818	0.351	0	mCycle
Hmgb2	0	1.29452	0.992	0.862	0	mCycle
H2afx	0	1.25485	0.984	0.695	0	mCycle
Mki67	0	1.25216	0.89	0.309	0	mCycle
Cenpa	0	1.19317	0.885	0.371	0	mCycle
Cks2	0	1.13063	0.919	0.486	0	mCycle
Spc24	0	1.07113	0.9	0.384	0	mCycle
H2afz	0	1.03211	1	0.97	0	mCycle
Hist1h3c	0	1.01082	0.683	0.216	0	mCycle
Ccnb2	0	0.974564	0.836	0.292	0	mCycle
Smc2	0	0.96916	0.904	0.538	0	mCycle
Tpx2	0	0.966969	0.82	0.269	0	mCycle
Cdca8	0	0.949007	0.883	0.321	0	mCycle
Hist1h1a	0	0.885467	0.577	0.164	0	mCycle
Smc4	0	0.872345	0.845	0.479	0	mCycle
Cdca3	0	0.869284	0.861	0.301	0	mCycle
Cenpe	0	0.85917	0.773	0.258	0	mCycle
H2afv	0	0.841289	0.998	0.947	0	mCycle
Tuba1b	0	0.813126	0.994	0.931	0	mCycle
Spc25	0	0.810109	0.675	0.249	0	mCycle
Mxd3	0	0.784461	0.61	0.179	0	mCycle
Nusap1	0	0.760022	0.604	0.202	0	mCycle
Cenpf	0	0.75784	0.83	0.276	0	mCycle
Tk1	0	0.757473	0.674	0.269	0	mCycle
Ccna2	0	0.754586	0.806	0.273	0	mCycle
H1fx	2.44265e-307	0.835025	0.978	0.752	6.16306e-303	mCycle
Hist1h1e	1.63813e-302	1.31535	0.763	0.437	4.13316e-298	mCycle
Dek	7.49646e-299	0.824161	0.965	0.823	1.89143e-294	mCycle
Tyms	2.02028e-281	0.897638	0.841	0.516	5.09736e-277	mCycle
Rrm2	3.31489e-271	0.842617	0.726	0.35	8.3638e-267	mCycle
Hmga2	2.22339e-142	0.845627	0.782	0.548	5.60985e-138	mCycle
