# Supplementary material for: Spatiotemporal Characterization of Human Early Intervertebral Disc Formation at Single‐Cell Resolution
Source: Adv Sci (Weinh). 2023 Mar 25;10(14):2206296. doi: 10.1002/advs.202206296 (PMC10190614; doi:10.1002/advs.202206296)
Supplement: Supplementary file 4 — Supporting Information [file ADVS-10-2206296-s008.xlsx]

## Sheet: Sheet1
gene	p_val	avg_log2FC	pct.1	pct.2	p_val_adj	cluster
NR5A1	1.11129e-96	1.10904	0.639	0.038	3.71916e-92	APOA1+
EHBP1L1	6.20088e-92	0.792538	0.59	0.033	2.07525e-87	APOA1+
GRIK1	9.09353e-80	0.893332	0.492	0.026	3.04333e-75	APOA1+
GSTA1	9.93798e-76	0.885633	0.41	0.018	3.32595e-71	APOA1+
STAR	4.31855e-74	1.84749	0.902	0.12	1.44529e-69	APOA1+
APOA1	8.52503e-71	2.21029	0.77	0.094	2.85307e-66	APOA1+
SIGLEC11	1.42915e-61	1.11513	0.689	0.079	4.78294e-57	APOA1+
WFDC1	3.13263e-58	0.922756	0.541	0.047	1.0484e-53	APOA1+
DUSP9	1.19546e-56	1.44926	0.803	0.128	4.00086e-52	APOA1+
OSR2	1.30522e-56	0.977828	0.574	0.055	4.36818e-52	APOA1+
DLK1	2.02405e-54	3.42092	1	0.299	6.7739e-50	APOA1+
C11orf96	6.37936e-53	0.929649	0.639	0.072	2.13498e-48	APOA1+
CCN3	7.6833e-48	0.867288	0.492	0.047	2.57137e-43	APOA1+
TCEA3	3.43568e-44	1.28224	0.689	0.116	1.14982e-39	APOA1+
MGARP	3.51977e-43	0.982104	0.541	0.069	1.17796e-38	APOA1+
G0S2	6.7365e-43	0.799023	0.377	0.031	2.2545e-38	APOA1+
SGK1	4.62612e-38	0.918813	0.639	0.108	1.54822e-33	APOA1+
REEP6	4.01769e-34	0.82693	0.525	0.081	1.3446e-29	APOA1+
ALDH1A2	4.86289e-34	1.44573	0.787	0.194	1.62746e-29	APOA1+
LMCD1	5.91846e-33	1.14038	0.787	0.207	1.98073e-28	APOA1+
CDKN1C	8.2172e-33	2.11009	1	0.72	2.75005e-28	APOA1+
HYMAI	5.20095e-32	1.00408	0.689	0.149	1.7406e-27	APOA1+
FDXR	1.14903e-31	1.23376	0.689	0.165	3.84545e-27	APOA1+
MAG	1.80225e-30	0.77094	0.475	0.073	6.0316e-26	APOA1+
CCNE1	5.5511e-28	0.76275	0.475	0.082	1.85779e-23	APOA1+
AMHR2	9.12695e-28	0.766278	0.607	0.124	3.05452e-23	APOA1+
FAT3	3.27548e-27	0.87315	0.639	0.145	1.09621e-22	APOA1+
PLAGL1	6.76253e-27	1.77354	0.902	0.469	2.26322e-22	APOA1+
HOPX	5.38053e-26	1.10358	0.607	0.138	1.8007e-21	APOA1+
CCND2	4.84139e-25	1.39358	0.984	0.717	1.62027e-20	APOA1+
NETO2	5.17685e-25	0.76302	0.623	0.146	1.73254e-20	APOA1+
NRK	6.34789e-25	1.35941	0.82	0.265	2.12445e-20	APOA1+
SMIM1	1.00822e-24	0.954295	0.738	0.228	3.37421e-20	APOA1+
GMDS	4.77174e-24	1.03352	0.902	0.347	1.59696e-19	APOA1+
MCRIP2	4.76494e-22	0.933684	0.59	0.16	1.59468e-17	APOA1+
IQGAP2	4.41933e-21	0.827551	0.607	0.17	1.47902e-16	APOA1+
SNCG	9.00457e-21	1.05665	0.82	0.297	3.01356e-16	APOA1+
PPIF	5.25045e-19	0.902302	0.721	0.273	1.75717e-14	APOA1+
TIMP1	1.04985e-18	1.01233	1	0.716	3.51354e-14	APOA1+
PEG10	2.25502e-18	1.2942	0.967	0.671	7.54686e-14	APOA1+
CDK6	4.0289e-18	1.18228	0.803	0.366	1.34835e-13	APOA1+
NR2F1	5.41698e-18	0.924669	0.951	0.447	1.8129e-13	APOA1+
PHACTR2	6.04174e-18	1.21097	0.82	0.468	2.02199e-13	APOA1+
NPW	2.18794e-17	1.35484	0.836	0.402	7.32237e-13	APOA1+
RBP1	2.20222e-17	1.02031	0.967	0.698	7.37018e-13	APOA1+
CTNNAL1	1.79384e-16	1.04127	0.803	0.409	6.00345e-12	APOA1+
GSTA4	3.7585e-16	0.866543	0.869	0.476	1.25786e-11	APOA1+
MEG3	4.36961e-16	0.970222	0.918	0.632	1.46238e-11	APOA1+
APOE	5.95379e-16	1.27545	0.918	0.591	1.99255e-11	APOA1+
NDN	6.16827e-16	0.925008	0.951	0.706	2.06434e-11	APOA1+
MAGI2-AS3	6.68806e-16	0.790741	0.787	0.335	2.23829e-11	APOA1+
TPM2	1.23261e-15	0.98521	0.984	0.676	4.12518e-11	APOA1+
CHCHD10	1.26306e-15	1.01596	0.689	0.316	4.22707e-11	APOA1+
PLIN3	3.84132e-15	0.787357	0.836	0.402	1.28557e-10	APOA1+
TKT	5.15249e-15	0.880782	0.918	0.623	1.72439e-10	APOA1+
RND3	6.47493e-15	0.863264	0.934	0.527	2.16696e-10	APOA1+
BAMBI	1.01613e-14	0.8731	0.672	0.266	3.40067e-10	APOA1+
PLAT	1.08325e-14	0.850449	0.689	0.244	3.62532e-10	APOA1+
MAGED2	1.66191e-14	0.815495	1	0.861	5.56191e-10	APOA1+
HSPD1	3.05994e-14	0.967218	1	0.825	1.02407e-09	APOA1+
SPRR2F	5.82078e-14	0.828262	0.689	0.248	1.94804e-09	APOA1+
METTL9	1.57959e-13	0.824067	0.951	0.629	5.2864e-09	APOA1+
MGST3	2.05614e-13	0.76783	0.984	0.771	6.88129e-09	APOA1+
PEG3	2.08958e-13	0.893003	0.902	0.507	6.99319e-09	APOA1+
PDCD5	3.72368e-13	0.900126	0.918	0.707	1.2462e-08	APOA1+
DUSP23	1.20764e-11	0.769255	0.607	0.281	4.04161e-07	APOA1+
PTS	1.69423e-11	0.821672	0.705	0.379	5.67009e-07	APOA1+
SFRP1	1.92817e-11	1.06396	0.934	0.553	6.45301e-07	APOA1+
RHOBTB3	3.49761e-11	0.794335	0.902	0.599	1.17055e-06	APOA1+
SNHG8	3.92412e-11	0.799594	0.951	0.72	1.31329e-06	APOA1+
RPS4Y1	1.85852e-08	0.875205	0.721	0.491	0.00062199	APOA1+
PCSK1N	1.86175e-08	0.886817	0.639	0.33	0.000623073	APOA1+
COL1A1	2.24679e-105	1.33276	0.862	0.543	7.51932e-101	PDGFRA+
COL3A1	2.86884e-102	1.03069	0.881	0.597	9.60114e-98	PDGFRA+
LGALS1	1.2536e-95	1.3739	0.793	0.429	4.19541e-91	PDGFRA+
COL1A2	8.19711e-90	1.09724	0.921	0.689	2.74333e-85	PDGFRA+
CXCL12	2.83769e-88	1.52836	0.582	0.226	9.49691e-84	PDGFRA+
MARCKS	6.25048e-78	0.810121	0.941	0.925	2.09185e-73	PDGFRA+
CRABP1	3.68592e-73	2.29308	0.533	0.229	1.23357e-68	PDGFRA+
DNM3OS	6.64582e-69	0.999343	0.401	0.102	2.22416e-64	PDGFRA+
CDC42EP5	1.53828e-66	0.99225	0.684	0.447	5.14816e-62	PDGFRA+
PDGFRA	7.47951e-57	1.00262	0.517	0.237	2.50317e-52	PDGFRA+
PTN	2.87331e-55	1.72753	0.703	0.511	9.61611e-51	PDGFRA+
EMILIN1	1.55347e-54	0.837128	0.485	0.209	5.19899e-50	PDGFRA+
SFRP1	2.28279e-53	1.48374	0.664	0.462	7.6398e-49	PDGFRA+
PCOLCE	1.02823e-50	0.842606	0.665	0.453	3.44118e-46	PDGFRA+
OLFML3	1.15219e-50	1.04249	0.457	0.193	3.85602e-46	PDGFRA+
VCAN	2.90151e-48	1.19453	0.687	0.5	9.71047e-44	PDGFRA+
TSHZ2	1.4984e-47	1.00972	0.522	0.29	5.01469e-43	PDGFRA+
MFAP4	1.42972e-46	0.834177	0.596	0.355	4.78486e-42	PDGFRA+
RBP1	4.23493e-45	1.01493	0.739	0.672	1.4173e-40	PDGFRA+
OGN	8.67597e-45	1.51451	0.38	0.137	2.90359e-40	PDGFRA+
NR2F1	1.19932e-44	1.08166	0.574	0.346	4.01375e-40	PDGFRA+
POSTN	1.08213e-41	0.876283	0.458	0.212	3.62158e-37	PDGFRA+
EMP3	1.27484e-40	0.762128	0.637	0.423	4.26651e-36	PDGFRA+
CPE	3.8224e-40	1.2131	0.642	0.507	1.27924e-35	PDGFRA+
NFIA	3.52215e-39	0.932729	0.712	0.619	1.17876e-34	PDGFRA+
LRRC17	4.15532e-37	0.910596	0.452	0.235	1.39066e-32	PDGFRA+
TWIST1	4.32187e-37	0.898351	0.497	0.284	1.4464e-32	PDGFRA+
RAMP2	1.47722e-36	0.847929	0.55	0.376	4.94381e-32	PDGFRA+
MGP	1.02862e-33	1.43189	0.33	0.131	3.44248e-29	PDGFRA+
LUM	2.13974e-32	1.00794	0.412	0.204	7.16106e-28	PDGFRA+
IL11RA	3.42436e-29	0.793393	0.515	0.35	1.14603e-24	PDGFRA+
MIR100HG	6.44892e-26	0.814509	0.534	0.413	2.15826e-21	PDGFRA+
RSPO3	4.89548e-24	0.959524	0.367	0.205	1.63837e-19	PDGFRA+
AKAP12	1.19227e-21	0.791994	0.607	0.515	3.99017e-17	PDGFRA+
PLAC9	1.30845e-20	0.921268	0.351	0.202	4.37898e-16	PDGFRA+
SFRP2	1.58428e-19	1.64164	0.43	0.308	5.30213e-15	PDGFRA+
KCNQ1OT1	1.70458e-13	0.800503	0.709	0.722	5.70473e-09	PDGFRA+
COL14A1	1.36284e-08	0.802407	0.358	0.289	0.0004561	PDGFRA+
MIR205HG	0	3.51744	0.862	0.05	0	KRT15+
PERP	1.05063e-267	2.19723	0.913	0.136	3.51613e-263	KRT15+
CLDN6	2.39173e-199	1.34149	0.72	0.083	8.0044e-195	KRT15+
TACSTD2	1.58217e-194	1.48598	0.511	0.019	5.29503e-190	KRT15+
CDH1	3.99726e-181	1.16697	0.603	0.056	1.33776e-176	KRT15+
PDLIM1	1.54551e-178	1.32074	0.7	0.107	5.17236e-174	KRT15+
CLDN4	6.41472e-176	1.70429	0.647	0.077	2.14681e-171	KRT15+
BCAM	1.90624e-174	1.91677	0.908	0.33	6.37962e-170	KRT15+
RAB25	1.82345e-172	1.00417	0.61	0.066	6.10255e-168	KRT15+
KRT19	3.18694e-172	1.76618	0.982	0.429	1.06657e-167	KRT15+
S100A11	9.76715e-172	2.16382	0.986	0.664	3.26877e-167	KRT15+
WNT6	8.37421e-154	1.97773	0.576	0.073	2.8026e-149	KRT15+
TP63	5.92081e-153	0.930772	0.436	0.021	1.98152e-148	KRT15+
SPINT1	3.33501e-152	1.02976	0.58	0.072	1.11613e-147	KRT15+
SPINT2	6.96574e-151	1.5782	0.94	0.466	2.33122e-146	KRT15+
VAMP8	2.59852e-143	1.04038	0.635	0.109	8.69645e-139	KRT15+
PDGFA	2.49575e-136	1.29754	0.667	0.138	8.35252e-132	KRT15+
CRNDE	7.09159e-136	1.39614	0.814	0.268	2.37334e-131	KRT15+
FERMT1	4.51207e-134	0.838632	0.509	0.06	1.51005e-129	KRT15+
TFAP2B	2.04677e-126	1.37846	0.401	0.027	6.84994e-122	KRT15+
ANXA3	1.14098e-125	1.01529	0.56	0.091	3.81851e-121	KRT15+
EPCAM	2.74803e-125	1.35899	0.697	0.156	9.19683e-121	KRT15+
KREMEN2	6.97996e-121	2.01694	0.544	0.094	2.33598e-116	KRT15+
LYPD6B	5.46451e-118	0.753065	0.489	0.065	1.82881e-113	KRT15+
IRX2	1.30086e-115	1.37121	0.555	0.096	4.35358e-111	KRT15+
MUC15	1.51817e-112	0.7595	0.388	0.032	5.08087e-108	KRT15+
S100A14	5.55266e-110	1.12032	0.344	0.022	1.85831e-105	KRT15+
NTF4	1.21014e-108	0.792886	0.482	0.069	4.04997e-104	KRT15+
CXCL14	2.71586e-103	3.83946	0.495	0.097	9.08917e-99	KRT15+
KRT15	1.36703e-100	2.30413	0.36	0.032	4.57504e-96	KRT15+
LINC00514	5.72606e-98	0.882094	0.314	0.021	1.91634e-93	KRT15+
FTH1	1.96015e-97	0.800428	0.998	0.985	6.56003e-93	KRT15+
SOX2	1.65986e-96	1.17089	0.356	0.035	5.55504e-92	KRT15+
WNT3	2.5907e-95	0.821288	0.356	0.035	8.67029e-91	KRT15+
TSTD1	4.45867e-95	1.02481	0.8	0.327	1.49218e-90	KRT15+
CLDN7	4.86338e-94	0.799173	0.422	0.06	1.62763e-89	KRT15+
GSTP1	5.8244e-94	0.844837	0.989	0.949	1.94925e-89	KRT15+
FREM2	3.6563e-91	0.753616	0.486	0.093	1.22365e-86	KRT15+
IER2	2.9984e-90	1.51527	0.943	0.682	1.00347e-85	KRT15+
SEMA3D	1.04348e-89	0.954937	0.544	0.124	3.49223e-85	KRT15+
C16orf74	1.159e-87	0.772288	0.466	0.087	3.87882e-83	KRT15+
KRT17	1.93271e-86	2.04086	0.381	0.053	6.4682e-82	KRT15+
ARL4C	9.83719e-84	0.946439	0.617	0.192	3.29221e-79	KRT15+
IGFBP2	5.45702e-82	1.04778	0.954	0.786	1.8263e-77	KRT15+
CD9	8.83121e-82	0.848352	0.477	0.098	2.95554e-77	KRT15+
TSPAN13	1.78463e-79	0.789711	0.628	0.2	5.97261e-75	KRT15+
C5orf38	5.90198e-78	0.86537	0.376	0.061	1.97522e-73	KRT15+
BCL11B	3.50307e-75	0.807437	0.493	0.122	1.17237e-70	KRT15+
GJB6	2.86048e-69	1.15885	0.278	0.031	9.57316e-65	KRT15+
UTRN	2.03634e-65	0.86084	0.635	0.252	6.81501e-61	KRT15+
ANXA2	4.37018e-65	0.975298	0.945	0.639	1.46257e-60	KRT15+
ARHGAP29	2.12459e-61	1.11319	0.711	0.335	7.11038e-57	KRT15+
COL18A1	6.97594e-61	0.909646	0.794	0.411	2.33464e-56	KRT15+
FGFR2	2.08083e-60	0.766702	0.544	0.176	6.96392e-56	KRT15+
FST	1.3708e-58	1.38772	0.518	0.165	4.58766e-54	KRT15+
GJB2	6.52762e-58	1.10688	0.259	0.035	2.1846e-53	KRT15+
SVIL	4.041e-57	0.868555	0.8	0.398	1.3524e-52	KRT15+
HOTAIRM1	8.5289e-57	1.12044	0.557	0.214	2.85437e-52	KRT15+
CEBPD	2.84509e-53	0.904034	0.525	0.187	9.52165e-49	KRT15+
FOS	3.56445e-52	0.99735	0.945	0.773	1.19291e-47	KRT15+
S100A16	3.59036e-52	0.795733	0.555	0.216	1.20159e-47	KRT15+
EGR1	5.95831e-52	0.922168	0.789	0.421	1.99407e-47	KRT15+
SYNE2	1.29968e-51	1.09328	0.745	0.408	4.34965e-47	KRT15+
CCN1	1.76668e-51	1.09897	0.75	0.431	5.91254e-47	KRT15+
PTPRF	8.07138e-51	0.904714	0.667	0.339	2.70125e-46	KRT15+
SNCG	1.35819e-47	1.38392	0.562	0.253	4.54546e-43	KRT15+
FOSB	1.1181e-46	0.926863	0.596	0.254	3.74195e-42	KRT15+
SAT1	8.94058e-46	0.91781	0.603	0.297	2.99214e-41	KRT15+
DSP	1.28949e-41	0.889117	0.628	0.309	4.31555e-37	KRT15+
SLC2A3	1.15977e-39	0.842646	0.339	0.097	3.88139e-35	KRT15+
SDC1	1.37087e-38	0.814278	0.438	0.168	4.58789e-34	KRT15+
IGFBP6	2.28765e-36	1.05618	0.353	0.119	7.65608e-32	KRT15+
UBE2E3	4.83103e-35	1.07365	0.899	0.72	1.6168e-30	KRT15+
DSC3	8.06087e-35	0.808781	0.312	0.097	2.69773e-30	KRT15+
ANXA1	1.02002e-29	0.857153	0.362	0.13	3.41371e-25	KRT15+
FABP5	1.09463e-09	0.768534	0.844	0.719	3.66341e-05	KRT15+
NPY	4.78257e-178	2.25445	0.771	0.104	1.60058e-173	NPY+
LHX9	1.20996e-162	1.45541	0.63	0.067	4.04938e-158	NPY+
MBNL3	1.86253e-151	1.29423	0.628	0.08	6.23334e-147	NPY+
PODXL	2.78863e-140	0.952087	0.639	0.09	9.33271e-136	NPY+
AMHR2	1.17161e-126	0.872206	0.548	0.067	3.92102e-122	NPY+
WT1	9.07142e-124	1.09057	0.891	0.225	3.03593e-119	NPY+
UTF1	7.2161e-123	0.765838	0.355	0.015	2.41501e-118	NPY+
KLHDC8A	3.28056e-120	0.758044	0.501	0.055	1.09791e-115	NPY+
EMX2	3.7768e-120	1.08191	0.806	0.194	1.26398e-115	NPY+
PRXL2A	3.07217e-119	1.7964	0.947	0.503	1.02816e-114	NPY+
SPRR2F	3.82112e-119	1.79439	0.765	0.173	1.27881e-114	NPY+
BEX1	3.86251e-119	1.51471	0.941	0.376	1.29266e-114	NPY+
TNNT1	5.49958e-115	1.19857	0.839	0.242	1.84055e-110	NPY+
REC8	3.99891e-113	0.915191	0.777	0.201	1.33832e-108	NPY+
CAMK2N1	4.69641e-113	1.32492	0.853	0.272	1.57175e-108	NPY+
MYRF	1.09553e-111	0.841854	0.651	0.122	3.66642e-107	NPY+
NRK	6.89233e-107	1.73394	0.721	0.204	2.30666e-102	NPY+
PLP2	8.89226e-104	0.983705	0.792	0.22	2.97597e-99	NPY+
TRNP1	1.54878e-103	0.763196	0.543	0.09	5.18329e-99	NPY+
C1orf53	9.02171e-103	0.872489	0.669	0.16	3.0193e-98	NPY+
LAPTM4B	4.68492e-99	1.30779	0.974	0.623	1.5679e-94	NPY+
CTXN1	3.04231e-98	1.05999	0.883	0.347	1.01817e-93	NPY+
STAR	2.78695e-92	0.992323	0.501	0.078	9.32708e-88	NPY+
SERINC5	1.41626e-91	0.878741	0.648	0.161	4.73979e-87	NPY+
BST2	8.54824e-89	1.57912	0.833	0.295	2.86084e-84	NPY+
WNT5A	1.75913e-81	0.81882	0.622	0.157	5.88729e-77	NPY+
SYT1	1.28192e-77	0.791025	0.545	0.122	4.29022e-73	NPY+
CPB1	1.08425e-76	0.790353	0.308	0.03	3.62867e-72	NPY+
RNASE1	6.91497e-75	0.939291	0.37	0.051	2.31423e-70	NPY+
RESF1	5.94551e-74	0.940881	0.777	0.292	1.98978e-69	NPY+
FAM89A	2.00545e-71	0.856507	0.616	0.187	6.71164e-67	NPY+
HMGA2	1.06708e-70	0.95603	0.994	0.594	3.5712e-66	NPY+
ODC1	1.39361e-68	0.932489	0.956	0.612	4.66399e-64	NPY+
TMPO	4.31476e-63	0.903221	0.909	0.52	1.44402e-58	NPY+
PSIP1	4.03283e-62	0.836876	0.93	0.595	1.34967e-57	NPY+
EIF4EBP1	3.84586e-61	0.81026	0.9	0.518	1.28709e-56	NPY+
EIF3M	1.33687e-59	0.755968	0.977	0.703	4.47411e-55	NPY+
MIF	1.70175e-59	0.762576	0.991	0.857	5.69525e-55	NPY+
EZR	4.17282e-56	0.967833	0.795	0.389	1.39652e-51	NPY+
CCND2	9.58776e-55	0.830388	0.982	0.68	3.20874e-50	NPY+
HIST1H1D	3.4941e-52	1.36455	0.733	0.318	1.16937e-47	NPY+
CENPV	1.00547e-50	0.89905	0.836	0.472	3.36501e-46	NPY+
CKS2	2.618e-47	0.996133	0.812	0.423	8.76167e-43	NPY+
CENPF	3.57393e-44	1.2442	0.669	0.297	1.19609e-39	NPY+
H2AFZ	1.03543e-42	0.855734	0.988	0.837	3.46529e-38	NPY+
ASPM	9.08573e-42	0.971358	0.563	0.222	3.04072e-37	NPY+
MGST3	4.40831e-41	0.992256	0.935	0.75	1.47533e-36	NPY+
TOP2A	1.23095e-39	0.986488	0.563	0.228	4.11962e-35	NPY+
HMGB2	1.38161e-38	1.1109	0.845	0.552	4.62382e-34	NPY+
RSRP1	1.32836e-35	0.76048	0.824	0.516	4.44561e-31	NPY+
TPX2	3.89129e-34	0.757346	0.496	0.202	1.3023e-29	NPY+
PTTG1	2.94068e-32	0.903855	0.663	0.339	9.84157e-28	NPY+
HIST1H1B	1.19982e-29	1.23933	0.455	0.19	4.01543e-25	NPY+
KPNA2	3.31065e-28	0.786762	0.654	0.358	1.10798e-23	NPY+
HIST1H4C	3.46187e-25	1.50022	0.935	0.722	1.15858e-20	NPY+
UBE2C	4.47582e-25	1.02345	0.557	0.295	1.49792e-20	NPY+
HIST1H1A	7.59916e-13	0.762519	0.475	0.293	2.54321e-08	NPY+
ABI3BP	3.21357e-76	1.7116	0.44	0.042	1.07549e-71	CTSK+
CSRNP1	4.62316e-52	0.867291	0.313	0.031	1.54723e-47	CTSK+
ZFP36	1.05568e-50	2.93187	0.649	0.18	3.53305e-46	CTSK+
COL1A1	5.56802e-49	2.23335	0.97	0.685	1.86345e-44	CTSK+
COL1A2	4.36078e-46	1.95152	0.993	0.793	1.45942e-41	CTSK+
COL6A2	2.21155e-45	1.88219	0.903	0.52	7.4014e-41	CTSK+
SOCS3	1.08e-44	1.48188	0.53	0.122	3.61443e-40	CTSK+
COL3A1	1.575e-43	2.24995	0.955	0.725	5.27104e-39	CTSK+
TENT5A	1.41084e-39	1.23509	0.373	0.064	4.72167e-35	CTSK+
COL5A2	2.74309e-39	2.00472	0.851	0.472	9.18031e-35	CTSK+
OLFML2B	6.76177e-38	0.755541	0.343	0.053	2.26296e-33	CTSK+
MAFF	1.23589e-35	0.918548	0.261	0.034	4.13615e-31	CTSK+
SPARC	1.38937e-35	1.61788	0.955	0.788	4.6498e-31	CTSK+
LGALS1	1.49207e-35	1.607	0.933	0.591	4.99351e-31	CTSK+
KLF4	7.64699e-35	1.03588	0.418	0.091	2.55922e-30	CTSK+
RCN3	1.28705e-33	0.906417	0.455	0.111	4.30737e-29	CTSK+
OGN	3.84421e-33	1.30647	0.694	0.231	1.28654e-28	CTSK+
COL6A1	8.54708e-33	1.44905	0.836	0.501	2.86045e-28	CTSK+
HSPA1B	1.024e-32	2.53529	0.657	0.283	3.427e-28	CTSK+
HSPA1A	1.98504e-32	2.98282	0.776	0.447	6.64332e-28	CTSK+
RPL13A	1.67951e-31	1.41235	0.985	0.955	5.6208e-27	CTSK+
ISLR	4.13398e-29	1.21869	0.657	0.257	1.38352e-24	CTSK+
PLAC9	1.32547e-28	1.20598	0.664	0.253	4.43594e-24	CTSK+
ELN	1.97448e-28	1.21649	0.485	0.139	6.60798e-24	CTSK+
CREB5	2.15674e-28	1.1628	0.433	0.12	7.21796e-24	CTSK+
MGP	1.09501e-27	1.28197	0.619	0.206	3.66465e-23	CTSK+
JUNB	7.528e-27	2.16808	0.776	0.482	2.51939e-22	CTSK+
LUM	1.39391e-26	1.47945	0.679	0.285	4.66499e-22	CTSK+
CCN3	7.42965e-26	1.00581	0.261	0.046	2.48648e-21	CTSK+
B2M	1.24349e-25	1.45718	0.821	0.578	4.16158e-21	CTSK+
PMP22	3.87053e-25	1.1499	0.664	0.284	1.29535e-20	CTSK+
CLU	6.20431e-25	1.38627	0.545	0.21	2.0764e-20	CTSK+
MMP2	8.59782e-25	1.09038	0.687	0.325	2.87743e-20	CTSK+
NCKAP5	1.06533e-24	0.818048	0.276	0.054	3.56536e-20	CTSK+
FMOD	1.32546e-24	0.912476	0.41	0.113	4.43592e-20	CTSK+
SERTAD1	2.15074e-24	1.21694	0.493	0.182	7.19787e-20	CTSK+
THY1	2.4215e-24	1.0735	0.627	0.264	8.10404e-20	CTSK+
TCF4	5.69673e-24	1.84267	0.784	0.564	1.90653e-19	CTSK+
CTSK	5.81598e-24	0.970226	0.403	0.116	1.94644e-19	CTSK+
CAVIN1	7.35335e-24	0.794197	0.44	0.134	2.46095e-19	CTSK+
RPS20	8.89658e-24	1.17656	0.91	0.798	2.97742e-19	CTSK+
MFAP4	9.64102e-24	1.12763	0.791	0.456	3.22656e-19	CTSK+
COL5A1	3.23974e-23	1.22115	0.739	0.405	1.08424e-18	CTSK+
COL12A1	6.92722e-23	1.12827	0.56	0.208	2.31833e-18	CTSK+
DNAJB1	1.10999e-22	1.87101	0.649	0.356	3.7148e-18	CTSK+
OSR2	2.03007e-22	0.839369	0.269	0.056	6.79404e-18	CTSK+
HAS2	2.05356e-22	1.65451	0.328	0.084	6.87265e-18	CTSK+
VIM	4.23737e-22	1.27921	0.993	0.896	1.41812e-17	CTSK+
CEBPD	4.34338e-22	1.64231	0.56	0.231	1.4536e-17	CTSK+
SERPINH1	8.55597e-22	1.08398	0.799	0.59	2.86343e-17	CTSK+
PAX1	8.61004e-22	1.29172	0.381	0.117	2.88152e-17	CTSK+
BGN	1.61743e-21	0.970286	0.433	0.142	5.41306e-17	CTSK+
RPS11	1.75002e-21	0.951164	0.978	0.97	5.8568e-17	CTSK+
LMNA	2.70748e-21	1.31799	0.634	0.341	9.06113e-17	CTSK+
KLF2	3.05993e-21	0.819168	0.433	0.137	1.02407e-16	CTSK+
ASPN	4.25826e-21	1.14695	0.291	0.066	1.42511e-16	CTSK+
CCL2	6.47508e-21	1.52151	0.269	0.062	2.16701e-16	CTSK+
TSPO	8.07557e-21	1.06355	0.507	0.2	2.70265e-16	CTSK+
CRYAB	9.46875e-21	1.05332	0.396	0.124	3.16891e-16	CTSK+
POSTN	1.28497e-20	1.80279	0.634	0.316	4.30042e-16	CTSK+
C11orf96	5.08496e-20	0.77437	0.299	0.074	1.70178e-15	CTSK+
AC020916.1	6.72977e-20	0.813924	0.276	0.068	2.25225e-15	CTSK+
PRSS35	1.03933e-19	1.40638	0.545	0.254	3.47831e-15	CTSK+
SRPX	1.35296e-19	0.773115	0.343	0.099	4.52797e-15	CTSK+
FSTL1	3.96802e-19	0.914194	0.813	0.595	1.32798e-14	CTSK+
CD81	5.0522e-19	0.761374	0.933	0.91	1.69082e-14	CTSK+
LTBP4	7.53523e-19	0.752149	0.59	0.279	2.52181e-14	CTSK+
EGR1	1.15531e-18	1.65158	0.731	0.475	3.86649e-14	CTSK+
FBLN5	1.70473e-18	0.803084	0.373	0.119	5.7052e-14	CTSK+
GADD45B	9.09985e-18	1.78392	0.5	0.232	3.04545e-13	CTSK+
CALD1	1.07562e-17	1.27845	0.91	0.821	3.59977e-13	CTSK+
PPP1R15A	1.91176e-17	1.31883	0.604	0.331	6.3981e-13	CTSK+
COL21A1	2.8138e-17	0.772687	0.358	0.114	9.41695e-13	CTSK+
FCGRT	4.55473e-17	0.835404	0.739	0.481	1.52433e-12	CTSK+
RPL37A	6.28283e-17	0.795023	0.97	0.962	2.10267e-12	CTSK+
GYPC	8.32809e-17	0.90961	0.716	0.47	2.78716e-12	CTSK+
S100A4	2.2958e-16	0.803512	0.366	0.13	7.68335e-12	CTSK+
S100A6	2.52371e-16	1.22919	0.731	0.538	8.44609e-12	CTSK+
MXRA5	3.26859e-16	0.808876	0.403	0.15	1.0939e-11	CTSK+
FBLN1	7.19965e-16	1.12068	0.791	0.59	2.40951e-11	CTSK+
EMP3	8.9437e-16	0.854159	0.784	0.514	2.99319e-11	CTSK+
RGS10	9.27436e-16	0.979033	0.478	0.227	3.10385e-11	CTSK+
FOS	1.57107e-15	1.5963	0.881	0.8	5.25789e-11	CTSK+
MYADM	2.19457e-15	0.926352	0.5	0.252	7.34455e-11	CTSK+
NR4A1	5.10038e-15	1.64854	0.351	0.136	1.70694e-10	CTSK+
MFAP2	8.34046e-14	0.951554	0.784	0.649	2.7913e-09	CTSK+
DUSP1	8.74614e-14	1.58753	0.657	0.467	2.92707e-09	CTSK+
GAS5	1.25286e-13	0.7572	0.858	0.745	4.19296e-09	CTSK+
ITM2A	2.06055e-13	0.781425	0.612	0.322	6.89605e-09	CTSK+
JUND	2.99705e-13	1.22038	0.896	0.875	1.00302e-08	CTSK+
PALM2-AKAP2	6.70019e-13	0.835502	0.448	0.223	2.24235e-08	CTSK+
COL14A1	6.73151e-13	1.01136	0.575	0.308	2.25284e-08	CTSK+
MEG3	8.7896e-13	1.21843	0.799	0.63	2.94162e-08	CTSK+
TWIST2	1.57064e-12	1.50094	0.41	0.196	5.25646e-08	CTSK+
FOSB	1.99186e-12	1.29732	0.53	0.305	6.66617e-08	CTSK+
JUN	3.68367e-12	1.26921	0.858	0.816	1.23281e-07	CTSK+
ZFP36L2	3.88774e-12	0.777054	0.716	0.498	1.30111e-07	CTSK+
UBC	7.81247e-12	0.777375	0.896	0.887	2.6146e-07	CTSK+
PCOLCE	8.5771e-12	0.947648	0.791	0.545	2.8705e-07	CTSK+
BTG2	2.73414e-11	1.01931	0.41	0.207	9.15033e-07	CTSK+
CDKN1C	2.00831e-10	1.02183	0.799	0.723	6.72123e-06	CTSK+
TGFBI	3.19402e-10	0.820931	0.403	0.202	1.06894e-05	CTSK+
IGFBP3	1.56492e-09	0.933079	0.478	0.27	5.23731e-05	CTSK+
ZFP36L1	2.37152e-09	0.774497	0.813	0.737	7.93677e-05	CTSK+
SFRP2	3.88163e-09	0.858141	0.567	0.356	0.000129907	CTSK+
HSP90AA1	6.20895e-09	1.02196	0.955	0.913	0.000207795	CTSK+
LIMCH1	1.65703e-08	0.857789	0.425	0.252	0.000554557	CTSK+
MCL1	4.62721e-08	0.829332	0.545	0.407	0.00154859	CTSK+
SCRG1	1.26441e-07	0.751533	0.284	0.128	0.00423159	CTSK+
ATF3	1.55503e-07	1.29388	0.269	0.133	0.0052042	CTSK+
OC90	0	1.9918	0.779	0.002	0	SOX10+
SOX10	0	0.952452	0.713	0.004	0	SOX10+
BRICD5	3.05231e-291	1.73987	0.844	0.022	1.02152e-286	SOX10+
MPZ	3.33972e-258	1.23333	0.754	0.018	1.11771e-253	SOX10+
TTYH1	1.61772e-208	2.02486	0.943	0.066	5.41401e-204	SOX10+
CLDN3	3.10583e-163	1.76027	0.828	0.065	1.03943e-158	SOX10+
FBXO2	8.6356e-145	0.973749	0.516	0.02	2.89007e-140	SOX10+
LMX1A	3.26498e-135	0.755232	0.434	0.013	1.09269e-130	SOX10+
PLPP2	1.12606e-129	1.12945	0.746	0.069	3.76859e-125	SOX10+
AC007098.1	1.45966e-127	0.757778	0.344	0.006	4.88504e-123	SOX10+
MIA	1.60696e-126	1.53887	0.828	0.087	5.37802e-122	SOX10+
S100A1	9.34001e-126	2.75678	0.631	0.046	3.12582e-121	SOX10+
SPX	1.51697e-111	1.32615	0.475	0.026	5.07683e-107	SOX10+
WFDC2	4.88113e-110	3.0707	1	0.256	1.63357e-105	SOX10+
CYP26C1	1.00004e-107	1.06888	0.295	0.005	3.34685e-103	SOX10+
DLX5	2.05338e-100	1.38926	0.533	0.042	6.87206e-96	SOX10+
NRARP	2.14843e-97	0.78681	0.639	0.066	7.19015e-93	SOX10+
FGF9	2.62075e-95	1.06107	0.648	0.074	8.77086e-91	SOX10+
AP1M2	6.38448e-92	0.878776	0.705	0.093	2.13669e-87	SOX10+
CLDN7	5.47417e-90	0.936246	0.721	0.095	1.83204e-85	SOX10+
PLP1	3.36831e-88	1.08356	0.664	0.08	1.12727e-83	SOX10+
TBX2	2.26283e-86	0.950088	0.689	0.09	7.573e-82	SOX10+
VMO1	5.01087e-84	0.845955	0.295	0.011	1.67699e-79	SOX10+
EPCAM	4.64205e-83	1.58371	0.959	0.219	1.55356e-78	SOX10+
CMTM8	2.13658e-82	1.09436	0.713	0.109	7.15049e-78	SOX10+
CLDN6	1.13534e-80	1.11166	0.885	0.164	3.79963e-76	SOX10+
BMP7	1.7248e-77	0.941742	0.705	0.117	5.7724e-73	SOX10+
CLDN4	3.03987e-76	1.12726	0.836	0.148	1.01735e-71	SOX10+
NELL2	7.76138e-75	0.853855	0.615	0.084	2.5975e-70	SOX10+
MYO6	3.04043e-73	1.04736	0.754	0.146	1.01754e-68	SOX10+
LRP2	5.94117e-73	1.26369	0.516	0.064	1.98833e-68	SOX10+
CNMD	4.43178e-64	0.81794	0.828	0.169	1.48318e-59	SOX10+
DACH1	1.22644e-63	1.18107	0.574	0.09	4.10451e-59	SOX10+
SIX1	2.22643e-62	0.765703	0.557	0.079	7.4512e-58	SOX10+
SIX2	6.20008e-62	0.825745	0.311	0.022	2.07498e-57	SOX10+
AIF1L	8.52877e-62	1.02257	0.762	0.177	2.85432e-57	SOX10+
METRN	6.20042e-61	1.44825	0.91	0.285	2.0751e-56	SOX10+
SEMA3E	3.61365e-54	0.950774	0.475	0.068	1.20938e-49	SOX10+
FGF20	9.05678e-54	0.934872	0.262	0.018	3.03103e-49	SOX10+
CD24	3.34359e-50	1.3583	0.975	0.441	1.119e-45	SOX10+
SEC11C	4.81685e-48	1.08247	0.844	0.304	1.61205e-43	SOX10+
TBX3	2.48998e-47	0.992357	0.795	0.22	8.33321e-43	SOX10+
CDH6	1.57264e-46	0.838418	0.533	0.099	5.26314e-42	SOX10+
HMCN1	3.77738e-45	0.850289	0.541	0.108	1.26417e-40	SOX10+
CCND1	2.96213e-43	1.49113	0.918	0.407	9.91337e-39	SOX10+
CA2	2.28062e-42	1.25956	0.344	0.046	7.63254e-38	SOX10+
COL2A1	1.54323e-41	0.778348	0.975	0.555	5.16472e-37	SOX10+
IGDCC3	4.55926e-39	0.833437	0.779	0.254	1.52585e-34	SOX10+
BNIP3	7.32635e-39	1.11959	0.893	0.386	2.45191e-34	SOX10+
UCHL1	1.48252e-38	1.07583	0.984	0.513	4.96154e-34	SOX10+
SPINT2	2.03401e-38	1.11725	0.984	0.531	6.80722e-34	SOX10+
COL9A3	5.90399e-38	0.947523	0.967	0.504	1.97589e-33	SOX10+
PEBP1	5.26007e-37	0.906681	1	0.842	1.76039e-32	SOX10+
PHLDA1	2.92758e-36	1.28828	0.631	0.179	9.79774e-32	SOX10+
PAWR	9.96378e-36	0.841101	0.795	0.283	3.33458e-31	SOX10+
CYB5A	1.12408e-35	0.920407	0.91	0.421	3.76195e-31	SOX10+
MDK	3.26424e-35	0.8771	1	0.943	1.09244e-30	SOX10+
S100A13	6.09284e-35	1.65453	0.91	0.562	2.03909e-30	SOX10+
ANOS1	1.27646e-33	0.764525	0.352	0.059	4.27192e-29	SOX10+
CENPV	1.04186e-32	1.08877	0.934	0.503	3.4868e-28	SOX10+
RCN2	1.08511e-32	0.901573	1	0.797	3.63153e-28	SOX10+
TSPAN6	1.76813e-32	0.829448	0.943	0.56	5.91741e-28	SOX10+
DNAJC1	2.67645e-32	0.842124	0.779	0.328	8.95729e-28	SOX10+
SYNE2	6.15973e-32	0.970026	0.91	0.447	2.06148e-27	SOX10+
HMGB3	1.16374e-31	1.11411	0.967	0.532	3.89468e-27	SOX10+
SOX11	2.47918e-31	1.17283	0.967	0.635	8.29707e-27	SOX10+
ALDH1A1	3.24826e-31	0.943271	0.254	0.033	1.0871e-26	SOX10+
HSP90B1	1.80528e-30	1.35358	1	0.893	6.04171e-26	SOX10+
CNPY2	2.41314e-30	0.825692	0.984	0.645	8.07606e-26	SOX10+
LTBP1	3.68221e-30	0.757164	0.787	0.336	1.23232e-25	SOX10+
HNRNPAB	3.70572e-30	0.832697	0.967	0.633	1.24019e-25	SOX10+
POLR2F	2.32936e-29	0.801486	0.934	0.629	7.79566e-25	SOX10+
GSTP1	2.16846e-28	0.844113	1	0.954	7.25718e-24	SOX10+
TSTD1	3.89643e-28	0.780406	0.852	0.391	1.30402e-23	SOX10+
ODC1	9.20978e-27	0.936199	1	0.643	3.08224e-22	SOX10+
CKB	1.29134e-26	0.81057	0.852	0.379	4.32173e-22	SOX10+
HMGA1	1.37173e-26	0.880318	0.951	0.542	4.59076e-22	SOX10+
TUBB2B	9.03532e-26	0.76033	0.959	0.501	3.02385e-21	SOX10+
IGFBP2	3.40169e-25	0.829196	1	0.807	1.13844e-20	SOX10+
CSRP2	4.66278e-25	0.778656	0.918	0.535	1.56049e-20	SOX10+
ENAH	1.81347e-24	0.793399	0.893	0.523	6.06915e-20	SOX10+
LMO4	1.28722e-23	0.950524	0.869	0.432	4.30795e-19	SOX10+
GAS1	5.09559e-22	1.14295	0.82	0.371	1.70534e-17	SOX10+
H2AFZ	6.06778e-22	0.919023	1	0.851	2.0307e-17	SOX10+
LDHA	7.53466e-21	1.10448	0.943	0.761	2.52162e-16	SOX10+
SDF2L1	3.16361e-20	0.753334	0.754	0.341	1.05877e-15	SOX10+
ATP2B1	3.57889e-20	1.00726	0.852	0.564	1.19775e-15	SOX10+
GRIA4	1.60523e-19	0.75452	0.377	0.11	5.37221e-15	SOX10+
HIST1H1E	2.51614e-18	0.884365	0.648	0.278	8.42077e-14	SOX10+
S100A11	2.83897e-18	0.98272	0.975	0.71	9.50119e-14	SOX10+
HIST1H4C	3.57762e-18	0.915484	0.967	0.741	1.19732e-13	SOX10+
CDH2	8.98305e-18	0.772188	0.811	0.441	3.00636e-13	SOX10+
ARL6IP1	4.091e-14	0.812446	0.795	0.477	1.36913e-09	SOX10+
CENPF	5.74557e-14	0.842859	0.656	0.335	1.92287e-09	SOX10+
HIST1H1A	1.54338e-12	1.18022	0.598	0.304	5.16524e-08	SOX10+
HSPA5	2.18553e-08	0.767201	0.951	0.778	0.000731432	SOX10+
TUBB4B	1.44922e-07	0.827877	0.885	0.676	0.00485011	SOX10+
TBXT	0	2.14898	0.718	0.002	0	TBXT+
SALL3	2.29409e-228	1.46568	0.551	0.004	7.67763e-224	TBXT+
LINC01896	6.6655e-223	1.68661	0.59	0.007	2.23074e-218	TBXT+
CHRM2	7.63098e-203	2.27388	0.744	0.022	2.55386e-198	TBXT+
LGR6	6.61472e-200	1.63818	0.603	0.011	2.21375e-195	TBXT+
EGF	5.87358e-190	1.11436	0.436	0.002	1.96571e-185	TBXT+
FGL2	2.79896e-178	1.72354	0.538	0.009	9.36729e-174	TBXT+
SNORC	2.71388e-157	3.70904	0.795	0.042	9.08253e-153	TBXT+
SAMD3	3.09348e-144	1.10661	0.436	0.008	1.03529e-139	TBXT+
PPP1R3C	2.54626e-137	2.76346	0.756	0.047	8.52155e-133	TBXT+
CA3	1.12851e-134	4.29993	0.91	0.082	3.77677e-130	TBXT+
DDIT4L	2.79017e-128	1.34731	0.538	0.02	9.33785e-124	TBXT+
ACAN	8.33879e-121	3.97188	0.731	0.052	2.79074e-116	TBXT+
CD109	4.453e-120	2.68959	0.705	0.048	1.49028e-115	TBXT+
SPP1	1.56648e-119	5.57404	0.949	0.112	5.24255e-115	TBXT+
SUSD5	3.74084e-117	1.84233	0.628	0.035	1.25195e-112	TBXT+
C3orf49	8.54621e-117	0.795951	0.256	0.001	2.86016e-112	TBXT+
ZNF385B	2.67956e-114	1.35702	0.513	0.021	8.96769e-110	TBXT+
HAPLN1	2.09912e-109	3.18329	0.885	0.098	7.02513e-105	TBXT+
PRELP	2.33739e-101	1.62839	0.615	0.04	7.82255e-97	TBXT+
COL11A2	5.31952e-95	2.10918	0.782	0.077	1.78028e-90	TBXT+
CAV1	3.33365e-91	3.21911	0.885	0.132	1.11567e-86	TBXT+
CAB39L	2.97122e-85	1.60906	0.628	0.058	9.94378e-81	TBXT+
HAPLN3	1.6818e-84	1.69043	0.513	0.034	5.62848e-80	TBXT+
RAB3B	1.13152e-78	2.27733	0.705	0.085	3.78686e-74	TBXT+
COLGALT2	3.60737e-75	1.09977	0.462	0.031	1.20728e-70	TBXT+
SLC16A3	4.26426e-74	1.67631	0.679	0.082	1.42712e-69	TBXT+
GABRA1	1.26365e-73	0.798375	0.359	0.017	4.22906e-69	TBXT+
DLG2	2.31894e-73	0.853451	0.436	0.027	7.76079e-69	TBXT+
GALNT3	8.40805e-73	1.32551	0.538	0.047	2.81392e-68	TBXT+
ALCAM	4.65962e-70	4.31855	0.949	0.256	1.55943e-65	TBXT+
SHH	2.64328e-67	3.00942	0.538	0.053	8.84626e-63	TBXT+
EHD3	6.60697e-67	0.859604	0.372	0.021	2.21116e-62	TBXT+
PDE1A	6.67617e-66	1.11887	0.397	0.025	2.23432e-61	TBXT+
CDH10	7.10904e-66	1.54438	0.526	0.05	2.37918e-61	TBXT+
TMEM200C	7.01724e-63	1.03603	0.41	0.029	2.34846e-58	TBXT+
EFEMP1	1.57326e-62	2.57995	0.821	0.178	5.26522e-58	TBXT+
ECRG4	2.85497e-62	3.54696	0.846	0.186	9.55474e-58	TBXT+
TGM2	3.8455e-62	1.53086	0.41	0.03	1.28697e-57	TBXT+
TLCD4	1.06973e-59	1.10974	0.487	0.047	3.58006e-55	TBXT+
S100B	1.83678e-59	1.68819	0.59	0.071	6.14715e-55	TBXT+
NABP1	6.53192e-59	1.98201	0.526	0.057	2.18604e-54	TBXT+
ENPP6	8.33067e-59	0.818853	0.256	0.01	2.78802e-54	TBXT+
HOPX	5.61206e-56	2.20645	0.718	0.13	1.87819e-51	TBXT+
ABI3BP	4.88669e-55	0.951746	0.5	0.05	1.63543e-50	TBXT+
NID2	1.35272e-54	1.35706	0.615	0.084	4.52715e-50	TBXT+
PFKP	1.51227e-54	0.844211	0.372	0.028	5.06113e-50	TBXT+
WWP2	6.03714e-54	2.01266	0.705	0.128	2.02045e-49	TBXT+
NDUFA4L2	3.03433e-51	2.47634	0.5	0.06	1.0155e-46	TBXT+
SORBS2	3.50203e-51	1.68395	0.692	0.127	1.17203e-46	TBXT+
FN1	5.58201e-51	4.52334	0.974	0.543	1.86813e-46	TBXT+
KRT19	3.73279e-50	3.29176	1	0.516	1.24925e-45	TBXT+
ITPR3	1.53076e-49	0.835869	0.346	0.027	5.123e-45	TBXT+
LGALS3	1.66226e-49	3.8165	0.833	0.249	5.56307e-45	TBXT+
MANBA	1.37023e-47	0.993888	0.474	0.058	4.58576e-43	TBXT+
GALNT5	1.89978e-46	0.9487	0.423	0.045	6.358e-42	TBXT+
HS3ST1	2.16824e-46	1.04023	0.397	0.04	7.25645e-42	TBXT+
UGP2	6.27274e-45	2.74355	0.923	0.424	2.0993e-40	TBXT+
MFGE8	2.41771e-44	2.82306	0.885	0.371	8.09134e-40	TBXT+
SYTL2	8.32344e-44	0.889666	0.397	0.042	2.78561e-39	TBXT+
SEMA3C	2.60766e-43	2.05615	0.808	0.226	8.72705e-39	TBXT+
COL2A1	5.1585e-42	3.09754	0.962	0.563	1.7264e-37	TBXT+
ZNF385D	1.49317e-41	0.836662	0.474	0.065	4.9972e-37	TBXT+
XYLT1	7.62984e-41	0.976557	0.449	0.059	2.55348e-36	TBXT+
HTRA1	9.98102e-40	1.87129	0.615	0.127	3.34035e-35	TBXT+
NAV2	1.65809e-39	1.66476	0.692	0.171	5.54914e-35	TBXT+
TSPAN7	1.5155e-38	1.11819	0.449	0.066	5.07192e-34	TBXT+
CRYAB	8.06585e-38	1.99798	0.59	0.124	2.6994e-33	TBXT+
BNIP3	1.2942e-37	2.30184	0.872	0.397	4.3313e-33	TBXT+
GJA1	1.63411e-37	2.33693	0.808	0.275	5.46889e-33	TBXT+
ANG	1.78582e-37	0.764948	0.397	0.05	5.97661e-33	TBXT+
KRT8	2.22373e-37	2.36084	0.962	0.669	7.44216e-33	TBXT+
MITF	2.93772e-37	0.805314	0.359	0.04	9.83167e-33	TBXT+
SCRG1	2.52771e-36	1.66126	0.59	0.121	8.4595e-32	TBXT+
LAMB2	2.77371e-36	1.42685	0.692	0.175	9.28278e-32	TBXT+
LDHA	3.81816e-36	2.02632	0.974	0.763	1.27782e-31	TBXT+
PAPSS2	4.03272e-36	0.925485	0.487	0.078	1.34963e-31	TBXT+
HSPB2	4.54459e-36	0.763253	0.372	0.045	1.52094e-31	TBXT+
SOX9	6.95267e-36	1.66415	0.744	0.218	2.32685e-31	TBXT+
MCF2L	1.5279e-35	0.778511	0.423	0.06	5.11342e-31	TBXT+
PCSK2	1.81239e-35	0.882613	0.295	0.027	6.06551e-31	TBXT+
CD164	7.71078e-35	2.48347	0.897	0.564	2.58057e-30	TBXT+
RAPGEF5	1.07649e-34	1.15128	0.449	0.072	3.60268e-30	TBXT+
COL11A1	1.41204e-34	1.90801	0.885	0.38	4.72568e-30	TBXT+
CD24	1.65932e-34	2.36744	0.91	0.453	5.55324e-30	TBXT+
DEUP1	4.59851e-34	0.86622	0.282	0.027	1.53898e-29	TBXT+
EPYC	9.65188e-34	1.81158	0.487	0.081	3.23019e-29	TBXT+
CLU	1.13953e-33	1.55727	0.744	0.211	3.81367e-29	TBXT+
PLOD2	1.79376e-33	1.96351	0.731	0.248	6.00316e-29	TBXT+
RARRES2	5.77573e-33	2.00819	0.756	0.259	1.93296e-28	TBXT+
PAG1	6.04018e-33	0.985493	0.423	0.066	2.02147e-28	TBXT+
TOB1	8.33901e-33	1.22935	0.59	0.136	2.79082e-28	TBXT+
DST	3.08283e-32	2.42514	0.846	0.39	1.03173e-27	TBXT+
CHPF	3.12781e-32	1.55027	0.654	0.179	1.04678e-27	TBXT+
CSPG4	3.1662e-32	1.06168	0.423	0.065	1.05963e-27	TBXT+
KRT18	7.06219e-32	2.02292	0.962	0.586	2.3635e-27	TBXT+
S100A10	4.93035e-31	1.95975	0.974	0.755	1.65004e-26	TBXT+
MELTF	8.10745e-31	1.00977	0.372	0.054	2.71332e-26	TBXT+
NEDD9	8.13024e-31	1.3936	0.551	0.132	2.72095e-26	TBXT+
ASAP2	1.81948e-30	1.57848	0.692	0.214	6.08926e-26	TBXT+
AK4	5.86742e-30	0.766596	0.385	0.058	1.96365e-25	TBXT+
ITM2A	6.04414e-30	1.78712	0.833	0.322	2.02279e-25	TBXT+
GPM6B	2.92159e-29	1.54096	0.679	0.216	9.77767e-25	TBXT+
S100A6	9.3857e-29	1.85565	0.897	0.537	3.14111e-24	TBXT+
FMOD	1.95085e-28	1.06608	0.538	0.116	6.5289e-24	TBXT+
LOXL2	3.49321e-28	1.26956	0.577	0.146	1.16907e-23	TBXT+
ID4	1.99677e-27	1.82534	0.846	0.431	6.68258e-23	TBXT+
CAV2	2.063e-27	0.996546	0.5	0.108	6.90425e-23	TBXT+
NLGN4X	2.27163e-27	0.978548	0.41	0.074	7.60247e-23	TBXT+
COL9A3	3.38411e-27	1.83613	0.885	0.516	1.13256e-22	TBXT+
PTPRD	9.03559e-27	1.52438	0.795	0.318	3.02394e-22	TBXT+
ENO1	1.86725e-26	1.57937	0.936	0.808	6.24911e-22	TBXT+
AEBP1	2.27315e-26	1.21464	0.628	0.187	7.60754e-22	TBXT+
SELENOM	3.56357e-26	1.68245	0.756	0.33	1.19262e-21	TBXT+
IRX3	3.83634e-26	0.994566	0.474	0.098	1.28391e-21	TBXT+
NUDT4	4.80664e-26	1.62195	0.731	0.299	1.60864e-21	TBXT+
ARHGEF26	7.52728e-26	1.11844	0.462	0.099	2.51916e-21	TBXT+
LYST	1.85427e-25	1.93902	0.308	0.046	6.20568e-21	TBXT+
TMEM237	1.93712e-25	1.39827	0.744	0.297	6.48296e-21	TBXT+
SLC2A1	2.6292e-25	1.92585	0.615	0.211	8.79914e-21	TBXT+
CKB	2.82217e-25	1.84153	0.833	0.388	9.44496e-21	TBXT+
P4HA1	3.21771e-25	1.57403	0.769	0.372	1.07687e-20	TBXT+
MRC2	5.39812e-25	1.14168	0.705	0.237	1.80659e-20	TBXT+
RHEB	1.12509e-24	1.51906	0.872	0.611	3.76535e-20	TBXT+
MYOF	1.32069e-24	0.796588	0.462	0.1	4.41996e-20	TBXT+
SMOC1	1.67395e-24	0.75094	0.346	0.058	5.60221e-20	TBXT+
MT1E	1.78817e-24	0.962091	0.397	0.077	5.98448e-20	TBXT+
ANXA2	1.06279e-23	1.2969	0.949	0.687	3.55685e-19	TBXT+
PYGL	1.15193e-23	0.825899	0.397	0.081	3.85515e-19	TBXT+
ACSL3	1.21293e-23	1.76353	0.731	0.333	4.05932e-19	TBXT+
AP1S2	1.22243e-23	1.66663	0.692	0.288	4.09111e-19	TBXT+
RHOB	1.26519e-23	1.40223	0.756	0.323	4.23423e-19	TBXT+
S100A1	2.76595e-23	0.877976	0.372	0.066	9.25681e-19	TBXT+
ETV1	5.81522e-23	1.38268	0.551	0.166	1.94618e-18	TBXT+
ITGB8	7.54597e-23	1.19748	0.5	0.132	2.52541e-18	TBXT+
ATP6V1B2	2.73834e-22	1.09358	0.577	0.182	9.16442e-18	TBXT+
IFI44L	3.5263e-22	0.958099	0.346	0.063	1.18015e-17	TBXT+
FOXA1	5.2725e-22	0.786481	0.308	0.051	1.76455e-17	TBXT+
NEAT1	1.20459e-21	2.43311	0.59	0.203	4.0314e-17	TBXT+
TNS3	1.44023e-21	1.23609	0.667	0.26	4.82002e-17	TBXT+
RBPMS	1.84343e-21	1.42955	0.705	0.299	6.1694e-17	TBXT+
SPATS2L	2.28486e-21	1.69153	0.756	0.426	7.64675e-17	TBXT+
ELF1	2.76285e-21	1.04884	0.538	0.157	9.24643e-17	TBXT+
TSPO	3.91113e-21	1.26969	0.603	0.205	1.30894e-16	TBXT+
MIA	9.41775e-21	0.916951	0.474	0.114	3.15184e-16	TBXT+
LRRN2	1.253e-20	0.815551	0.308	0.054	4.19341e-16	TBXT+
CXXC4	1.38965e-20	1.05547	0.538	0.168	4.65073e-16	TBXT+
PGK1	7.69525e-20	1.44481	0.821	0.603	2.57537e-15	TBXT+
C1QTNF3	3.43721e-19	1.07825	0.436	0.112	1.15033e-14	TBXT+
ANXA1	4.40953e-19	1.25008	0.526	0.161	1.47574e-14	TBXT+
CD63	7.76813e-19	1.07585	0.962	0.903	2.59976e-14	TBXT+
DISP1	9.71906e-19	0.852932	0.449	0.121	3.25268e-14	TBXT+
HLA-A	1.23615e-18	1.21357	0.641	0.283	4.13702e-14	TBXT+
COL6A3	1.02364e-17	1.15983	0.692	0.298	3.42582e-13	TBXT+
CAVIN3	1.3241e-17	1.0952	0.538	0.188	4.43135e-13	TBXT+
APLP2	1.40968e-17	1.31544	0.769	0.512	4.71778e-13	TBXT+
TTLL7	2.92718e-17	1.00417	0.41	0.112	9.7964e-13	TBXT+
PTPN12	3.34634e-17	1.21362	0.603	0.262	1.11992e-12	TBXT+
CREB3L2	3.56858e-17	0.918082	0.564	0.211	1.1943e-12	TBXT+
NCAM1	6.48873e-17	1.30605	0.731	0.396	2.17158e-12	TBXT+
FNDC3B	1.05257e-16	1.03202	0.628	0.271	3.52262e-12	TBXT+
SOX5	1.15659e-16	0.772417	0.5	0.165	3.87077e-12	TBXT+
CCN2	1.29232e-16	3.0658	0.692	0.367	4.32502e-12	TBXT+
TMEM35A	1.96191e-16	0.819451	0.269	0.052	6.56594e-12	TBXT+
VEGFA	5.16682e-16	1.25532	0.526	0.198	1.72918e-11	TBXT+
DDR1	5.39009e-16	1.18484	0.551	0.221	1.8039e-11	TBXT+
KLF2	6.17614e-16	1.26309	0.462	0.143	2.06697e-11	TBXT+
ING2	8.31114e-16	1.1438	0.628	0.291	2.78149e-11	TBXT+
RAB32	1.11973e-15	1.32242	0.59	0.26	3.7474e-11	TBXT+
TLN2	1.20759e-15	0.901428	0.551	0.206	4.04144e-11	TBXT+
MGST1	1.48767e-15	1.47494	0.667	0.336	4.9788e-11	TBXT+
ANXA5	1.84566e-15	1.17888	0.821	0.607	6.17687e-11	TBXT+
PAPSS1	2.44449e-15	1.00349	0.744	0.423	8.18099e-11	TBXT+
PPFIBP1	2.55654e-15	1.13798	0.679	0.336	8.55599e-11	TBXT+
PRDX4	6.67992e-15	1.25475	0.808	0.683	2.23557e-10	TBXT+
B2M	7.48399e-15	1.18323	0.821	0.584	2.50467e-10	TBXT+
CAVIN1	1.14964e-14	1.01735	0.449	0.141	3.8475e-10	TBXT+
COL9A2	1.65501e-14	1.13752	0.564	0.227	5.53883e-10	TBXT+
FRZB	2.10302e-14	2.73218	0.5	0.208	7.03818e-10	TBXT+
TFF3	2.16383e-14	0.916771	0.282	0.063	7.24167e-10	TBXT+
CDH11	2.42694e-14	1.14668	0.756	0.436	8.12224e-10	TBXT+
VWA1	2.97631e-14	0.983252	0.41	0.127	9.96082e-10	TBXT+
PLD3	3.29009e-14	0.970884	0.859	0.707	1.10109e-09	TBXT+
MAF	4.29522e-14	0.975548	0.628	0.262	1.43748e-09	TBXT+
CTSL	4.53791e-14	0.967863	0.654	0.33	1.5187e-09	TBXT+
GRN	4.98091e-14	1.11449	0.667	0.36	1.66696e-09	TBXT+
C4orf3	5.82994e-14	0.989882	0.859	0.726	1.95111e-09	TBXT+
ABLIM1	6.71069e-14	1.28666	0.551	0.236	2.24587e-09	TBXT+
SELENOW	6.73852e-14	0.875172	0.897	0.806	2.25518e-09	TBXT+
ASAH1	8.5045e-14	0.968549	0.705	0.402	2.8462e-09	TBXT+
SOX6	1.02626e-13	0.997835	0.526	0.209	3.43457e-09	TBXT+
C5orf15	1.27798e-13	1.07128	0.641	0.348	4.27702e-09	TBXT+
UBL3	1.95856e-13	0.96426	0.564	0.247	6.55471e-09	TBXT+
EMP3	3.12188e-13	1.0686	0.795	0.52	1.0448e-08	TBXT+
RAB38	4.57979e-13	0.922419	0.526	0.216	1.53272e-08	TBXT+
CAPG	4.99199e-13	1.11939	0.603	0.314	1.67067e-08	TBXT+
DDR2	5.62641e-13	1.20505	0.59	0.279	1.88299e-08	TBXT+
ERLEC1	6.62322e-13	0.906994	0.641	0.345	2.21659e-08	TBXT+
EMP2	8.29885e-13	1.02376	0.641	0.332	2.77737e-08	TBXT+
ACAA1	9.02548e-13	0.852629	0.615	0.307	3.02056e-08	TBXT+
TGFBI	1.55878e-12	0.883395	0.526	0.202	5.21678e-08	TBXT+
TSC22D4	1.60897e-12	0.942904	0.538	0.236	5.38476e-08	TBXT+
PGAM1	2.47709e-12	1.17594	0.731	0.607	8.29008e-08	TBXT+
TPI1	2.54367e-12	0.832567	0.936	0.873	8.5129e-08	TBXT+
SPTBN1	3.07484e-12	1.00125	0.744	0.513	1.02906e-07	TBXT+
VIM	3.68248e-12	1.35244	0.949	0.9	1.23241e-07	TBXT+
LRRFIP1	6.80384e-12	1.05143	0.59	0.297	2.27704e-07	TBXT+
CST3	7.61829e-12	1.38925	0.795	0.717	2.54961e-07	TBXT+
P4HB	1.02568e-11	1.19938	0.744	0.669	3.43265e-07	TBXT+
ANK3	1.07247e-11	1.39753	0.603	0.332	3.58923e-07	TBXT+
P3H1	1.20584e-11	0.77783	0.551	0.245	4.03559e-07	TBXT+
HSPG2	1.48074e-11	0.773062	0.564	0.267	4.95558e-07	TBXT+
APOE	1.49036e-11	1.24057	0.795	0.593	4.9878e-07	TBXT+
DPYSL2	3.49537e-11	1.21826	0.615	0.335	1.1698e-06	TBXT+
GPC1	7.52189e-11	0.820602	0.538	0.264	2.51735e-06	TBXT+
CRNDE	7.97781e-11	0.760456	0.705	0.358	2.66993e-06	TBXT+
PLEKHH2	1.43309e-10	0.950371	0.397	0.151	4.79613e-06	TBXT+
SAT1	1.51165e-10	0.907694	0.641	0.345	5.05905e-06	TBXT+
TUBB2A	1.6093e-10	1.03364	0.615	0.33	5.38584e-06	TBXT+
IL6ST	1.62055e-10	0.80677	0.59	0.31	5.42349e-06	TBXT+
TMED9	1.67086e-10	0.953854	0.782	0.696	5.59185e-06	TBXT+
PMP22	1.68389e-10	0.771143	0.603	0.296	5.63547e-06	TBXT+
APP	2.63101e-10	0.986687	0.821	0.729	8.80521e-06	TBXT+
ARPC2	3.91877e-10	0.963033	0.795	0.757	1.3115e-05	TBXT+
CPNE2	5.17634e-10	0.911971	0.423	0.176	1.73237e-05	TBXT+
PLOD1	6.72129e-10	0.867065	0.423	0.184	2.24941e-05	TBXT+
LAMC1	8.05722e-10	0.842539	0.513	0.251	2.69651e-05	TBXT+
TIMP1	9.64847e-10	0.866977	0.859	0.718	3.22905e-05	TBXT+
CD59	1.13984e-09	1.02232	0.641	0.444	3.81471e-05	TBXT+
PKM	1.20266e-09	0.89459	0.808	0.71	4.02495e-05	TBXT+
CDH2	1.22291e-09	0.939481	0.679	0.453	4.09271e-05	TBXT+
TNNI1	1.45804e-09	1.09142	0.538	0.274	4.87961e-05	TBXT+
CYBA	1.61317e-09	0.778869	0.769	0.589	5.39879e-05	TBXT+
DDIT4	2.30693e-09	1.66549	0.615	0.417	7.7206e-05	TBXT+
EPB41L2	2.46786e-09	0.796893	0.615	0.346	8.2592e-05	TBXT+
CALU	2.49121e-09	0.848524	0.744	0.652	8.33735e-05	TBXT+
CAPNS1	2.67585e-09	0.879854	0.705	0.537	8.95527e-05	TBXT+
PEG10	2.93925e-09	0.825194	0.821	0.674	9.83677e-05	TBXT+
SEC61G	3.45252e-09	0.811387	0.859	0.833	0.000115546	TBXT+
TMEM59	3.57303e-09	0.750823	0.795	0.712	0.000119579	TBXT+
SLC44A1	4.59641e-09	0.814534	0.474	0.226	0.000153828	TBXT+
SEMA5A	4.64191e-09	0.805435	0.487	0.225	0.000155351	TBXT+
FYTTD1	9.41943e-09	0.925093	0.603	0.376	0.00031524	TBXT+
TCAF1	9.5044e-09	0.914012	0.628	0.391	0.000318084	TBXT+
CCDC80	1.37453e-08	0.7807	0.628	0.383	0.000460014	TBXT+
EPCAM	1.69628e-08	0.76673	0.538	0.248	0.000567694	TBXT+
DYNLRB1	1.70275e-08	0.873485	0.821	0.719	0.00056986	TBXT+
SERPINB6	2.43187e-08	0.796954	0.577	0.338	0.000813875	TBXT+
CERS6	4.26504e-08	0.776337	0.513	0.272	0.00142738	TBXT+
DSG2	5.17994e-08	0.800993	0.603	0.372	0.00173357	TBXT+
RPS20	6.6146e-08	0.779623	0.846	0.803	0.00221371	TBXT+
MT2A	7.19206e-08	0.922431	0.474	0.245	0.00240697	TBXT+
FSTL1	9.34226e-08	0.838118	0.744	0.603	0.00312658	TBXT+
CSTB	1.19753e-07	0.842348	0.833	0.708	0.00400777	TBXT+
MSMO1	1.40415e-07	1.07575	0.538	0.318	0.00469928	TBXT+
FARP1	1.88232e-07	0.803974	0.654	0.448	0.00629957	TBXT+
