# Supplementary material for: Spatiotemporal Characterization of Human Early Intervertebral Disc Formation at Single‐Cell Resolution
Source: Adv Sci (Weinh). 2023 Mar 25;10(14):2206296. doi: 10.1002/advs.202206296 (PMC10190614; doi:10.1002/advs.202206296)
Supplement: Supplementary file 5 — Supporting Information [file ADVS-10-2206296-s002.xlsx]

## Sheet: Sheet1
gene	p_val	avg_log2FC	pct.1	pct.2	p_val_adj	cluster
T	1.18822e-125	3.30519	0.97	0	2.99799e-121	T+
Susd5	7.44318e-123	2.83494	1	0.004	1.87799e-118	T+
Samd3	1.77869e-113	1.53128	0.879	0	4.48781e-109	T+
Acan	1.3121e-104	3.11629	0.97	0.013	3.31056e-100	T+
Chrm2	8.77582e-94	1.17141	0.758	0.002	2.21423e-89	T+
Slc15a5	1.17604e-81	0.809141	0.667	0.002	2.96726e-77	T+
Tmem163	1.4557e-77	1.06406	0.818	0.018	3.67288e-73	T+
Tshr	1.9173e-76	1.21172	0.758	0.013	4.83753e-72	T+
Vtn	3.19327e-73	1.71982	0.818	0.02	8.05694e-69	T+
Snorc	3.17853e-71	2.06596	0.636	0.005	8.01974e-67	T+
Col11a2	4.00206e-71	3.02604	1	0.056	1.00976e-66	T+
Lepr	1.16502e-70	1.81215	0.909	0.04	2.93945e-66	T+
Rflna	2.27184e-63	1.90667	0.909	0.05	5.73207e-59	T+
Fabp7	7.70202e-62	2.2714	0.909	0.052	1.9433e-57	T+
Wfdc10	1.19394e-61	1.23725	0.697	0.018	3.01243e-57	T+
Insyn2a	1.70086e-60	1.14586	0.667	0.016	4.29145e-56	T+
Isg20	9.48418e-58	1.27272	0.848	0.045	2.39295e-53	T+
Foxd1	2.46252e-57	1.19772	0.909	0.054	6.21318e-53	T+
Hapln1	2.70782e-57	3.58624	1	0.09	6.8321e-53	T+
Arsi	1.74957e-55	1.04942	0.697	0.025	4.41434e-51	T+
Cmtm5	4.46376e-55	0.967284	0.758	0.034	1.12625e-50	T+
Papss2	1.62311e-54	0.931146	0.818	0.047	4.09527e-50	T+
Lgals3	1.45809e-45	2.71651	0.909	0.086	3.67891e-41	T+
Tmod2	3.56507e-45	1.72347	0.939	0.112	8.99502e-41	T+
Spon1	1.94849e-44	1.31453	0.848	0.076	4.91624e-40	T+
Zfp385b	2.31642e-44	0.968724	0.848	0.074	5.84456e-40	T+
Prkg1	2.97712e-44	0.915286	0.727	0.047	7.51158e-40	T+
Nog	3.45784e-41	1.03229	0.697	0.047	8.72449e-37	T+
Car3	6.97699e-40	3.57227	0.97	0.122	1.76036e-35	T+
Scara5	3.01506e-38	0.807417	0.667	0.045	7.60731e-34	T+
Gcnt1	2.20808e-37	0.834941	0.818	0.085	5.57122e-33	T+
Mpz	3.58722e-37	1.53806	0.636	0.045	9.05091e-33	T+
Col9a1	1.91964e-35	4.15831	1	0.221	4.84344e-31	T+
St6galnac3	2.37295e-35	1.32674	0.939	0.16	5.9872e-31	T+
Lmx1a	3.25879e-34	0.918402	0.818	0.088	8.22226e-30	T+
Aard	1.27319e-33	1.09821	0.848	0.11	3.2124e-29	T+
Cspg4	1.30928e-33	0.99831	0.727	0.076	3.30345e-29	T+
Ephb1	2.00849e-33	1.04851	0.727	0.074	5.06763e-29	T+
Gnb4	2.35037e-33	1.17875	0.939	0.158	5.93021e-29	T+
Shh	4.08489e-33	4.44405	0.939	0.194	1.03066e-28	T+
Erc2	8.04702e-33	1.01784	0.788	0.099	2.03034e-28	T+
Sall3	1.11719e-32	0.795096	0.636	0.05	2.81877e-28	T+
Inpp4a	3.38275e-32	1.19076	0.909	0.158	8.53501e-28	T+
Rhoj	1.54566e-31	1.11883	0.879	0.14	3.89987e-27	T+
Fgfr3	1.55733e-31	0.887097	0.879	0.131	3.9293e-27	T+
Scara3	2.62657e-31	1.12592	0.818	0.115	6.6271e-27	T+
Adamts12	2.7102e-31	0.824715	0.697	0.076	6.8381e-27	T+
Kdelr3	5.37094e-31	1.34718	0.909	0.162	1.35514e-26	T+
Col11a1	7.96842e-31	4.27521	1	0.29	2.01051e-26	T+
Sgk1	1.25664e-30	1.08085	0.727	0.085	3.17064e-26	T+
Sostdc1	2.78433e-30	1.87565	0.909	0.156	7.02515e-26	T+
Mylk	3.36987e-30	1.03704	0.818	0.119	8.50253e-26	T+
Fam89a	8.34586e-30	1.68998	0.848	0.153	2.10574e-25	T+
Htra1	1.57171e-29	2.45949	0.939	0.225	3.96557e-25	T+
Col9a2	1.91997e-29	2.40987	1	0.255	4.84428e-25	T+
Plekhb1	7.36167e-29	0.966181	0.818	0.128	1.85742e-24	T+
Arid3b	9.74765e-29	1.32583	0.848	0.16	2.45943e-24	T+
Wwp2	1.37689e-28	3.58511	1	0.34	3.47404e-24	T+
Col9a3	2.56155e-28	2.70644	1	0.282	6.46306e-24	T+
Spp1	3.63904e-28	2.49329	0.667	0.074	9.18167e-24	T+
Pde1a	5.53052e-28	1.21783	0.697	0.092	1.39541e-23	T+
Mgll	6.63767e-28	1.11257	0.848	0.149	1.67475e-23	T+
Tgm2	6.64495e-28	1.74382	0.909	0.194	1.67659e-23	T+
Rab38	1.17557e-27	1.6848	0.909	0.216	2.96607e-23	T+
Lpar4	7.00772e-27	1.06894	0.939	0.214	1.76812e-22	T+
Col2a1	1.19501e-26	4.16969	1	0.383	3.01512e-22	T+
Loxl3	2.6305e-26	0.815203	0.727	0.108	6.63702e-22	T+
Kcnmb4	6.62069e-26	1.34303	0.97	0.279	1.67047e-21	T+
Slit2	2.95716e-25	2.5916	0.97	0.304	7.46122e-21	T+
Mtmr7	7.59341e-25	0.768439	0.758	0.133	1.91589e-20	T+
Arhgef16	2.00745e-24	1.20819	0.909	0.254	5.06501e-20	T+
Parm1	3.80607e-24	1.62037	0.939	0.27	9.60309e-20	T+
P3h1	1.92246e-23	1.2407	0.939	0.268	4.85055e-19	T+
Rbp4	2.42817e-23	0.782429	0.848	0.169	6.12652e-19	T+
Gpx3	3.18789e-23	1.06015	0.879	0.219	8.04336e-19	T+
Acsf2	3.56341e-23	0.821043	0.758	0.147	8.99084e-19	T+
Gnai1	3.3677e-22	1.49648	0.909	0.306	8.49703e-18	T+
Col27a1	4.55256e-22	1.71919	0.97	0.36	1.14866e-17	T+
Lrig1	1.29284e-21	1.05249	0.879	0.236	3.26197e-17	T+
Creb3l2	1.38419e-21	1.78315	1	0.505	3.49245e-17	T+
Ddr2	1.94955e-21	0.815831	0.667	0.11	4.9189e-17	T+
Nhsl2	2.53652e-21	0.834402	0.758	0.155	6.3999e-17	T+
S100b	3.85158e-21	0.821735	0.515	0.059	9.71793e-17	T+
Palld	5.94131e-21	1.66833	0.97	0.403	1.49905e-16	T+
Ankrd27	1.25874e-20	0.776539	0.758	0.173	3.17592e-16	T+
Tmco3	2.57075e-20	1.18967	0.848	0.255	6.48625e-16	T+
Ugdh	5.34468e-20	1.52754	0.97	0.518	1.34852e-15	T+
Zfhx4	5.44961e-20	1.34514	0.939	0.365	1.37499e-15	T+
Fgfrl1	8.42983e-20	1.35928	0.939	0.406	2.12693e-15	T+
Fmod	1.39881e-19	1.65547	0.818	0.218	3.52934e-15	T+
Rcn3	2.37582e-19	1.7563	1	0.66	5.99444e-15	T+
Foxa1	4.8569e-19	0.954352	0.848	0.2	1.22544e-14	T+
Peg10	1.03781e-18	0.867036	0.788	0.183	2.61849e-14	T+
Oaf	1.08562e-18	1.43825	0.879	0.336	2.73914e-14	T+
Ccn2	1.20274e-18	1.81279	0.697	0.138	3.03463e-14	T+
Krt8	1.25491e-18	2.44878	0.97	0.658	3.16627e-14	T+
Anxa5	1.60109e-18	1.53723	1	0.842	4.03972e-14	T+
Snhg18	1.81464e-18	1.47121	0.939	0.487	4.57851e-14	T+
Vim	2.16938e-18	2.65031	1	0.745	5.47356e-14	T+
Cd24a	3.09467e-18	1.66024	1	0.804	7.80816e-14	T+
Cthrc1	3.75915e-18	1.73361	0.939	0.396	9.48472e-14	T+
Tspan4	6.91963e-18	1.80038	0.909	0.371	1.74589e-13	T+
Alcam	7.01243e-18	2.05705	0.97	0.466	1.76931e-13	T+
Ninj1	7.14999e-18	0.808016	1	0.403	1.80401e-13	T+
Eid1	8.60529e-18	1.28533	1	0.951	2.1712e-13	T+
Flrt3	1.33333e-17	1.05196	0.818	0.255	3.36413e-13	T+
Nid2	1.53593e-17	0.778804	0.818	0.212	3.87531e-13	T+
Gpc3	2.46146e-17	1.84606	1	0.887	6.2105e-13	T+
Tln2	4.75326e-17	1.11738	0.97	0.462	1.1993e-12	T+
Fkbp9	5.02951e-17	1.29749	1	0.664	1.26899e-12	T+
Ckap4	7.14438e-17	1.27013	1	0.827	1.8026e-12	T+
P4hb	2.45236e-16	1.06943	1	0.874	6.18754e-12	T+
Sorbs2	2.60028e-16	1.22815	0.909	0.365	6.56077e-12	T+
Fam210b	3.61582e-16	1.06426	0.818	0.264	9.12306e-12	T+
Tubb2a	4.52679e-16	1.34372	0.939	0.5	1.14216e-11	T+
Fndc3b	8.38309e-16	1.08386	0.909	0.439	2.11514e-11	T+
Sulf2	9.68332e-16	1.6614	0.879	0.451	2.4432e-11	T+
Cldn10	1.04768e-15	1.0455	0.727	0.176	2.64341e-11	T+
Rcn1	1.13449e-15	1.52491	0.97	0.772	2.86242e-11	T+
Kank1	1.14808e-15	1.06846	0.939	0.383	2.89671e-11	T+
Sox6	1.15493e-15	0.97289	0.879	0.309	2.914e-11	T+
Metrn	2.22345e-15	1.36205	0.909	0.412	5.60999e-11	T+
Epb41l3	2.37932e-15	0.932944	0.97	0.424	6.00326e-11	T+
Fkbp10	2.79854e-15	0.96701	0.939	0.446	7.06099e-11	T+
Papss1	2.8417e-15	1.00755	0.97	0.723	7.1699e-11	T+
Ttc28	3.71389e-15	1.15736	0.909	0.426	9.37053e-11	T+
Krt19	4.62906e-15	1.36536	0.97	0.462	1.16796e-10	T+
Ptgs1	6.16687e-15	1.47354	0.576	0.122	1.55596e-10	T+
Lyst	6.97074e-15	0.932219	0.667	0.164	1.75879e-10	T+
Kdelr2	7.16569e-15	0.931638	1	0.897	1.80797e-10	T+
P3h3	7.51907e-15	0.754546	0.848	0.284	1.89714e-10	T+
Sox9	7.77324e-15	1.70621	0.939	0.568	1.96127e-10	T+
Ptprd	1.06297e-14	1.24225	0.939	0.46	2.68198e-10	T+
Calu	1.36399e-14	1.14857	1	0.77	3.44148e-10	T+
Capn6	1.41123e-14	0.808755	0.97	0.433	3.56067e-10	T+
Rcn2	1.72479e-14	1.08569	1	0.799	4.35182e-10	T+
Sparc	2.11746e-14	1.39204	1	0.93	5.34256e-10	T+
Sema5a	2.5694e-14	0.779377	0.818	0.273	6.48286e-10	T+
Gfpt1	4.67074e-14	0.775891	0.939	0.414	1.17847e-09	T+
Slc35b2	5.64484e-14	0.767414	0.939	0.507	1.42425e-09	T+
Maged2	7.02255e-14	1.19684	1	0.815	1.77186e-09	T+
Irx3	9.10693e-14	0.845124	0.939	0.349	2.29777e-09	T+
Col6a3	9.5428e-14	1.06595	0.667	0.165	2.40774e-09	T+
Nudt4	1.14763e-13	1.43535	0.939	0.725	2.8956e-09	T+
Golim4	1.84552e-13	1.47521	1	0.612	4.65642e-09	T+
Nap1l1	1.89731e-13	0.844734	1	0.977	4.78711e-09	T+
P4ha1	2.48141e-13	0.884372	0.939	0.495	6.26085e-09	T+
Ccn1	2.73179e-13	1.91461	0.939	0.509	6.89258e-09	T+
Dst	3.51221e-13	1.09559	0.939	0.424	8.86166e-09	T+
Tenm3	4.04016e-13	1.10856	0.879	0.381	1.01937e-08	T+
Lman1	7.21405e-13	1.07798	0.939	0.84	1.82018e-08	T+
Ckb	7.59306e-13	1.33553	0.97	0.54	1.9158e-08	T+
Angptl1	8.9938e-13	1.07422	0.455	0.077	2.26923e-08	T+
Thbs1	2.6104e-12	0.875491	0.727	0.219	6.58629e-08	T+
Colgalt1	2.77989e-12	0.84534	0.939	0.667	7.01395e-08	T+
Ikbip	3.09457e-12	0.752309	0.818	0.371	7.80792e-08	T+
Tbrg1	3.66071e-12	0.82833	1	0.869	9.23635e-08	T+
Peg3	4.2041e-12	1.03709	1	0.826	1.06074e-07	T+
Lpcat1	4.55198e-12	1.03035	0.848	0.417	1.14851e-07	T+
Ss18l2	4.55773e-12	1.17622	0.879	0.599	1.14996e-07	T+
Tspan3	1.00251e-11	0.810566	1	0.93	2.52943e-07	T+
Pcdh7	1.13815e-11	0.988428	0.818	0.32	2.87167e-07	T+
Myl9	1.27224e-11	0.756143	0.848	0.331	3.20998e-07	T+
Plcb1	1.36587e-11	0.766599	0.576	0.158	3.44623e-07	T+
Scamp2	1.37331e-11	0.896605	0.909	0.606	3.46499e-07	T+
Pofut2	1.51831e-11	0.930888	0.939	0.658	3.83085e-07	T+
Rgma	1.76552e-11	0.757798	0.758	0.302	4.45459e-07	T+
Klf2	3.05014e-11	1.5571	0.576	0.151	7.69582e-07	T+
Maged1	3.39868e-11	0.873392	1	0.919	8.5752e-07	T+
Serpinh1	3.71258e-11	0.83156	1	0.942	9.3672e-07	T+
Rell1	4.52917e-11	1.07569	0.727	0.277	1.14275e-06	T+
Dap	4.55197e-11	1.02122	0.97	0.737	1.14851e-06	T+
Rhob	4.96698e-11	1.20114	0.97	0.631	1.25322e-06	T+
Etl4	5.39331e-11	1.08607	0.818	0.451	1.36079e-06	T+
Rrbp1	7.32745e-11	0.887348	1	0.892	1.84879e-06	T+
Plod2	1.00891e-10	0.767631	0.939	0.543	2.54559e-06	T+
Tsc22d1	1.69273e-10	0.987939	1	0.933	4.27094e-06	T+
Ssr3	1.8006e-10	0.750302	0.97	0.863	4.54308e-06	T+
Smim14	1.89366e-10	0.905246	0.909	0.644	4.7779e-06	T+
Ppfibp1	2.50397e-10	0.790145	0.879	0.471	6.31777e-06	T+
Fosb	4.07781e-10	1.08137	0.788	0.326	1.02887e-05	T+
Pmepa1	5.31419e-10	0.818514	0.879	0.487	1.34082e-05	T+
Eno1	6.1258e-10	0.756311	1	0.977	1.5456e-05	T+
Pdia4	6.1983e-10	0.90559	0.97	0.887	1.56389e-05	T+
Mpzl2	7.51192e-10	0.767792	0.848	0.45	1.89533e-05	T+
Grb10	9.0873e-10	0.828822	1	0.876	2.29282e-05	T+
Hdlbp	1.19215e-09	0.776695	1	0.899	3.00793e-05	T+
Hspb1	1.57912e-09	0.956177	0.939	0.545	3.98429e-05	T+
Tubb2b	2.36917e-09	1.25542	1	0.7	5.97765e-05	T+
Golgb1	2.69277e-09	0.848671	0.97	0.793	6.79414e-05	T+
Calr	3.52403e-09	0.926475	1	0.96	8.89149e-05	T+
Fzd2	4.18349e-09	0.846976	0.939	0.716	0.000105554	T+
Cltc	4.55558e-09	0.807295	1	0.791	0.000114942	T+
Fxyd6	5.16415e-09	1.11815	0.879	0.487	0.000130297	T+
Rnd3	3.21904e-08	0.925469	0.848	0.491	0.000812196	T+
Krt18	3.81437e-08	0.997573	0.909	0.689	0.000962404	T+
Gstm5	4.11128e-08	0.761786	0.939	0.788	0.00103732	T+
Cobl	4.6572e-08	0.946187	0.515	0.171	0.00117506	T+
P3h4	4.69493e-08	0.761939	0.939	0.603	0.00118458	T+
Hspg2	5.96093e-08	0.751248	0.848	0.496	0.001504	T+
Glg1	8.82657e-08	0.808402	0.879	0.705	0.00222703	T+
Fn1	9.00147e-08	0.88217	0.909	0.536	0.00227116	T+
Cdh2	1.38006e-07	0.94134	0.727	0.372	0.00348203	T+
Kcnq1ot1	1.86442e-07	1.22201	0.97	0.854	0.00470411	T+
Fos	2.69154e-07	1.31356	0.848	0.529	0.00679102	T+
Meg3	3.10116e-07	1.033	1	0.694	0.00782453	T+
Oc90	8.50788e-69	4.9336	0.649	0.016	2.14662e-64	Sox10+
Sfrp1	3.20624e-26	2.03803	0.857	0.389	8.08965e-22	Sox10+
Sox11	2.01056e-34	1.94634	0.987	0.668	5.07284e-30	Sox10+
Nr2f1	4.06489e-18	1.91774	0.61	0.232	1.02561e-13	Sox10+
Nnat	3.64657e-15	1.90753	0.935	0.779	9.20065e-11	Sox10+
Fbxo2	1.11712e-70	1.83013	0.753	0.035	2.8186e-66	Sox10+
Trpm3	4.17578e-83	1.63346	0.896	0.051	1.05359e-78	Sox10+
BC006965	9.16596e-79	1.62621	0.87	0.053	2.31266e-74	Sox10+
Crabp2	2.94898e-30	1.61995	0.922	0.484	7.44056e-26	Sox10+
Cnmd	1.26809e-46	1.60442	0.675	0.076	3.19953e-42	Sox10+
Col9a2	6.83326e-44	1.52066	0.935	0.201	1.7241e-39	Sox10+
Cuedc2	7.78387e-26	1.51851	0.974	0.844	1.96395e-21	Sox10+
Zbtb20	2.65302e-31	1.48532	0.896	0.369	6.69384e-27	Sox10+
Ccnd1	5.5061e-19	1.48429	0.922	0.625	1.38925e-14	Sox10+
Crym	7.6196e-29	1.47918	0.455	0.053	1.9225e-24	Sox10+
Tgfb2	4.28892e-08	1.47235	0.584	0.326	0.00108214	Sox10+
Mtch1	5.8099e-31	1.4161	0.987	0.943	1.46589e-26	Sox10+
Gas2	5.27436e-32	1.39721	0.74	0.203	1.33077e-27	Sox10+
Six2	3.11403e-44	1.36098	0.623	0.062	7.85702e-40	Sox10+
Lum	1.49368e-09	1.34709	0.377	0.127	3.7687e-05	Sox10+
Cldn9	6.94536e-49	1.34287	0.857	0.156	1.75238e-44	Sox10+
Tuba1a	3.51744e-23	1.32266	1	0.795	8.87485e-19	Sox10+
Uchl1	9.6175e-30	1.28185	0.961	0.512	2.42659e-25	Sox10+
Sox10	1.01345e-64	1.25961	0.831	0.07	2.55704e-60	Sox10+
Gas1	6.49642e-19	1.15883	0.935	0.51	1.63911e-14	Sox10+
Hmx2	3.01333e-34	1.1584	0.364	0.014	7.60293e-30	Sox10+
Id2	4.47235e-11	1.14809	0.87	0.654	1.12842e-06	Sox10+
Eya4	3.20127e-46	1.08795	0.701	0.086	8.07712e-42	Sox10+
Six1	2.97435e-23	1.0693	0.636	0.174	7.50459e-19	Sox10+
Tbx1	3.44409e-14	1.06292	0.532	0.189	8.68978e-10	Sox10+
Pcbp4	1.49031e-26	1.05958	0.974	0.715	3.76019e-22	Sox10+
Cldn6	2.75655e-23	1.05292	0.922	0.428	6.95505e-19	Sox10+
Otol1	3.98614e-44	0.991133	0.377	0.002	1.00574e-39	Sox10+
Col9a3	3.17021e-38	0.984754	0.935	0.23	7.99876e-34	Sox10+
Col2a1	2.30163e-37	0.973337	0.974	0.334	5.80724e-33	Sox10+
Gata2	8.99324e-23	0.971467	0.39	0.049	2.26909e-18	Sox10+
Isl1	2.63413e-13	0.968688	0.468	0.145	6.64616e-09	Sox10+
Gm266	5.24999e-09	0.930247	0.455	0.189	0.000132463	Sox10+
Limch1	5.21791e-21	0.923972	0.753	0.316	1.31653e-16	Sox10+
Mdk	9.52344e-18	0.922961	1	0.955	2.40286e-13	Sox10+
Tbx2	1.95896e-24	0.920358	0.766	0.23	4.94265e-20	Sox10+
Eya1	9.83431e-28	0.920211	0.558	0.1	2.4813e-23	Sox10+
Sorbs2	1.09124e-11	0.917831	0.714	0.348	2.75331e-07	Sox10+
Mdfi	1.33065e-23	0.916521	0.909	0.465	3.35736e-19	Sox10+
Cd24a	8.15866e-16	0.906772	0.974	0.791	2.05851e-11	Sox10+
Atp2b1	6.62072e-14	0.904265	0.961	0.83	1.67047e-09	Sox10+
Slitrk6	1.06312e-28	0.903264	0.416	0.037	2.68235e-24	Sox10+
Socs2	4.80881e-15	0.902987	0.766	0.338	1.21331e-10	Sox10+
Otx2	8.18324e-27	0.898766	0.26	0.006	2.06471e-22	Sox10+
Syne2	1.75452e-09	0.875842	0.87	0.666	4.42682e-05	Sox10+
Eid1	1.89971e-24	0.875093	1	0.947	4.79315e-20	Sox10+
Sobp	1.20152e-37	0.874274	0.688	0.107	3.03156e-33	Sox10+
Chd7	1.08594e-15	0.857812	0.831	0.475	2.73995e-11	Sox10+
Fbxo44	1.84293e-37	0.849157	0.753	0.15	4.64991e-33	Sox10+
Marcksl1	8.93344e-21	0.842005	0.987	0.967	2.254e-16	Sox10+
Epha7	5.20804e-10	0.836199	0.558	0.281	1.31404e-05	Sox10+
Rtn1	2.52359e-30	0.8348	0.623	0.111	6.36726e-26	Sox10+
Gata3	2.70438e-09	0.833518	0.558	0.229	6.82341e-05	Sox10+
Tubb2b	4.85153e-14	0.832063	0.961	0.68	1.22409e-09	Sox10+
Epcam	1.78847e-12	0.824688	1	0.633	4.5125e-08	Sox10+
Dbn1	4.33026e-17	0.824662	0.909	0.664	1.09257e-12	Sox10+
Rgcc	4.29323e-12	0.821256	0.61	0.24	1.08323e-07	Sox10+
Sall2	4.06867e-25	0.808653	0.779	0.273	1.02657e-20	Sox10+
Ptpru	2.94587e-22	0.807511	0.61	0.164	7.43271e-18	Sox10+
Fgf9	4.1288e-17	0.806799	0.623	0.201	1.04174e-12	Sox10+
Mfap2	3.9785e-12	0.803222	0.974	0.793	1.00381e-07	Sox10+
Sulf1	3.20231e-12	0.801898	0.727	0.359	8.07974e-08	Sox10+
Hist3h2ba	9.45162e-13	0.796045	0.883	0.592	2.38474e-08	Sox10+
Cadm1	3.62206e-11	0.795891	0.779	0.488	9.13882e-07	Sox10+
Mir100hg	6.15327e-19	0.795177	0.844	0.402	1.55253e-14	Sox10+
Sema6a	2.90493e-20	0.790374	0.779	0.318	7.32942e-16	Sox10+
Sox2	6.51372e-09	0.790222	0.506	0.193	0.000164348	Sox10+
Sox9	6.06871e-17	0.781395	0.922	0.539	1.5312e-12	Sox10+
Tmod1	9.00774e-11	0.774882	0.26	0.053	2.27274e-06	Sox10+
Zfhx3	5.59917e-15	0.773868	0.909	0.699	1.41273e-10	Sox10+
Cdo1	1.4592e-19	0.773079	0.636	0.197	3.6817e-15	Sox10+
Dlk1	3.29022e-17	2.70244	1	0.514	8.30154e-13	Ctsk+
Col3a1	1.39363e-21	2.68044	0.971	0.394	3.51628e-17	Ctsk+
Col1a1	1.18749e-23	2.43634	0.971	0.31	2.99615e-19	Ctsk+
Col1a2	1.28462e-23	2.40995	1	0.345	3.24123e-19	Ctsk+
Ogn	1.99039e-33	2.04787	0.8	0.106	5.02195e-29	Ctsk+
Ptn	6.33592e-09	1.7913	0.971	0.832	0.000159862	Ctsk+
Lgals1	2.35364e-13	1.74795	1	0.727	5.93847e-09	Ctsk+
Igf1	1.20701e-23	1.72257	0.914	0.218	3.0454e-19	Ctsk+
Gsn	1.48319e-10	1.68447	0.857	0.419	3.74225e-06	Ctsk+
Plagl1	1.26527e-17	1.64914	0.971	0.39	3.19242e-13	Ctsk+
Crabp1	4.38769e-10	1.639	0.629	0.22	1.10706e-05	Ctsk+
Postn	3.20235e-26	1.5844	0.857	0.168	8.07985e-22	Ctsk+
Itm2a	8.30833e-13	1.57505	0.971	0.596	2.09627e-08	Ctsk+
Cdkn1c	3.8092e-11	1.45821	1	0.935	9.611e-07	Ctsk+
Col6a2	1.77248e-24	1.45521	0.886	0.199	4.47215e-20	Ctsk+
Col6a1	6.73805e-21	1.43934	0.886	0.233	1.70008e-16	Ctsk+
Meg3	1.75346e-10	1.43737	1	0.693	4.42416e-06	Ctsk+
Col5a1	2.23545e-23	1.37743	1	0.35	5.64028e-19	Ctsk+
Col5a2	5.33803e-20	1.24263	0.886	0.258	1.34684e-15	Ctsk+
Mest	1.0828e-10	1.21426	1	0.644	2.73202e-06	Ctsk+
Akap12	1.4207e-15	1.20371	0.914	0.321	3.58458e-11	Ctsk+
Agtr2	9.77175e-49	1.18283	0.686	0.034	2.46551e-44	Ctsk+
Marcks	6.56118e-12	1.15993	1	0.953	1.65545e-07	Ctsk+
Cxcl12	1.46386e-23	1.14975	0.857	0.186	3.69346e-19	Ctsk+
Col6a3	7.13025e-29	1.14853	0.886	0.15	1.79903e-24	Ctsk+
Klf2	1.62491e-07	1.14262	0.486	0.155	0.00409982	Ctsk+
Ebf2	1.39069e-25	1.13878	0.714	0.101	3.50885e-21	Ctsk+
Ebf1	3.47162e-21	1.13179	0.743	0.141	8.75924e-17	Ctsk+
Igfbp4	6.12364e-12	1.12272	0.971	0.679	1.54505e-07	Ctsk+
Plpp3	1.54225e-13	1.11999	0.971	0.471	3.89125e-09	Ctsk+
Ramp2	2.12272e-18	1.11392	0.686	0.143	5.35584e-14	Ctsk+
Col14a1	8.00959e-23	1.06633	0.829	0.171	2.0209e-18	Ctsk+
Aspn	4.46604e-32	1.05885	0.429	0.018	1.12683e-27	Ctsk+
Islr	1.47336e-24	1.05119	0.857	0.191	3.71743e-20	Ctsk+
Fstl1	5.23523e-13	1.02829	1	0.785	1.3209e-08	Ctsk+
Ndn	4.55202e-08	1.00542	0.971	0.733	0.00114852	Ctsk+
Emp3	6.99424e-16	0.982419	0.914	0.307	1.76472e-11	Ctsk+
Maged2	1.494e-09	0.966415	1	0.814	3.7695e-05	Ctsk+
Cd63	9.2871e-11	0.959368	1	0.958	2.34323e-06	Ctsk+
Mmp2	8.34173e-20	0.924141	0.886	0.245	2.1047e-15	Ctsk+
Sparc	3.51027e-09	0.906263	1	0.93	8.85677e-05	Ctsk+
Selenom	1.36084e-11	0.902878	1	0.502	3.43354e-07	Ctsk+
Mfap4	6.75798e-09	0.894624	0.886	0.404	0.000170511	Ctsk+
Vim	1.02212e-08	0.881398	1	0.744	0.000257891	Ctsk+
Nid1	2.79989e-17	0.87967	0.771	0.208	7.06441e-13	Ctsk+
Prrx1	1.06241e-22	0.865564	0.771	0.146	2.68056e-18	Ctsk+
Sparcl1	3.17505e-17	0.848356	0.714	0.155	8.01097e-13	Ctsk+
Nfib	6.21641e-09	0.842774	1	0.843	0.000156846	Ctsk+
Bgn	4.26322e-20	0.829635	0.8	0.182	1.07565e-15	Ctsk+
Fbln2	3.27129e-15	0.813729	0.943	0.312	8.25378e-11	Ctsk+
Fbn2	3.62684e-08	0.790448	0.971	0.578	0.000915089	Ctsk+
Csrp2	3.67158e-09	0.789916	0.971	0.648	9.26377e-05	Ctsk+
Il11ra1	2.44768e-12	0.785906	0.914	0.417	6.17575e-08	Ctsk+
Rcn3	5.5827e-10	0.784663	1	0.659	1.40857e-05	Ctsk+
Pdgfra	1.97245e-39	0.780044	0.886	0.096	4.97668e-35	Ctsk+
Kctd12	2.30048e-21	0.765341	0.829	0.181	5.80434e-17	Ctsk+
Sfn	1.05018e-60	2.43232	0.757	0.125	2.64971e-56	Krt15+
Anxa1	2.63395e-46	1.66373	0.622	0.101	6.64571e-42	Krt15+
Perp	5.64074e-45	2.04411	0.662	0.147	1.42322e-40	Krt15+
Fxyd3	3.36126e-44	1.50428	0.716	0.172	8.4808e-40	Krt15+
Atox1	1.77933e-42	0.942144	0.991	0.946	4.48943e-38	Krt15+
Irx2	3.77682e-42	0.966636	0.608	0.104	9.52929e-38	Krt15+
Nkx2-1	4.48788e-42	1.25029	0.459	0.014	1.13234e-37	Krt15+
Krt15	6.90107e-41	3.67653	0.532	0.063	1.74121e-36	Krt15+
Trp63	5.35921e-40	0.952565	0.432	0.011	1.35218e-35	Krt15+
Klf5	9.28223e-39	1.37825	0.676	0.183	2.342e-34	Krt15+
Cd9	7.19634e-37	1.31794	0.91	0.578	1.81571e-32	Krt15+
Fgfbp1	1.18242e-35	1.023	0.414	0.019	2.98335e-31	Krt15+
Krt5	1.60068e-35	2.97975	0.396	0.014	4.03868e-31	Krt15+
Dsp	9.35803e-35	1.49681	0.761	0.308	2.36112e-30	Krt15+
S100a14	2.45893e-34	1.07147	0.41	0.022	6.20413e-30	Krt15+
Tmsb4x	8.47205e-32	1.1855	0.995	0.959	2.13758e-27	Krt15+
Pdlim1	1.30299e-30	0.874157	0.788	0.379	3.28756e-26	Krt15+
Trim29	4.36084e-29	0.823726	0.378	0.035	1.10028e-24	Krt15+
Krt17	1.49741e-26	2.03549	0.374	0.044	3.77811e-22	Krt15+
Epcam	3.9422e-26	0.937947	0.968	0.507	9.94657e-22	Krt15+
Tagln2	3.35211e-25	1.09248	0.824	0.537	8.4577e-21	Krt15+
S100a11	1.13271e-24	1.10287	0.986	0.956	2.85793e-20	Krt15+
Pdgfa	2.04885e-24	1.08337	0.905	0.602	5.16946e-20	Krt15+
Ifitm3	2.09222e-24	1.24255	0.707	0.327	5.27889e-20	Krt15+
Anxa2	8.77027e-24	1.04956	0.941	0.747	2.21283e-19	Krt15+
Ndufa4l2	1.59586e-23	1.07168	0.32	0.027	4.02652e-19	Krt15+
Sdc1	1.59777e-21	0.75496	0.761	0.501	4.03134e-17	Krt15+
Mt2	2.19983e-19	0.886757	0.45	0.134	5.55038e-15	Krt15+
Bcl11b	5.97513e-18	0.758794	0.572	0.256	1.50759e-13	Krt15+
Dapl1	2.21406e-17	1.01951	0.288	0.046	5.5863e-13	Krt15+
Krt14	5.33621e-17	3.0565	0.32	0.074	1.34638e-12	Krt15+
Junb	1.70891e-15	1.11816	0.667	0.379	4.31176e-11	Krt15+
Wfdc2	5.67084e-15	0.999413	0.761	0.488	1.43081e-10	Krt15+
Sox2	3.68705e-14	0.752397	0.396	0.136	9.30279e-10	Krt15+
S100a16	4.89517e-13	1.06017	0.541	0.302	1.2351e-08	Krt15+
Ccnd2	3.76335e-10	0.886714	0.896	0.801	9.49531e-06	Krt15+
Atf3	3.88036e-10	1.53358	0.342	0.147	9.79054e-06	Krt15+
Mbip	9.03473e-08	0.756521	0.509	0.409	0.00227955	Krt15+
Dusp1	1.92583e-07	0.968075	0.401	0.232	0.00485905	Krt15+
Wfdc15b	8.50902e-76	0.795603	0.636	0.004	2.14691e-71	Rprm+
Lhx1	7.89112e-66	1.13099	0.727	0.033	1.99101e-61	Rprm+
Plac8	6.84281e-63	1.83748	0.833	0.069	1.72651e-58	Rprm+
ccdc198	2.80983e-57	0.974633	0.712	0.046	7.08949e-53	Rprm+
Hoxb8	3.1959e-55	1.02059	0.803	0.076	8.06357e-51	Rprm+
Pax2	3.80084e-55	1.05557	0.848	0.086	9.5899e-51	Rprm+
Hoxb7	1.08154e-54	1.16863	0.833	0.096	2.72884e-50	Rprm+
Sept4	2.52162e-54	1.03333	0.742	0.061	6.36231e-50	Rprm+
Dcdc2a	5.65382e-52	0.839581	0.606	0.031	1.42651e-47	Rprm+
Calb1	7.48976e-51	3.08955	0.606	0.036	1.88974e-46	Rprm+
Cdh16	2.14962e-43	1.16424	0.667	0.069	5.42371e-39	Rprm+
Hoxd4	1.70831e-40	0.793923	0.803	0.124	4.31024e-36	Rprm+
Dkk1	7.40594e-38	0.965444	0.485	0.031	1.86859e-33	Rprm+
Lix1	3.16439e-36	0.98081	0.561	0.054	7.98408e-32	Rprm+
Rprm	6.11219e-34	2.30475	0.682	0.134	1.54217e-29	Rprm+
Pcbd1	1.29177e-30	1.32217	0.97	0.413	3.25927e-26	Rprm+
Emx2	4.04134e-30	1.02604	0.848	0.199	1.01967e-25	Rprm+
Cldn8	3.01562e-28	1.09592	0.606	0.103	7.6087e-24	Rprm+
Tbx3	4.4504e-28	0.855472	0.712	0.138	1.12288e-23	Rprm+
Nudt10	6.15574e-26	0.782224	0.652	0.147	1.55316e-21	Rprm+
Grb7	1.66786e-25	0.776034	0.879	0.329	4.20817e-21	Rprm+
Emid1	3.78257e-25	0.922099	0.803	0.268	9.5438e-21	Rprm+
Gata3	7.07846e-25	1.05543	0.773	0.208	1.78597e-20	Rprm+
Mal	8.636e-25	0.811604	0.53	0.086	2.17895e-20	Rprm+
Aldh1a3	2.61055e-23	0.916793	0.515	0.088	6.58667e-19	Rprm+
Rab3ip	6.48942e-23	0.982893	0.864	0.434	1.63735e-18	Rprm+
Cited1	3.90621e-19	0.781705	0.697	0.208	9.85576e-15	Rprm+
Etv4	6.76057e-19	0.805742	0.545	0.138	1.70576e-14	Rprm+
Cldn7	1.42196e-18	1.21909	0.879	0.488	3.58774e-14	Rprm+
Npnt	2.73974e-18	1.101	0.833	0.35	6.91265e-14	Rprm+
Hoxb4	3.81163e-18	0.806213	0.742	0.275	9.61713e-14	Rprm+
Psph	1.44465e-14	0.878343	0.788	0.463	3.645e-10	Rprm+
Ptbp3	1.90175e-14	1.00787	0.939	0.658	4.7983e-10	Rprm+
Bex1	5.30712e-14	0.954457	0.985	0.774	1.33904e-09	Rprm+
Cthrc1	5.75337e-14	0.932499	0.833	0.375	1.45163e-09	Rprm+
Spry1	2.68016e-11	0.797845	0.712	0.403	6.76231e-07	Rprm+
Crlf1	7.95155e-09	0.900746	0.576	0.275	0.000200626	Rprm+
Nrip1	1.40342e-08	0.835341	0.833	0.62	0.000354097	Rprm+
Id3	1.31876e-07	0.91062	0.939	0.759	0.00332736	Rprm+
Krt18	2.90713e-07	0.819312	0.939	0.671	0.00733499	Rprm+
Upk3b	2.74776e-73	2.08957	0.709	0.022	6.93288e-69	Tcf21+
Wt1	4.99801e-68	1.66375	0.872	0.072	1.26105e-63	Tcf21+
Aldh1a2	1.10126e-54	1.75227	0.709	0.07	2.77858e-50	Tcf21+
Myrf	1.15362e-49	1.21384	0.709	0.089	2.9107e-45	Tcf21+
Podxl	3.22693e-46	1.33102	0.779	0.135	8.14187e-42	Tcf21+
Rpp25	5.10006e-46	0.812297	0.593	0.046	1.2868e-41	Tcf21+
Tm4sf5	1.06632e-41	0.973143	0.535	0.044	2.69042e-37	Tcf21+
Tcf21	8.35239e-40	1.3256	0.419	0.016	2.10739e-35	Tcf21+
Smim1	6.1661e-38	1.33685	0.907	0.316	1.55577e-33	Tcf21+
Gucy1a1	5.811e-37	0.842277	0.453	0.032	1.46617e-32	Tcf21+
Flnc	2.69798e-36	0.755065	0.628	0.099	6.80729e-32	Tcf21+
Igfbp6	2.26303e-35	1.14501	0.453	0.036	5.70985e-31	Tcf21+
Gata6	2.497e-35	1.33466	0.802	0.239	6.30018e-31	Tcf21+
Tnni1	1.20302e-34	0.833485	0.57	0.078	3.03533e-30	Tcf21+
Rspo1	1.63021e-34	1.12348	0.616	0.105	4.11319e-30	Tcf21+
Gm49708	1.90849e-34	1.96102	0.942	0.499	4.81531e-30	Tcf21+
Col3a1	5.63512e-31	1.90672	0.895	0.348	1.4218e-26	Tcf21+
Rarres2	6.55183e-31	0.903053	0.593	0.105	1.65309e-26	Tcf21+
Pmp22	5.03584e-30	1.17337	0.721	0.205	1.27059e-25	Tcf21+
Tmem108	1.00599e-28	1.21111	0.663	0.175	2.53823e-24	Tcf21+
Colec12	2.56919e-27	0.904767	0.686	0.185	6.48232e-23	Tcf21+
Myl7	3.75974e-27	1.59559	0.488	0.076	9.48621e-23	Tcf21+
Eva1b	5.10688e-27	0.956364	0.907	0.412	1.28852e-22	Tcf21+
Emp3	6.67359e-27	0.969787	0.802	0.264	1.68381e-22	Tcf21+
Itm2a	9.4836e-26	2.21484	0.919	0.567	2.39281e-21	Tcf21+
Lhx9	2.11506e-25	1.33951	0.326	0.024	5.3365e-21	Tcf21+
Frmd4b	1.49955e-24	0.755772	0.767	0.286	3.78353e-20	Tcf21+
Peg3	1.85575e-24	1.71558	1	0.807	4.68224e-20	Tcf21+
Aebp1	6.8436e-24	0.865752	0.698	0.215	1.72671e-19	Tcf21+
Col1a2	8.45088e-24	1.70346	0.791	0.314	2.13224e-19	Tcf21+
Sulf1	7.82395e-23	1.00439	0.837	0.334	1.97406e-18	Tcf21+
Arhgap29	9.83315e-23	0.871435	0.756	0.308	2.481e-18	Tcf21+
Cryab	6.14352e-22	1.19259	0.547	0.137	1.55007e-17	Tcf21+
Meis1	1.04443e-21	0.831951	0.791	0.342	2.63519e-17	Tcf21+
Bambi	3.42487e-21	0.90225	0.826	0.392	8.64128e-17	Tcf21+
Tgm2	3.57636e-21	0.78613	0.616	0.169	9.02351e-17	Tcf21+
Col5a2	5.48581e-21	0.79234	0.686	0.229	1.38413e-16	Tcf21+
Mgp	7.53161e-21	2.62233	0.523	0.123	1.9003e-16	Tcf21+
Dlk1	1.94631e-20	1.47932	0.895	0.483	4.91073e-16	Tcf21+
Col1a1	4.9207e-19	1.87494	0.698	0.29	1.24154e-14	Tcf21+
Gas1	4.93286e-19	0.995958	0.907	0.507	1.24461e-14	Tcf21+
Cd81	1.00893e-18	1.07552	0.988	0.954	2.54564e-14	Tcf21+
Myh10	1.23784e-18	1.04775	0.895	0.666	3.12318e-14	Tcf21+
Lgals1	3.7034e-18	1.76933	0.919	0.714	9.34406e-14	Tcf21+
Dctn6	3.88312e-18	0.81644	0.849	0.628	9.7975e-14	Tcf21+
C430049B03Rik	1.17662e-17	1.1332	0.779	0.392	2.96874e-13	Tcf21+
Igfbp4	1.41673e-17	1.02179	0.953	0.652	3.57454e-13	Tcf21+
Ccdc80	1.52306e-17	0.756328	0.686	0.274	3.84284e-13	Tcf21+
S100a10	1.61362e-17	1.14609	0.988	0.803	4.07132e-13	Tcf21+
Ltbp1	1.83297e-17	0.814726	0.698	0.32	4.62477e-13	Tcf21+
Cdh11	2.99676e-17	0.928064	0.674	0.28	7.56113e-13	Tcf21+
Cavin3	3.70197e-17	0.974825	0.698	0.328	9.34045e-13	Tcf21+
Cald1	7.62889e-17	1.36492	0.849	0.63	1.92484e-12	Tcf21+
Nrk	8.39125e-17	0.837537	0.547	0.171	2.1172e-12	Tcf21+
Nenf	8.6574e-17	0.791783	0.965	0.887	2.18435e-12	Tcf21+
Fbln2	2.80952e-16	1.34446	0.663	0.296	7.0887e-12	Tcf21+
Nfib	3.45931e-16	0.852275	0.977	0.831	8.72818e-12	Tcf21+
Ncam1	1.36174e-15	1.09255	0.709	0.316	3.43581e-11	Tcf21+
Tmsb10	6.565e-15	0.783618	1	0.994	1.65642e-10	Tcf21+
Nid2	1.01501e-14	0.815977	0.535	0.197	2.56096e-10	Tcf21+
Rian	1.7557e-14	0.800789	0.872	0.513	4.42981e-10	Tcf21+
Osr1	2.2999e-14	0.847818	0.395	0.101	5.80287e-10	Tcf21+
Serpinh1	2.35998e-14	0.861387	1	0.936	5.95448e-10	Tcf21+
Gpc3	6.64084e-14	0.786467	0.965	0.881	1.67555e-09	Tcf21+
Sfrp2	2.46313e-13	1.59305	0.593	0.286	6.21473e-09	Tcf21+
Igfbp5	3.70704e-13	0.775655	0.953	0.696	9.35324e-09	Tcf21+
Aprt	1.46871e-12	1.08919	0.953	0.922	3.7057e-08	Tcf21+
Nr2f2	3.28392e-12	0.780911	0.849	0.547	8.28565e-08	Tcf21+
Apoe	4.13207e-12	0.882978	0.744	0.473	1.04256e-07	Tcf21+
Gm45889	8.25908e-12	0.778948	0.279	0.056	2.08385e-07	Tcf21+
Tpm1	1.17523e-11	0.832383	0.919	0.897	2.96522e-07	Tcf21+
Meg3	1.235e-11	0.886093	0.93	0.674	3.11602e-07	Tcf21+
Selenom	2.934e-11	0.797136	0.767	0.491	7.40279e-07	Tcf21+
Cdkn1c	5.77145e-09	0.802465	0.977	0.932	0.000145619	Tcf21+
Igf1	1.85594e-07	0.924119	0.465	0.225	0.00468273	Tcf21+
Rbp1	3.15598e-07	0.803784	0.802	0.612	0.00796285	Tcf21+
Gpd1	4.12059e-45	1.06039	0.486	0.019	1.03967e-40	Adipoq+
Adipoq	8.33183e-44	1.73258	0.5	0.025	2.1022e-39	Adipoq+
Akr1cl	1.86133e-39	2.42139	0.471	0.027	4.69631e-35	Adipoq+
Smoc1	4.10378e-37	0.857411	0.786	0.137	1.03542e-32	Adipoq+
Fabp4	1.38994e-36	4.12467	0.514	0.046	3.50697e-32	Adipoq+
Mcrip2	2.11336e-34	1.67489	0.843	0.277	5.33222e-30	Adipoq+
Kctd14	2.95261e-34	3.26007	0.757	0.139	7.44972e-30	Adipoq+
Cst8	1.79601e-33	1.27913	0.329	0.008	4.53152e-29	Adipoq+
Defb19	9.41223e-30	2.98772	0.257	0.002	2.3748e-25	Adipoq+
Aldh3b1	5.79371e-25	0.771219	0.286	0.013	1.46181e-20	Adipoq+
Gm14226	1.18283e-24	1.99517	0.343	0.027	2.98439e-20	Adipoq+
Lpl	2.72298e-24	1.17487	0.771	0.256	6.87035e-20	Adipoq+
Ebf2	3.76548e-24	0.960783	0.514	0.087	9.50068e-20	Adipoq+
Nr5a1	1.08542e-23	0.898675	0.357	0.033	2.73862e-19	Adipoq+
Pgp	7.83662e-23	1.01088	0.929	0.705	1.97726e-18	Adipoq+
Prkar2b	5.7673e-22	0.918794	0.786	0.316	1.45515e-17	Adipoq+
Cebpa	4.64648e-21	0.983651	0.557	0.139	1.17235e-16	Adipoq+
Car3	5.00967e-21	2.76313	0.543	0.119	1.26399e-16	Adipoq+
Cox6c	1.45396e-20	0.869384	1	0.994	3.66849e-16	Adipoq+
Inhbb	1.8323e-20	0.79033	0.343	0.039	4.62307e-16	Adipoq+
G0s2	1.91051e-20	1.89366	0.657	0.224	4.8204e-16	Adipoq+
Ech1	3.03408e-20	0.859892	0.957	0.736	7.65528e-16	Adipoq+
Col6a1	2.77586e-19	0.891682	0.686	0.216	7.00378e-15	Adipoq+
Fdxr	3.28581e-19	1.19947	0.671	0.208	8.29043e-15	Adipoq+
Chchd10	3.68398e-19	1.94361	0.914	0.626	9.29504e-15	Adipoq+
Cycs	4.6931e-19	1.59693	0.986	0.929	1.18412e-14	Adipoq+
Rgcc	7.39681e-19	1.21417	0.686	0.235	1.86629e-14	Adipoq+
Acaa2	4.4872e-18	1.25368	0.914	0.767	1.13217e-13	Adipoq+
Aldoa	1.52887e-17	0.83972	0.986	0.977	3.8575e-13	Adipoq+
Lgals1	1.63895e-17	1.1596	0.971	0.713	4.13524e-13	Adipoq+
Ndufc1	3.13866e-17	0.806133	0.957	0.965	7.91916e-13	Adipoq+
Hspd1	4.94253e-17	1.43433	0.971	0.973	1.24705e-12	Adipoq+
Vim	7.54933e-17	0.837769	1	0.726	1.90477e-12	Adipoq+
Cox7c	1.05715e-16	0.774853	1	0.996	2.6673e-12	Adipoq+
Ndufb4	1.39125e-16	0.791549	0.971	0.919	3.51026e-12	Adipoq+
Plaat3	1.43651e-16	0.823004	0.7	0.301	3.62446e-12	Adipoq+
Asns	2.1225e-16	0.868473	0.757	0.378	5.35529e-12	Adipoq+
Hadhb	3.12652e-16	0.751865	0.886	0.699	7.88852e-12	Adipoq+
Uqcrq	1.18009e-15	1.20893	0.986	0.965	2.97749e-11	Adipoq+
Ndufv3	1.28905e-15	0.910175	0.986	0.886	3.2524e-11	Adipoq+
Cox6a1	1.43794e-15	0.936106	0.943	0.952	3.62806e-11	Adipoq+
Prdx3	1.70001e-15	0.870153	0.9	0.645	4.28929e-11	Adipoq+
Gstm6	3.99587e-15	1.52838	0.371	0.075	1.0082e-10	Adipoq+
Acat1	4.48027e-15	0.97164	0.886	0.709	1.13042e-10	Adipoq+
Atp5o.1	5.53463e-15	0.980681	0.986	0.977	1.39644e-10	Adipoq+
Cox5b	6.81315e-15	1.001	0.971	0.99	1.71903e-10	Adipoq+
Sod2	1.47485e-14	0.906422	0.9	0.746	3.7212e-10	Adipoq+
Uqcr11	2.70487e-14	1.07786	0.986	0.981	6.82467e-10	Adipoq+
Hspa9	4.36398e-14	0.849852	0.929	0.882	1.10108e-09	Adipoq+
Mgst1	1.5241e-13	0.897003	0.943	0.794	3.84545e-09	Adipoq+
Apoe	2.30061e-13	0.769528	0.871	0.464	5.80466e-09	Adipoq+
Eif4ebp1	2.54239e-13	0.799982	0.857	0.694	6.41471e-09	Adipoq+
Acadl	3.60728e-13	0.91905	0.829	0.609	9.10152e-09	Adipoq+
Atp5md	4.03362e-13	0.840122	0.971	0.985	1.01772e-08	Adipoq+
Ak2	4.35602e-13	0.80517	0.957	0.863	1.09907e-08	Adipoq+
Hadha	5.09344e-13	0.880788	0.871	0.761	1.28513e-08	Adipoq+
Uqcr10	6.68754e-13	1.18375	0.957	0.971	1.68733e-08	Adipoq+
Vegfb	7.27809e-13	0.798312	0.814	0.653	1.83634e-08	Adipoq+
Etnk2	1.21649e-12	1.00559	0.357	0.087	3.06934e-08	Adipoq+
Etfb	1.66205e-12	0.945593	0.914	0.892	4.19352e-08	Adipoq+
Cyc1	2.02185e-12	1.09842	0.886	0.923	5.10134e-08	Adipoq+
Akr1b8	2.17748e-12	1.23556	0.414	0.123	5.49399e-08	Adipoq+
Hmgcs2	2.43958e-12	1.275	0.314	0.066	6.15529e-08	Adipoq+
Cox7a2	3.04295e-12	0.915791	0.986	0.979	7.67766e-08	Adipoq+
C1qbp	3.23525e-12	0.845073	0.929	0.917	8.16287e-08	Adipoq+
Timm8a1	3.84997e-12	0.873939	0.814	0.699	9.71386e-08	Adipoq+
Vdac3	4.97985e-12	0.919605	1	0.944	1.25646e-07	Adipoq+
Bola3	7.17936e-12	0.785675	0.9	0.74	1.81142e-07	Adipoq+
Ndufa5	9.88387e-12	0.798255	0.957	0.911	2.4938e-07	Adipoq+
Bst2	1.23132e-11	1.41021	0.557	0.224	3.10673e-07	Adipoq+
Idh3a	1.63009e-11	0.981332	0.757	0.586	4.11289e-07	Adipoq+
Me1	3.95886e-11	0.925242	0.629	0.264	9.9886e-07	Adipoq+
Tkt	6.02549e-11	1.01184	0.957	0.94	1.52029e-06	Adipoq+
Fndc5	8.66825e-11	1.17538	0.386	0.116	2.18709e-06	Adipoq+
Atp5k	1.85784e-10	0.873766	0.957	0.983	4.68751e-06	Adipoq+
Hadh	2.73859e-10	0.783725	0.914	0.886	6.90973e-06	Adipoq+
Gm45889	2.77715e-10	0.843784	0.286	0.062	7.00703e-06	Adipoq+
Ndufs7	5.14184e-10	0.876275	0.929	0.94	1.29734e-05	Adipoq+
Dbi	7.85553e-10	1.00677	0.986	0.977	1.98203e-05	Adipoq+
Amhr2	8.86187e-10	0.809671	0.3	0.075	2.23594e-05	Adipoq+
Atp5g1	1.03666e-09	0.754524	0.971	0.983	2.6156e-05	Adipoq+
Ndufc2	1.05423e-09	0.792204	0.929	0.956	2.65992e-05	Adipoq+
Cox8a	1.16537e-09	0.899263	1	0.99	2.94034e-05	Adipoq+
Gata4	1.7999e-09	0.829764	0.329	0.092	4.54132e-05	Adipoq+
Mrpl12	2.04156e-09	0.850819	0.914	0.908	5.15107e-05	Adipoq+
Cox4i1	2.86056e-09	0.75011	0.986	0.998	7.21748e-05	Adipoq+
Hspe1	8.51163e-09	1.33673	0.971	0.977	0.000214757	Adipoq+
Cox7b	1.23423e-08	0.895592	0.957	0.96	0.000311409	Adipoq+
Atp5l	1.47485e-08	0.770739	0.971	0.979	0.000372119	Adipoq+
Aard	1.6014e-08	2.52911	0.371	0.121	0.000404049	Adipoq+
Ndufb9	3.47534e-08	0.799187	0.957	0.969	0.000876864	Adipoq+
Gadd45g	3.77159e-08	1.06324	0.629	0.36	0.000951609	Adipoq+
Cebpb	4.68825e-08	0.832749	0.8	0.601	0.00118289	Adipoq+
Gstm1	6.20349e-08	1.78779	0.729	0.435	0.0015652	Adipoq+
Stim1	7.47127e-08	0.780983	0.457	0.2	0.00188508	Adipoq+
Klhl23	1.42998e-07	0.756677	0.657	0.362	0.00360798	Adipoq+
Aldh1a1	1.74465e-07	1.23453	0.329	0.121	0.00440193	Adipoq+
Alas1	2.63018e-07	0.831215	0.614	0.362	0.0066362	Adipoq+
