# Supplementary material for: Spatiotemporal Characterization of Human Early Intervertebral Disc Formation at Single‐Cell Resolution
Source: Adv Sci (Weinh). 2023 Mar 25;10(14):2206296. doi: 10.1002/advs.202206296 (PMC10190614; doi:10.1002/advs.202206296)
Supplement: Supplementary file 7 — Supporting Information [file ADVS-10-2206296-s006.xlsx]

## Sheet: Sheet1
ID	week9_1	week9_2	week9_3	week9_4	week10_1	week10_2	week10_3	week10_4	week11_1	week11_2	week11_3	week11_4	week12_1	week12_2	week12_3	week13_1	week13_2	week13_3	week13_4
ENSG00000111671	0.206514	0	1.0925	1.19421	0	0.434807	5.59371	1.14655	0.865037	0.521634	0.0805545	4.51838	0.0979566	0.450516	1.3614	0.868734	5.35063	0	3.99548
ENSG00000110514	1.79565	11.8207	2.62262	3.02371	0	3.92934	4.44613	5.0043	7.7375	3.79304	1.72352	2.23631	6.31624	2.08792	4.21414	7.52784	6.75052	3.91319	15.0586
ENSG00000184381	0.824224	0.00994115	0.849413	1.19156	0.481971	1.69155	0.993901	1.61903	5.96335	0.684956	1.54906	0.935695	2.35759	0.27584	1.14389	4.89248	3.23232	2.04354	9.90273
ENSG00000086015	4.62138	3.37745	5.87045	9.72719	1.27726	11.2039	14.2811	11.3148	41.8871	8.72199	7.70653	13.0566	18.4581	4.89962	9.20428	29.2764	16.1147	18.816	57.4046
ENSG00000070770	5.1008	9.05818	3.22371	3.98153	7.78846	3.95441	2.43594	5.68901	2.63946	7.90336	4.04288	3.94313	3.58284	5.23937	2.95152	4.06404	4.63917	4.73223	2.6378
ENSG00000169740	8.89405	0	11.3261	11.5551	20.5148	9.73424	15.0935	7.831	2.6259	19.6378	21.8702	20.8529	4.40459	13.6064	9.46158	6.12701	7.18847	1.28801	7.495
ENSG00000215869	0.661715	0	0	0.232692	0	0	0	0	0.424504	0	0	0	0	0	0	0.117755	0	0	0
ENSG00000261609	0.986057	0.239843	0.703807	1.42023	0.516808	0.519025	0.802359	0.981461	0.107083	0.19372	0.80772	0.461335	0.124725	1.452	0.817294	0.685322	0.657072	0.0640301	2.77654
ENSG00000169744	1.0173	0	1.88399	0.567886	0	1.36783	1.47525	5.22324	0.154697	0	5.77543	0.449063	0.329655	0	0.681463	0	0.190756	0.331111	0
ENSG00000215866	0	0	0.0349871	0	0	0	0	0.500155	0	0.0334103	0	0	0.0878367	0	0.289125	0	0	0	0
ENSG00000215867	0	0	0	0	0	0	0	0	0.187938	0	0	0	0	0	0.326912	0	0	0	0
ENSG00000261603	0.401065	0	2.07842	1.32527	0	2.59359	0.287391	1.85699	1.59996	0.992375	0	0.691829	0	0	0.596374	0.754498	0	0	0
ENSG00000215861	2.41216	0.144014	3.82826	23.6257	23.3513	5.20567	4.11379	13.6002	11.9563	3.45988	8.11531	13.275	4.97713	16.5759	12.1773	4.26841	13.1339	5.08819	2.80998
ENSG00000261600	0.42624	31.3009	0	1.2324	0.137086	1.23397	3.20702	0.431715	0	6.69054	56.737	0	0	8.36868	1.10916	0	0	0	6.0107
ENSG00000168298	206.027	51.6787	342.508	147.79	19.1993	420.504	120.747	130.499	169.202	36.835	0.873208	164.057	204.405	16.9399	188.896	175.526	12.6306	188.475	248.885
ENSG00000168297	4.06687	1.35519	6.14704	9.98123	0	5.24378	5.96695	6.69844	6.47071	8.16795	3.86136	5.1635	15.7016	9.32333	10.1398	11.8147	10.9586	17.0772	21.0302
ENSG00000266467	1.87546	76.5878	11.6933	7.32048	0	2.56665	11.1006	9.11782	6.28465	0.203023	0	2.61299	17.0801	0	8.19895	8.64403	9.54567	0.41102	12.4186
ENSG00000168291	23.152	17.4472	23.9333	18.3301	33.9887	29.2448	15.137	15.496	18.2031	38.9562	47.4153	30.0795	23.3553	29.8297	30.9146	9.83674	28.1526	14.0768	11.7303
ENSG00000262558	0	13.6866	0.349296	0	0	0	0	0	0	0	0	0	0	0	0.128289	0	0	0	0
ENSG00000212072	0	0	0	3.91051	0	0	0	0	0	0	0	0	0	0	0	0	7.68435	0	0
ENSG00000184384	6.98053	10.074	10.5689	12.8719	4.52065	9.18992	10.0517	10.3034	8.49785	8.0878	8.27976	4.21224	6.97132	7.34217	8.04852	17.9523	13.9022	14.9167	21.4673
ENSG00000226457	0	0	0	0	0	0	0	0	0	0	0	1.50881	0	0	0	0	0	0	0
ENSG00000226455	0	0	0	0.26098	0	0.253392	0	0	0.420097	0	0	0	0	0	0.250541	0	0	0	0
ENSG00000226453	0	0	0.387965	0	0	0	0	0	0.286709	0.370481	0	0.826492	0	0.923915	1.13993	0	0	0	0
ENSG00000226450	0.717456	0	0	0.109179	0	0.914294	0.0378816	0.611934	0.949025	0.408772	0	0	0.0537337	0	0.432351	0.124315	7.95597	0	0
ENSG00000141854	5.13878	8.61897	2.1405	2.28052	0	1.18259	4.33997	9.52194	2.60303	1.47481	1.28659	5.08389	0.646219	1.17318	1.91564	0.354091	0	0	0
ENSG00000221487	0	0	0	0	0	0	0	0	0	0	0	0	1.3804	0	0	0	0	0	0
ENSG00000197847	0	0	0	0	0	0.118966	0.184225	0.0381531	0.11834	0	0	0	0	0	0	0.418544	0	0	0
ENSG00000183055	10.949	0.286288	17.9385	15.1355	4.52383	7.06726	9.62106	22.1254	37.2705	5.10442	2.33806	19.5232	39.9179	3.82475	5.73993	20.1279	3.97316	14.1872	85.8485
ENSG00000183054	0.00422749	0	0.0383388	0.0122231	0	0.0133512	0	0.0171272	0.00590264	0.00915275	0.00989404	0.00392664	0.0120314	0.0155628	0.0220016	0.0139176	0.0500396	0.0370594	0
ENSG00000181562	0.104482	0	0.296107	0	0	0	0	0	0	0	0	0	0	0	0	0.343972	0	0	0
ENSG00000250567	0	0	0	0	0	0	0	0	0.990824	0	0	0	0	0	0	0	0	0	0
ENSG00000250564	0	0	0	0	0	0	2.36236	0	0	0	0	0	0	0	0	0	0	0	0
ENSG00000250565	1.67204	0.0635835	1.31595	1.93993	0	2.42169	1.5385	2.445	2.86991	2.16743	0.810068	1.45413	2.80365	1.05856	1.39675	2.71726	1.42448	2.27566	2.50739
ENSG00000187961	0.712618	0	0.356951	1.15	0	1.39571	3.89037	5.66227	9.20947	1.70432	3.04473	3.18638	9.33874	3.72154	3.46726	6.49257	11.7895	1.85231	13.2092
ENSG00000250561	0.0562637	0	0.127563	0	0	0	0.0564436	0.379909	0	0	0	0	0	0	0	0.0926146	0.0665977	0	0.137985
ENSG00000250568	2.85784	0.213277	4.65706	4.90614	0	3.57263	1.43349	4.34182	0.997564	3.4804	0	2.65446	2.79586	0	0	1.76409	4.86269	0	6.57071
ENSG00000250569	2.09492	0	3.12122	4.93224	0	3.59163	2.70209	4.36492	7.02009	0.259179	5.18314	3.39132	7.15458	6.46347	0.747624	12.8084	2.90479	0	14.5324
ENSG00000162840	0	0	0	0	0	0	3.39278	0	0	0.332825	0.719561	0	0	0	0.320021	0	0	0	0
ENSG00000162843	0	0	0.0516554	0	0	0.0479695	0	0	0.0318114	0	0	0	0	0	0	0	0	0	0
ENSG00000281594	0	0	0	0	0	0	0	0	0	7.8309	0	0	0	0	0	0	0	0	0
ENSG00000162849	0.957064	0	0.743962	0.225894	2.62328	0.958181	0.250808	0.31125	1.05268	0.34253	0	0.185048	0.18344	1.73527	0.231767	0.507988	1.94203	0.235431	0.843065
ENSG00000149243	0.703156	0.0133272	2.04971	0.709959	0	1.37472	0.0111969	1.58264	3.50637	2.22315	1.69791	2.23926	1.46118	0.575233	1.56836	1.41466	2.48371	0.917273	1.75184
ENSG00000184708	4.59616	3.2244	3.24988	3.71666	3.9736	2.42412	3.64601	4.94557	2.0014	3.93433	1.4393	3.52178	3.09251	3.47251	3.66746	3.59254	1.0618	4.30679	3.62879
ENSG00000184709	0.0465374	0	0	0	0	0	0	0.691316	0	0	0	0.432256	0	0	0	0	0.22034	0	0
ENSG00000163462	0.0744721	0	1.88544	0.933071	1.69257	2.12984	2.51524	0.284953	10.9181	1.89453	1.84462	2.02906	5.21038	1.0357	1.7958	5.88418	4.02554	1.38729	7.30562
ENSG00000163463	0.617636	0.0175594	0.533457	0.191335	0	0.650203	0.545847	0.357468	0.410654	0.445739	0.58509	0.805887	0.167409	0	0.474511	1.0893	0.400352	0.531769	1.19015
ENSG00000163464	0	0	0	0	0	0	0	0	0	0	0	0	0	0	0	0	0.0535351	0	0
ENSG00000163466	100.926	81.444	82.599	90.9947	144.443	121.963	79.2979	73.365	109.445	197.507	170.55	155.823	85.3096	108.623	122.518	137.087	164.475	95.5517	124.296
ENSG00000163467	0.70645	0	0	0	0	0.956186	0.708708	0.0681452	0	0	0	0.468697	0.359028	0	0.367666	0	3.16563	0	0
ENSG00000163468	35.4414	14.7306	29.7636	30.7297	30.5522	34.2439	33.0682	22.2386	17.6942	27.0883	24.1861	36.1318	24.4294	26.2042	32.2845	17.5871	25.2103	20.3004	25.6876
ENSG00000154760	2.48479	5.54512	3.6304	2.23204	0	3.21262	2.42618	2.96467	7.57877	0.711637	1.79262	2.82334	3.38996	3.30814	3.00698	4.62626	1.69189	1.83723	6.74468
ENSG00000162599	11.1368	8.00849	13.7043	17.4244	8.70813	10.8415	11.8785	11.6643	9.93538	11.7646	11.8878	7.85434	10.7075	11.3291	12.8741	11.1253	10.4626	8.73871	10.2676
ENSG00000267731	0	0	0.109252	0.111461	0	0	0.541425	0.10412	0.269127	0.0208657	2.77434	0	0	0	0	1.36431	0	0.0422425	0
ENSG00000162592	0.266998	0	1.45833	0.10527	0	0.178867	0	0.426128	0.440577	1.12985	0	0.293087	0.414477	0.327635	0.151589	1.03882	0	0	0
ENSG00000162591	0.00799313	0	0.371507	0.150221	0	0.100975	0.0240561	2.77416	0.189727	0.0692223	0	0.697885	0	0.00980844	0.174718	0.302619	0	0	0.0392058
ENSG00000267734	0.377102	0	0.170996	0.436132	0	0.635178	0	1.73149	0.947753	0	0	1.61122	1.07323	0	0	1.36563	0	2.14876	0.739865
ENSG00000162595	0.228134	0	0.0646543	1.15432	0	0	1.71648	1.23235	0.557433	0.987848	0	0.900573	0.405794	0	0	0	0	0.812457	2.72753
ENSG00000162594	0	0	0	0	0	0	0	0.151358	0	0	0	0	0	0	0	0	0	0	0
ENSG00000272384	0	0	0	0.0945799	0.673315	0	2.88781	0	1.46155	0	0	0.607671	0	0	0	0	0	0	0
ENSG00000118640	57.4571	0	49.9299	41.2445	244.342	64.3756	64.5965	78.1308	74.1145	105.08	190.537	91.0058	48.7658	98.611	75.8964	68.6658	151.56	76.9728	21.6037
ENSG00000263600	0	0	0	0	0	0	9.89217	0	0	0	0	0	0	0	0	0	0	0	0
ENSG00000263603	1.19576	0.075148	3.42451	0.272949	0	0	0.31568	0.679927	3.8664	0.136257	0	1.63677	1.25379	0.849506	1.11363	2.90068	8.93929	0	0.617382
ENSG00000206816	0	0	0	8.77182	0	0	13.2808	0.74492	0	0	0	0	0.784933	0	0.574156	0	0	0	0
ENSG00000115073	11.9648	14.7513	9.26287	8.91575	2.37767	11.0801	8.80223	14.0561	25.1267	12.7416	18.1219	12.7216	9.13584	12.7961	11.7452	11.6569	20.4721	16.7776	20.4687
ENSG00000253142	0	0	0	0	0	0	1.19424	0.253837	0	0	0	0	0	0	0	2.78463	0	0	0
ENSG00000259163	0.327114	0	0.278117	0.0591124	0	0.688725	0.73836	0.165658	0.6851	0	0	0.0379794	1.62919	0	0.255366	2.89421	3.53316	0.0448059	2.60727
ENSG00000213853	35.0567	31.156	48.4616	32.9908	66.8352	32.9782	52.8891	48.1532	16.5262	35.1693	58.8616	50.7551	18.5235	31.9708	22.3561	16.1475	44.1693	21.7179	14.1657
ENSG00000258590	0	0	0	0	0	0	0	0	0	0	0	0	0	0	0.0317506	0	0	0	0
ENSG00000213857	0	0	2.28651	0	0	0	0	0	0	0	0	0	0	0	0	0	0	0	0
ENSG00000213856	0.463348	0.079038	0.225111	0.191385	0	0.139366	0.0664042	0.357562	0	0	0	0.368892	0.659344	0.162451	0.688987	0.108958	0.1567	0.217599	0
ENSG00000213859	1.36241	0	3.31847	1.83651	4.40541	1.8994	0.960427	0.372948	6.83785	2.39164	7.43284	1.11154	1.30993	1.98811	5.53827	0	0.98066	0.0605232	2.25761
ENSG00000178773	0	0	0	0	0	0.194325	0	0	0	0	0	0	0.420279	0	0	0	0	4.0657	0
ENSG00000225814	0	0.200544	0	0	0	0	0	0	0	0	0	0	0	0	0	0	0	0	0
ENSG00000280887	0	0	0	4.88032	0	0	0	1.51964	6.28465	0	0	0	0	0	2.34256	0.926146	0	0	0
ENSG00000229305	0	0	0	0	0	0	0	0	0	0	0	0	0	0	0	0	0	0	0.256716
ENSG00000269911	0	0	0.0428064	0.109179	0	0	0	0	0	0	0	0.0350736	0	0.0926733	0	0	0	0	0
ENSG00000278071	0	0	0	0	0	0	0	0.391155	0.202209	0	0	0	2.67908	5.3314	0.376859	1.19195	0	0	0
ENSG00000278075	0	0	0	0	0	0	0	1.30628	0	0	0	0	1.14704	0	0	0	0	0	0
ENSG00000055070	8.00042	7.00553	5.26698	5.03762	8.53877	10.481	7.05099	5.73025	7.00023	5.49151	4.03611	8.10262	5.98745	2.23982	3.83682	4.29223	7.00068	8.97455	0.813898
ENSG00000227417	2.36255	0	0	0	0	0	0	0	0	0	0	0	0	0	0	0	0	0	0
ENSG00000155714	0	0	0	0	0	0	0	0	0	0	0	0	0.541374	0	0	0.0695827	0.250179	0	0
ENSG00000182010	0.842659	0	1.36942	0.809298	0.235004	0.949125	1.09955	1.18572	0.888593	1.41615	3.4961	0.213461	0.687598	1.94514	0.772837	1.29979	1.29736	0.426172	1.47407
ENSG00000147400	65.2518	61.2586	47.5384	46.3225	42.1223	44.1156	49.3003	34.4835	32.3523	71.174	103.575	56.19	22.2998	54.3954	36.0861	21.6165	37.8584	18.2273	4.00786
ENSG00000186704	0.585721	0.246843	1.28891	0.348666	0	0.507793	0.311079	0.558348	0.962133	0	0	0.70405	0.245141	0	0.39449	0.623858	0	0	0.168996
ENSG00000251775	8.65595	0	7.13639	21.0457	0	12.8402	0.78942	2.12537	37.3563	0.425923	0	4.75088	11.1976	0	7.78122	4.53358	0	11.6408	47.2815
ENSG00000245293	0	0	0	0.708662	0	0.0955637	0	0.0490364	0.101398	0.196538	0	0	0.0775055	0	0.0377954	0.388509	0	0.775884	0.935038
ENSG00000138755	0	0	0	0	0	0	0	0.388229	0	0	0	0	0	0	0	0	0	0	0
ENSG00000164659	0.741862	2.15248	1.43833	2.00465	0.16055	1.08023	2.59439	0.926951	1.5005	2.27416	3.65912	1.02394	0.799152	0.52749	0.801059	1.28964	2.10913	2.22604	4.99908
ENSG00000242748	0	0	0	0	0	0	0.241728	0	0	0	0	0	0.342883	0	0	0	0	0	0
ENSG00000164654	4.77663	4.56287	3.46742	4.84592	1.73569	1.79085	3.36274	4.93418	4.20053	1.45146	2.51043	4.27325	1.27595	3.6814	3.65479	5.11767	1.43829	3.25069	7.23424
ENSG00000149187	4.56964	0.392503	5.11913	6.29457	4.43674	3.75544	6.52499	6.9134	6.06435	5.54761	6.3059	2.81795	5.6591	8.41778	4.96399	4.86978	6.16799	6.30642	11.0219
ENSG00000252230	0	0	0	0	0	0.688725	0	0	4.56734	0	0	0	0	0	0.680976	0	0	17.9224	6.4179
ENSG00000252231	0	0	3.40817	0	0	0	0	0	0	0	0	0	0	0	0	0	0	0	0
ENSG00000206113	0	0	0	0	0	0	0	0	0	0	0	0	0	0	0.0112666	0.0178174	0	0	0
ENSG00000161021	2.18949	3.33083	2.83407	2.99028	2.85056	2.31048	1.60513	2.6583	1.34482	2.18217	3.15342	2.03857	1.80498	2.05381	2.60223	1.50748	1.86897	0.842033	1.30369
ENSG00000256923	0	0	0	0	0	0	0	0	0	0	0	0.123254	0	0	0	0	0	0	2.92892
ENSG00000254694	0	0	0	2.921	0	0.981719	0	0	0	0	0	0	0	0	0.485336	0	0	0	8.76699
ENSG00000254691	0.714783	0	0.694535	0.59048	0	0.644977	3.27803	0.275796	0	0	0	1.99175	0.145305	0	0	0	0	0	0.250426
ENSG00000254698	0	0	0	0	0	0	0	0	0	0	0	0	0	0	0.270503	0	0	0	0
ENSG00000254699	0	0	0	0	0	0	0	0	0	0	0	0.293594	1.34938	0	0	0	0	0	0
ENSG00000266921	0	12.0092	0.350809	0.167766	0	0.75336	0	0.261196	0.297057	0	1.42589	0.287437	0.412839	0	0.241584	0	1.12179	0.105969	0
ENSG00000261604	0.675975	0	0	5.3748	0	0.166044	0	1.2476	0	1.5367	0	0.376722	0.0641275	0.0552997	0.891241	0.0370903	0	0	2.81827
ENSG00000257346	0	0	0	0	0	0	0	0.633937	0	0	0	0	0	0	0	0	0	0	0
ENSG00000257345	0	0	0	0	0	0.189386	0	0	0	0	0	0	0	0	0.0468137	0	0	0	0
ENSG00000125648	6.17175	12.7479	7.32456	5.1726	3.2623	10.3979	6.48189	6.72406	4.89877	5.89139	3.83467	15.5306	4.1358	2.94127	4.94159	5.56564	7.00379	6.66141	2.78298
ENSG00000151923	8.93487	15.1628	8.22959	14.4872	9.03413	7.69874	10.8359	13.6364	13.1055	13.5975	12.0401	3.4674	16.0453	16.6432	9.66643	17.163	17.0591	20.822	35.6828
ENSG00000256694	0	0	0	0	0	0	0	0.276047	0.499462	0	0	0	0	0	0	0	0	0	0
ENSG00000256690	0	0	0	0	0	0	0.737824	0.0993227	0	0	0	0	0	0	0	0.24213	0	0	0
ENSG00000165309	0.00803882	0	0	0.209186	0	0	0	0	0	0	0	0	0.0114392	0.0887805	0	0	0	0	0
ENSG00000165304	8.25638	0.021763	9.62817	8.80049	14.2559	10.0156	2.06612	8.49166	14.8362	4.89308	7.0596	9.61565	7.72881	12.6811	5.57751	9.72048	13.6777	9.80616	15.4657
ENSG00000281867	0	0	0.472455	0	0	0	1.6724	0	0	0	0	0	0	0	0	0	0	0	0
ENSG00000266469	6.41144	0	10.3089	13.2412	1.34663	7.16274	3.80666	4.3292	0.822121	4.39097	0	3.94986	6.23748	10.9985	6.12878	5.81533	11.8482	0.860274	4.33208
ENSG00000101608	54.6338	54.6154	36.893	27.8732	115.364	32.7821	37.7798	32.5938	13.7265	49.7579	79.2919	42.7096	19.6642	40.1484	39.0907	16.3253	49.1119	24.8892	4.20971
ENSG00000101605	1.91711	0	2.74569	1.83117	0	3.10838	1.65707	1.44474	3.48935	1.93635	0.650987	5.11945	1.21788	0.346573	1.96876	4.02917	6.05802	1.54742	5.77211
ENSG00000121335	0	0	0	0	0	0.0330342	0.0629599	0.296639	0.0438138	0	0	0	0	0	0	0	0	0	0
ENSG00000129473	1.24911	0.0320756	2.20776	2.21356	0	2.26232	0.95667	4.53461	3.0193	0.145397	1.46171	0.736052	1.2041	2.12613	1.00659	3.64798	1.66931	0.294356	6.15974
ENSG00000198791	5.41402	23.2986	5.81103	7.19509	16.8072	5.05539	8.6499	5.67278	4.68061	6.06677	5.95645	6.98675	4.55811	6.15148	4.58107	5.49272	6.21367	5.50443	1.99229
ENSG00000198792	5.53895	17.1467	6.69345	6.34166	0.736081	7.82209	6.77642	7.15818	9.84196	7.32088	1.5158	12.7032	5.75595	9.1958	5.28564	5.07549	3.6403	4.24953	5.43754
ENSG00000198793	1.61098	5.38279	0.78944	2.32224	0.220984	1.32448	2.10982	2.15049	1.15384	0.889557	1.17348	0.771886	0.88526	0.626667	1.37723	1.22274	2.33001	0.371373	2.27717
ENSG00000198794	1.40861	14.8758	0.0261775	0.116842	0	0	0.0115829	1.21621	1.88617	0	0	1.07243	0	0.198355	0.805209	2.62278	1.36667	0.0506078	2.46351
ENSG00000198795	10.307	11.735	11.674	9.34552	0.744401	7.82378	8.9341	7.50905	11.6644	8.47589	13.1193	5.91207	6.70302	13.3357	7.25579	8.85516	12.8422	2.25886	4.01338
ENSG00000198799	1.82035	4.47127	2.91871	3.09526	2.36506	2.93394	4.03751	3.57461	3.12189	1.92168	1.35316	1.27964	3.63807	4.58393	3.38049	4.06713	3.64641	4.45964	7.39996
ENSG00000175550	86.8734	66.8729	57.6493	58.2061	114.593	90.8063	83.1868	66.8833	61.2365	79.8769	54.9613	108.912	82.6905	76.8719	82.5019	48.4667	65.1407	103.784	49.3314
ENSG00000175556	0	0	0.110485	0	0	0.190546	0	0	0	0	0	0.258647	0	0	0.101447	0.435456	0	0	0
ENSG00000129474	5.68377	14.5736	10.2409	6.74761	31.6086	4.83432	8.1281	4.81638	2.32561	3.67744	10.7696	3.26896	7.03013	7.194	4.32936	5.06522	5.46905	3.17597	7.52351
ENSG00000279849	0	0	0	0	2.12319	0	1.50516	0	0.628465	0.324837	1.9313	0	1.06751	0	0.312341	0	0	0.493224	8.83103
ENSG00000161682	11.8887	41.2408	22.1246	15.4888	17.7729	13.6203	35.6701	9.2862	7.78583	2.89953	3.51928	19.6992	4.39099	7.78448	3.65209	5.20828	5.43238	5.2865	1.76707
ENSG00000179420	0	0	0	0	0	0	0.791496	0	0	0	0	0.641223	0	0	0	0	0	0	5.442
ENSG00000279841	0	0	0	0.0440621	0	0	0	0	0	0	0	0	0.390341	0	0	0	0	0	0.37374
ENSG00000279845	1.44885	0	0.54748	2.6182	0	0.127104	0.726741	0	0	2.22193	0	0	0	7.4079	1.13106	0	0	1.58763	0
ENSG00000183864	18.1178	14.8787	19.7562	22.6465	3.82123	16.9841	18.695	18.3755	9.27554	7.93859	12.8507	18.0305	11.6806	9.0291	12.0463	10.6106	5.82092	12.5197	12.7557
ENSG00000141543	18.3732	11.9026	16.6292	13.9849	22.3978	21.6435	14.8978	9.49965	13.7125	30.8152	25.0661	27.2504	19.1333	19.196	22.6144	10.5723	15.5667	10.6623	11.89
ENSG00000167680	0.0382573	0	0.0144564	0	0	0.0268497	0.0895523	0.378876	0	0	0	0	0	0	0	0	0.0150947	0	0
ENSG00000124217	1.13497	0	2.49829	0.557551	0.411096	1.57762	1.55866	0.505951	0.64619	1.06164	0	3.29566	0.768331	0.865387	1.26166	0.126969	1.56516	0.0120746	0
ENSG00000124214	33.6153	33.0824	29.1644	22.8281	16.124	28.5591	30.8689	22.1227	19.6108	24.1753	41.2183	16.0328	18.2655	18.3819	26.3065	20.4729	24.2218	30.8717	18.7395
ENSG00000124215	0	0	0.199733	0.466976	0	0.185481	0.0687378	0.370127	0.0410011	0.190732	0	0.118194	0.0975021	0	0	0.0483375	0.104276	0	0.552131
ENSG00000124212	0	0	0	0.903925	0	0.0106167	0	1.72965	0.0563242	0.174675	0.660877	0.665073	0	0.309382	0.45138	0.0332011	0	0	0
ENSG00000247596	7.27973	0	10.945	3.56749	45.0002	15.6844	9.71671	6.08188	7.70938	8.7487	5.70323	14.0104	11.9392	11.8855	14.1594	10.3074	18.9497	17.2723	4.76592
ENSG00000247595	3.45123	0	2.72879	0.670835	2.79825	1.52656	2.41485	1.13581	0.566915	2.0093	2.78292	2.28973	2.59999	1.77942	1.38863	0.238697	2.57465	1.49365	1.13802
ENSG00000161970	5.07557	4.45708	2.86397	2.76394	7.203	2.63566	2.21482	2.64338	2.35166	6.97277	9.21545	3.21338	6.05656	8.93743	5.7332	8.84185	8.00142	3.86578	2.00949
ENSG00000175073	1.87319	0	1.33439	2.05351	5.29282	1.98388	1.52719	2.01762	2.25987	2.35247	5.21183	0.835777	1.98104	2.6875	1.70237	3.10206	2.60576	4.68815	0.27758
ENSG00000255275	0	0	0.0291973	0	0	0	0	0	0	0	0	0	0	0	0	0	0	0	0
ENSG00000255277	2.87326	0	1.00676	0.981804	0	0.934927	0	4.51517	0.43765	0	0	1.60127	0	0.0641055	0	0	0	0	0
ENSG00000255276	0	0	0	0	0	0	0	0	0	0	0	0	0	0	0.16926	0	0.192479	0	0
ENSG00000255270	0	0	1.38655	0.642994	0	0	0	0	0	0	0	0	0	0	0	0	0	0	0
ENSG00000160087	7.30759	2.03885	9.66468	7.57803	18.1107	8.25857	5.58207	9.93311	11.0035	6.88952	1.04796	15.4273	9.83798	6.11001	7.73063	10.5744	8.33884	8.87112	22.5192
ENSG00000277901	0.522169	0	0.147985	0	0	0	0	0	2.00497	0.706578	0	0	2.04338	1.12133	0	0	0	0	0
ENSG00000036054	5.9116	12.8957	7.5037	8.79805	15.0841	5.71903	11.4023	8.57148	13.1184	13.3647	13.3896	5.97629	8.79951	12.0235	7.52446	8.22564	11.3788	17.9662	6.03417
ENSG00000277900	0	0	0	0.287416	0	0	0	1.61092	0	0	0	0	0	1.21982	0	1.30904	0	0	0
ENSG00000002587	13.6904	12.4147	15.2697	8.61596	0.0620462	9.22619	16.5405	6.52257	2.87643	3.93069	7.61923	6.63006	0.26472	1.54722	2.99776	0.170122	2.7484	1.27594	4.46094
ENSG00000002586	219.863	229.062	237.84	156.882	315.732	221.05	173.249	128.619	166.183	335.192	189.62	409.214	179.191	164.468	237.858	119.378	135.751	133.857	53.2359
ENSG00000237868	0	0	0	0	0.302218	0	0	0.634504	0	0	0	0.545508	0	0	0.366789	0	0	0	0
ENSG00000177954	659.819	589.443	499.599	288.211	1485.5	523.306	443.613	623.758	313.651	1022.16	2920.41	502.82	571.021	935.93	785.536	541.492	1353.14	616.073	174.013
ENSG00000177951	7.92753	14.0339	7.98093	5.15201	11.2464	10.4434	3.60433	7.05209	10.2564	6.73945	10.979	13.5783	11.9225	9.7101	10.3562	12.1156	9.38359	9.73887	2.92522
ENSG00000237861	0	0	0	0	0	0	0	0.440901	0	0	0	0	0	0	0	0	0	0	0
ENSG00000280055	0	0	0	0.150279	0	0	0	0	0	0	0	0	0	0	0	0	0	0	0
ENSG00000280054	0	0	0	0	0	0	0	0	0	0	0	0	0	0	0	0.0756655	2.2308	0	0
ENSG00000280053	0	0	0	0	0	0.0176176	0	0	0	0	0	0	0.190513	0	0.644516	0	0	0	0
ENSG00000280051	0	0	0	0	0	0	0	0	2.78227	0	0	0	0	0	0	0	0	0	0
ENSG00000281042	14.0659	0	13.2878	50.8367	0	18.5095	0	39.5739	0	16.4956	175.573	0	20.0158	0	7.32049	25.0831	0	25.6887	0
ENSG00000135917	0	0	0	0.0305268	0	0	0	0	0	0	0	0.02942	0	0	0	0.330208	0	1.24949	0
ENSG00000135916	64.6892	50.0715	45.1918	60.4978	66.1994	80.0098	80.6336	97.8656	55.5413	56.7781	84.0208	116.589	70.4961	109.922	66.5489	51.6457	89.4261	62.5502	23.0415
ENSG00000135914	0	0	0.0851934	0.253504	0	0	0	0.304469	0	0	0	0	0	0	0.130374	0	1.95701	0	0
ENSG00000135913	2.02888	0.477291	3.33668	3.33585	0.241531	2.72243	1.92601	1.32498	3.05269	1.84885	4.33026	1.14758	3.47314	2.22212	3.02591	5.40335	1.59146	2.22322	8.22859
ENSG00000135912	0.702838	0	2.46494	3.02705	0	1.34877	3.92204	2.62006	2.73957	1.13334	0.00856732	1.77486	1.61481	2.56043	1.12022	2.35001	0.632613	1.72484	8.40298
ENSG00000092148	7.85908	12.7013	4.97269	8.97789	2.93975	4.65088	5.26363	7.14618	4.86101	3.95796	5.79382	5.25635	5.62361	4.18418	4.05288	6.5716	4.88995	3.19631	10.3294
ENSG00000267675	0	0	0	0	0	0	0	0	0	0	0	0	0	0	0	0.716831	0	0	0
ENSG00000034693	6.22901	6.22842	8.92711	9.0783	0.0651497	12.6084	8.3573	11.0109	15.9803	4.19387	20.0601	10.4896	7.81895	5.189	14.9704	6.00203	5.6647	7.46384	15.7732
ENSG00000135919	0.936568	0	0.824977	1.02462	0	0.433019	0.653884	6.02488	0.344592	2.11678	0	0.411448	0.387214	2.5315	0.757491	0	0.172281	1.4146	0
ENSG00000230487	0.451526	0	0.371348	0.588762	0	0.559217	0.310861	0.609768	0.877676	0	0.0207206	1.20884	0	0.44543	0.516063	2.24432	0	0.291045	0
ENSG00000176396	11.7299	0.20348	11.1078	8.04764	0	7.17582	7.03764	7.09573	4.44145	7.16372	2.02738	8.67917	5.57734	7.21435	8.75059	1.7298	0.268946	0.840298	4.52752
ENSG00000230484	0	0	0	0.34723	0	0	0	0	0	0	0	0	0	0	0	0	0	0	0
ENSG00000230482	0	0	0	1.91385	0	0	0.398425	0.536343	0	0	0	0	0	0	0	0	5.32782	0	9.09077
ENSG00000206053	13.7945	18.3032	15.7046	9.84321	28.7825	10.9566	10.228	10.9957	10.5447	10.9474	14.4577	10.829	5.05432	14.2196	10.9316	7.84738	15.8114	10.1764	2.37306
ENSG00000176393	7.47163	0	6.32498	5.86836	2.97514	9.51704	6.6032	5.85316	13.4355	6.215	5.20436	13.2339	8.1467	9.98216	8.21477	6.01635	11.9451	3.61518	6.54427
ENSG00000270580	0.0924477	0	0.503041	0.454406	0	0.136251	0.241132	0.599265	0.619585	0.280216	0	0.343475	0.499902	0.385707	0.365664	0.547835	0.634681	0.243127	0.317415
ENSG00000176399	0	0	0.767348	0.876337	0	0.116993	2.80748	0.354737	0.507828	1.46553	1.24137	0.825795	0.0862595	0	0.368062	0.182934	0.298966	0.14392	0.297328
ENSG00000259531	0	0	0	0.208294	0	0.455035	0	0	0	0	0	0	0	0	0	0	0	0	0
ENSG00000236471	2.52303	0	0	0	0	0	0	0	0	0	0	0	0	0	0	0	0	0	0
ENSG00000248027	0.0301682	0	0.0341992	0.218066	0	0.0952768	0.0302646	0.0407409	0	0.0326579	0	0	0.0429293	0	0.0628031	0	0	0	0
ENSG00000279713	0	0	0.1307	0.0416694	0	0.121374	0.144579	0	0.040245	0	0	0	0.533208	0	0.210014	0	0	0.536937	0.989645
ENSG00000206052	0.401584	6.98519	0.951252	1.2651	0	0.706701	0.222479	1.14131	1.24696	0.382818	1.04508	0.718174	1.68024	0.433947	0.754898	2.18044	1.97232	1.26104	0.0881974
ENSG00000247624	0	0	0	0	0	0	0	0.0491951	0	0.177456	0	0.050754	0	0	0.0568766	0.479713	0	0	0
ENSG00000247627	0.612894	0.243944	0.602149	0.236278	0.630774	0.344113	0.532873	0.165538	0.513452	0.442317	0.525954	0.265663	4.07002	0.200557	0.340241	1.74871	0.483643	0.13432	0.100207
ENSG00000247626	0.708188	0	0.25352	0.269423	0	0.922103	0	0.377518	0	1.33152	0	0.138482	0	0	0.543156	0	0	0	0.228527
ENSG00000147874	2.65288	0	4.4869	3.88645	3.39459	1.93402	3.99915	3.30481	5.45708	2.13466	2.58977	2.04901	3.66401	4.28246	3.1748	4.49529	2.80429	1.99758	2.19189
ENSG00000188886	0	0	0	0.245885	0	0	0.68251	0.137815	0	0	0	0	0	0	0	0	0	0	0
ENSG00000154945	2.69193	3.1312	2.17033	1.97937	1.07475	3.05374	2.49101	2.19374	0.874849	1.16815	0.923306	1.71361	2.26205	2.70528	2.59667	2.31107	1.07128	3.76351	0.995972
ENSG00000279717	0	0	0	0	0	0	0	0.170172	0	0	0	0	0	0	0	0	0	0	0
ENSG00000241506	1.79021	1.1706	1.73949	1.47889	1.20636	1.43589	1.83869	1.15124	1.01173	1.15354	0.249393	1.42526	2.18354	1.15069	1.1979	1.33309	1.31177	1.49462	2.09068
ENSG00000233774	0	0	0.196856	0	0	0	1.04525	0	0	0	0	0	0	0	0	0	0	0	0
ENSG00000270837	0	0	0	1.8916	0	0.393557	0	0.757294	0	0	0	0.17362	0	0	0	0	0	0	0
ENSG00000149792	5.68117	19.2822	6.31602	3.16904	6.08661	4.98074	4.52648	3.79909	2.55059	4.21207	1.26122	8.38191	5.32888	6.8145	5.83738	0.691602	7.50305	1.80155	1.20961
ENSG00000239249	0	0	0	1.35114	0	0	0	2.01945	1.82693	2.22584	0	0	0	0	0	0	0	0	1.37526
ENSG00000237289	0	0	0	0.0234405	0	0.0512078	0	0.0656904	0	0.245734	0	0	0	0	0	0	0	0	0
ENSG00000237285	0	0.769797	0	0	0.0753972	0.925475	0.0587954	0	0	0	0.0685832	0.0544372	0.0833992	0.143837	0	0	0	0.0642218	0
ENSG00000237280	0.0817786	0	0.741645	0.23645	0	0.430453	0.32816	0	0	0	0	0	0.465484	0	0	0	0	0.358447	0.401119
ENSG00000237281	0	0	0.357653	0	0	0	0.316506	0	0	0.455379	0	0	0	0	0	0.173111	0	0	0
ENSG00000272256	0.554712	0	0.179666	0.572808	8.25759	0.250269	0.39749	1.2842	0.663872	0.857845	0	3.09142	1.80424	0	0.494906	0.521772	0	2.43138	0.194345
ENSG00000272253	0	0	0	0	0	0	0	0	8.07607	0	0	0	0	0	0	0	0	0	0
ENSG00000271781	0	0	0	0.308491	0	1.87201	1.56986	1.1527	9.03767	0	0	0.132136	4.14992	0	0	4.09799	6.90393	0	7.15219
ENSG00000271780	4.01511	0	2.0098	1.3569	0	4.11703	6.48656	0.352094	3.27629	2.42725	1.70854	1.21084	0.964617	4.03116	3.20229	2.48918	0.555495	5.4282	2.04611
ENSG00000271787	0	0	0	0	0	1.06243	0	0	0	0	0	0	0	0	0	0	0	0	0
ENSG00000049192	6.52808	1.19982	7.0281	16.4633	4.58773	6.63723	3.95968	5.19731	8.65635	5.88666	1.099	5.0631	6.35496	4.83541	4.92875	6.47556	6.04798	5.39742	17.2662
ENSG00000271789	3.08739	0	1.10524	1.64439	0	1.4968	3.09726	2.41386	0	2.24278	0	0.113198	4.04651	0	0.295991	1.93922	0	0.93481	3.1881
ENSG00000271788	0	0	0	0	0	0	0	0.374756	0	0	0	0	0	0	0	0	0	0	0
ENSG00000274363	0	0	0	0.439669	0	2.40123	0.0762751	0	2.22935	0	0	0.0706212	1.7311	0	0.158281	1.3767	1.52995	6.7485	1.30526
ENSG00000149798	2.40335	0	5.33424	0.950902	0.0325456	1.25172	0.888275	1.57157	1.87211	2.10874	0	5.35756	0.899991	0.682966	3.05459	2.24874	0	6.09876	2.10948
ENSG00000237136	0	0	0	0.235537	0	0.0571722	0	0.0733416	0	0.0587905	0	0	0	0.0666425	0	0	0	0	0
ENSG00000237135	0	0	0	0.589106	0	0.428984	2.1316	0	0.284484	0.3466	0	0.675889	0.621287	0	0.333266	0.910335	0	0	0
ENSG00000237133	1.49815	0	0	0	0	0.175238	0	1.34879	1.1621	0.360396	0	0.618458	0.236873	0	0	3.28809	0.394069	0	0
ENSG00000237130	0	0	2.06859	0	0	0	0	0	0	0	0	0	0	0	0	0	0	0	0
ENSG00000272787	0	17.5302	3.46325	4.53926	0	0	0	0	0	0	0	3.78351	0.966072	0	0	4.47009	0	0	0
ENSG00000272784	1.77488	12.398	0.503008	0.384883	0	1.2145	0	3.23582	0.495635	0	0.726939	0.494571	0.378848	0.435594	0.646605	1.02256	0	0	1.52349
ENSG00000154252	0	0	0.0465558	0	0	0	0	0	0.172025	0	0	0.419604	0	0	0	0	0	0	0
ENSG00000237139	0	0	0	0	0	0	0	0	0	0	0	0	0	0	0	0	0	0	1.45759
ENSG00000277550	0	0	0	0	0	0	0	0	0	0	0	0	0	0	0.0814519	0	0.0463127	0	0
ENSG00000273032	0	0	0	0	0	0	0	0.0943874	0	0	0	0	0.26522	0	0.557751	0	0	0	0.971322
ENSG00000277559	0.617434	0	1.0499	0.557878	0	0.203122	2.20664	1.04228	0	2.54824	0	0.179217	0.658956	0.710305	0	0	1.50736	0.930291	6.34087
ENSG00000172671	0.920875	0	0.992748	1.30518	0	0.209093	1.30422	1.46307	0.378168	0.185692	0.0105648	1.26624	0.655203	0.0332357	0.413481	0.193195	0	0	0.0221413
ENSG00000223764	0	0	0.460849	0	0.24406	0.342372	0	1.2444	0.605458	0.20537	0	0	0.597774	0.615255	0	1.87371	0	0	1.3958
ENSG00000236423	0	0	0	0.320231	0	0.0145744	0	0.280445	0	0	0	0.0642959	0	0	0.158514	0.0683671	0	0	0.033953
ENSG00000236427	0.425166	0	0	1.43418	0	0.29839	0.853051	0	0	0	0	0	0	0	0	0	0	0	0
ENSG00000279067	0	0	0	0.120591	0	0	0	0	0	0	0	0	0	0	0	0	0	0	0
ENSG00000270789	0	0	0.442927	0.564852	0	0	0	0	0	0	0	0	0.555994	0	0	0.643157	0	0	0
ENSG00000136754	9.24389	0.748594	8.90642	13.6336	17.0743	6.79647	11.8829	12.0692	16.0543	14.6419	10.1772	10.2339	8.124	15.5172	9.44131	10.0783	15.5205	12.4534	8.11291
ENSG00000232504	1.6527	0	0	0	0	0.605164	0	1.35855	0	0	0	0.266972	1.12477	0	0	0.354845	0.425273	0	0
ENSG00000249087	4.55619	0	5.76556	1.77689	0	2.00781	0.616521	3.5773	5.82899	0.229405	0	6.04284	1.77918	0.520088	1.72052	1.81392	4.18901	0	0
ENSG00000249085	1.826	0	0	0	0	0.720857	0	1.07885	0	0	0	0.31801	0	0	0	0	0	0	0
ENSG00000116016	1.09414	0	0.244574	1.5038	0	0.786818	0.63385	1.65449	3.06616	2.43561	0.486901	0.99481	4.94501	3.6497	3.168	3.24696	7.40582	6.48445	8.33351
ENSG00000264235	0.952724	0	0	0.229554	0	0	0.212393	0.357394	0	0	0	2.06482	0	0	0.165279	0	2.88193	0	0
ENSG00000187242	0	0	0	0	0	0	0	0	0	0.913442	0	0	0	0	0	0	0	0	0
ENSG00000187243	0.79613	1.60249	0.876721	0.624797	0.131682	0.778244	0.969821	1.30553	1.61976	0.5171	0.346035	1.35218	1.24618	1.13046	1.16015	1.64748	1.03659	0.797613	1.31095
ENSG00000201700	38.2906	0	28.3473	140.083	0	26.3246	31.3575	74.9266	70.9206	55.8314	0	28.3073	140.111	24.9317	65.8844	135.063	59.1979	82.2039	302.8
ENSG00000172890	2.85072	0	2.91788	4.38628	2.90184	5.21175	6.54916	2.9948	10.3952	3.74887	0.489862	6.31757	9.0436	3.03965	4.08359	5.43284	2.70682	7.27871	16.1122
ENSG00000271259	0	0.622058	0	4.21756	0	0.548429	0	2.11061	2.61861	0	0	0	0	0.127855	0.216903	0	0	0	0
ENSG00000187244	1.72464	4.21227	3.71974	2.41231	1.59919	3.19495	4.47144	4.21953	2.93968	1.69725	0.0917355	1.59151	1.7211	0.645891	1.67858	3.20759	0.623028	3.55879	3.10356
ENSG00000276203	0.168674	0.0262705	0.0332542	0.021204	0	0	0.0588567	0.0396152	0.102396	0.0158777	0.0858184	0	0.0313073	0	0.0305338	0.217292	0.0173612	0.0160722	0.215826
ENSG00000270124	0.561701	0	0	0.135339	0	0.295659	0	2.78137	0	0	0	0	0	4.13561	0	2.61971	0	0	0
ENSG00000270127	0.847841	6.86165	1.62858	1.46403	0	0.867754	0.448902	0.795122	1.7757	0	0	0.831255	0	1.61839	0	0.116301	0.0278768	0	0
ENSG00000224231	0	0	0	0	0	0.42843	0	0	0	0	0	0	0	0	0.317706	0	0	0	0
ENSG00000278338	0.0785074	0	0	0	0	0	0	0	0	0	0	0	0	0	0	0	0	0	0
ENSG00000224237	0.277161	0	0	0	0	0	6.11704	1.87147	0	0	28.8658	0	0	0	0	0	0	0	0
ENSG00000235192	4.2613	28.1148	5.89508	4.80305	0	5.01823	7.97021	1.07291	4.23549	0	0	3.55554	6.47494	6.8244	2.93195	4.16112	1.62433	0	7.26236
ENSG00000224238	0.0273125	0	0	0	0	0.143763	0.438397	0.147538	0	0	0	0	0.233194	0	0	0	0	0	0.870778
ENSG00000275576	0.858052	0	1.80645	0.177208	0	0	0	0	4.79222	0	0	0.455422	0.348859	0	0.382771	0	0	0	0
ENSG00000275572	0	0	0	0.0934927	0	0	0.0648776	0	0	0	0	0.120137	0	0	0.13463	0.425814	0	0	0
ENSG00000220685	0.89984	0	0	0.753136	0	0	0	1.6629	0.859643	1.02537	0	0	0	0	0	0	0	0	0
ENSG00000060138	17.5848	20.0533	18.3196	21.1991	16.8133	16.5859	12.095	13.1931	28.7864	35.2001	13.3668	38.6273	29.31	17.4649	30.9484	25.5578	18.6953	31.7932	38.5108
ENSG00000231856	0.11394	0	0.0258329	0.49416	0	0.0479792	0.342913	0.092323	0.0318178	0	0	0.296329	0.0972821	0	0.0474394	0	0	0	0
ENSG00000175946	0	0	0	0	0	0.776988	0	0	0	0	0	0.843749	0	0	0	0	0	0	0
ENSG00000231852	0.174071	0	0.219256	0.363494	0	0	0.291046	0	0.486094	0.0209374	0.0452663	0.0538945	0.11009	0	0	0.127349	0	0.0211939	0
ENSG00000231851	0	0	0	0	0	0.291775	0	0.623825	0	0	0	0	0	0	0.865476	0	0	0	0
ENSG00000130751	1.74326	0.286214	0	0.252018	0	0.734071	3.84743	1.76565	3.52934	2.90146	0.509991	1.19416	2.66671	0	1.67844	2.2239	0	3.43843	2.40485
ENSG00000231859	0	0	0	0	0	0	0.429773	0	0	0	0	0	0	0	0	0	0	0	0
ENSG00000266079	0	0	0	0	0	0.0844941	0	0	1.23272	0	0	0	1.37055	4.72753	0.50126	1.58541	0	0.8795	0
ENSG00000009694	2.068	0	1.30075	0.826254	0	5.34157	0.849104	0.606865	4.43474	8.29348	4.7787	6.54867	2.18535	2.63403	5.4722	5.36469	12.4509	9.22691	2.36466
ENSG00000206150	0	0	0	0	0	0	0	0.0945636	0	0	0	0	0	0	0	0	0	0	0
ENSG00000110756	2.77251	14.4432	1.99286	5.61392	1.03514	3.31462	4.25542	3.90953	6.41117	4.39311	4.70796	2.86766	7.43008	3.61682	5.63517	7.78867	7.69191	10.2068	19.4333
ENSG00000248840	0	0	0.816216	3.42009	0	3.89816	5.05619	5.27845	1.57978	0	0	4.49032	0	0	0.535319	4.74078	0	0	0
ENSG00000248843	0	0	0	2.06969	0	0	0	0	0	0	0	0	0	0	0	1.53179	0	0	0
ENSG00000233436	0.476512	0	0	0.178598	0	0	0	0	0	0	0	0	0.527392	0	0.312292	0.145255	0	0	0
ENSG00000134278	5.88946	2.06352	6.0721	5.58085	0.0553036	5.72029	6.31367	3.9361	2.3409	2.50366	0.613727	3.45789	3.70708	1.63531	4.65361	3.69383	1.50618	9.03502	5.98834
ENSG00000280594	2.13881	0.208479	1.90503	2.46098	0	2.91787	2.91194	0.972615	2.28544	2.26807	0.127696	1.78388	0.869577	1.39262	1.63561	1.07775	1.31749	0	0.481716
ENSG00000233435	0	0	0	0.424846	0	0	0	0	0	0	0	0	0	0	0	0	0	0	0
ENSG00000230815	0	0	0	0	0	0	0	0	0	0	0	0.123254	0	0	0.414367	0	0	0	0
ENSG00000230817	0	0	0	0.0866227	0	0.157695	0.0300551	0.566425	0	0	0	0.250446	0	0	0	0	0	0	0
ENSG00000166225	10.9544	20.8356	11.6695	10.8047	10.4944	9.16018	8.37067	7.53314	7.41975	5.71056	15.7736	7.02858	7.23023	12.8321	6.70388	6.73956	10.8513	7.89178	8.00244
ENSG00000100883	23.4973	29.6924	31.523	26.7795	10.2183	24.4934	27.7373	19.4481	32.8483	33.1298	17.392	15.4516	40.9239	26.5871	25.4782	37.6106	28.2396	43.3924	57.202
ENSG00000072506	56.0618	37.2365	47.5358	44.0615	107.436	73.1482	56.2917	57.4464	33.4665	49.3265	54.0891	71.2888	32.4561	26.2544	31.7243	27.4937	48.7985	36.6047	10.024
ENSG00000181135	0.240101	0	0.403234	0.231405	0	0.533607	0.258711	0.972741	1.19197	0.202157	0	0.37995	1.1895	0.458313	0.70347	0.761176	0.252623	0.00974442	0.457987
ENSG00000069712	6.87859	7.12227	6.60774	7.65898	0.397176	4.48518	10.5925	3.80243	8.69037	2.98118	11.6188	2.79881	4.51629	4.69774	3.67631	3.88266	5.26233	3.66724	5.87556
ENSG00000270587	0	0	0	0.393892	0	0	0	0	0	0	0	0.759221	0	0	0.425404	0.448497	0	0	0
ENSG00000134186	21.0566	9.40114	14.7913	17.8702	2.82458	17.8597	15.7871	17.7774	16.4085	20.428	6.01014	14.9673	20.384	6.30241	17.2963	18.835	8.54081	16.2585	17.9568
ENSG00000134184	0	0	0	0	0	0	3.30303	3.20624	0	5.18873	3.56458	9.40342	3.25097	5.46946	3.21728	3.39194	0	0	0
ENSG00000262712	0	0	0	0	0	0.243121	0	0.0779701	0.604604	0	0	0	0	0	0.240385	0.47519	0.136681	0.0316331	0.424787
ENSG00000259833	0	0	0	0.24426	0	0	0	0	0	0	0	0	0	0	0	0	0	0	0
ENSG00000145191	5.97949	13.6501	13.3114	13.0823	15.2152	10.369	7.71789	14.1282	16.1981	10.897	9.13494	7.02336	13.7213	12.2946	13.6045	21.4835	10.4439	22.9174	37.3887
ENSG00000248213	0	0	0	0.0867458	0	0	0	0	0	0	0	0	0	0	0	0	4.85337	0.219172	0
ENSG00000037042	15.5476	31.216	13.5524	12.2654	11.7763	14.6794	12.3801	13.9519	31.2589	16.0617	12.0896	16.9674	11.3221	6.92409	15.2748	21.3829	15.328	6.33878	40.8678
ENSG00000069956	8.03263	12.0629	5.7611	7.34697	1.52966	4.13537	7.20124	6.35165	2.12751	5.5682	6.70973	4.16409	5.85309	9.85692	5.93157	8.119	5.13974	5.13453	3.71531
ENSG00000078487	6.30804	0	5.70919	4.16744	0	2.99901	2.27952	5.40438	4.7116	2.29457	1.70652	4.3786	2.46126	1.12364	2.85936	1.47938	1.86666	4.66392	5.36469
ENSG00000260625	0.343595	0	0.876387	1.36599	0	0.271284	2.5852	2.08805	0.959489	0	1.80934	1.43614	0	5.9028	0.536463	0.424189	0.101676	0	0
ENSG00000099330	11.1503	0	8.71145	7.58057	13.8017	15.6721	15.9928	6.0232	13.633	10.8961	0.634771	15.0873	8.10495	4.47458	8.75165	12.6992	15.0888	12.5485	11.6773
ENSG00000260628	0	0.0301672	0	0.146096	0	0.0797895	0.0760353	0.0341185	0	0	0	0	0.0359511	0	0.0262972	0.166349	0	0	0.06196
ENSG00000042753	28.8252	22.9855	22.4583	22.8646	76.4167	42.1634	24.3131	31.5699	24.9413	29.274	23.183	38.0907	22.553	22.1225	22.9238	21.7405	36.3082	37.3391	7.045
ENSG00000183542	0.362991	0	0.205747	0.96207	0	0	0	1.47062	0.168942	0.392948	0	0.280966	0.0860894	0.89086	0.0629719	0	0.859325	0.331467	3.26416
ENSG00000226287	3.57494	3.10225	2.49754	1.86295	8.74351	3.87284	2.2102	3.48051	4.23698	4.88246	14.9581	6.04259	2.66187	2.26993	2.01198	1.67644	2.92764	5.80772	2.54867
ENSG00000105855	12.388	8.28475	9.40983	13.9751	9.90491	6.51081	13.1128	8.18174	4.56649	4.11512	20.083	5.58595	1.96513	10.195	4.87646	5.91521	8.23463	2.2292	2.36712
ENSG00000105854	30.2181	42.3058	22.0239	49.9504	52.0023	21.9166	46.3974	24.8725	33.7904	15.7379	15.3678	33.276	21.771	38.608	24.535	25.3045	39.3382	18.8986	38.5984
ENSG00000111481	44.6821	54.5415	36.199	37.5939	45.1247	46.1423	40.0502	34.3973	41.021	71.2585	81.0298	65.4954	25.8805	46.7416	45.3679	32.0744	63.1321	40.1748	16.3771
ENSG00000105856	2.42737	0	2.15919	3.04812	4.98042	2.55537	4.13262	2.75167	2.01622	2.58934	8.88439	4.17189	6.46708	2.21768	3.49484	2.9457	4.63489	2.47544	5.75752
ENSG00000079689	0	0	0	0	0	0	0	0.461428	0	0	0	0	0	0	0	0	0	0	0
ENSG00000105852	2.27004	0.482249	1.04197	3.02	0	1.42212	0.977982	1.31652	0.466682	0.633192	10.4464	1.44878	1.3476	0	0.101472	0.0916976	0.230784	0.106824	5.94291
ENSG00000265298	0	0	0.786543	2.27967	0	2.05845	4.99892	1.3629	2.0256	0	0	1.58185	0	1.23842	0.328273	1.76508	9.18331	0	13.7675
ENSG00000012174	2.8614	4.45524	2.87935	3.60817	4.4838	1.77154	3.80632	3.10669	2.80722	2.55854	4.1597	1.98455	1.86548	3.87475	3.62785	2.64554	2.92442	2.14787	2.0867
ENSG00000131002	3.73377	9.20014	3.79538	7.0493	0	0	3.9888	0.00667855	0	3.66181	6.15169	1.6812	6.04503	0	0	0	0	0	0
ENSG00000220446	0	0	0.355329	4.30483	0	1.81486	0	1.90484	0.43765	0	0	0	0	0	0	0	0	0	0
ENSG00000135587	5.61519	0	3.80029	4.11944	0	2.97034	5.85735	7.28128	2.53539	4.32458	19.2551	7.29145	2.66347	1.4398	3.57664	7.95547	0	1.31632	7.33087
ENSG00000214110	0.451011	12.7229	7.09393	11.4102	20.5975	8.66497	17.1932	3.73057	13.5391	0.915436	0.197915	45.8189	24.1473	7.54062	22.2989	16.5184	0.333656	14.0233	4.56263
ENSG00000257023	0.783253	0	1.40586	0.0943604	0	0.137425	0	0	1.64043	0	0	0.606261	2.4149	0	0.883214	0	0	0.143046	0
ENSG00000071082	178.672	138.158	132.42	80.5521	422.439	160.232	136.582	109.203	86.494	267.387	646.643	98.3919	114.931	243.118	160.896	115.356	300.604	166.381	64.5486
ENSG00000247315	11.9606	2.8243	13.2355	9.96726	30.7308	8.97109	10.6189	10.7154	9.20494	22.2999	32.1347	12.2002	8.09225	20.9142	16.1688	11.4319	18.1684	11.7093	5.01913
ENSG00000180660	0.0929057	0	0	0.564106	0	0.0782436	0.149124	1.8318	0.59671	0	0	0.327918	0	0.273613	0.0386816	0.0305861	0	0	0
ENSG00000135638	0	0	0	0	0	0	0	0.110198	0	0	0	0	0	0	0	0	0	0	0
ENSG00000180667	0.888692	0	0.792256	2.13294	0	0.108996	0.025967	1.40988	0.55416	0.971374	0	0.633111	0.699832	4.47855	0.898082	1.07939	3.36001	2.25963	0.507842
ENSG00000135632	5.97593	11.3693	7.66132	6.20869	1.64892	7.25485	5.42726	4.72077	12.0626	5.78436	4.1296	13.6834	19.8026	3.10483	7.72766	13.2894	9.26063	11.7834	27.352
ENSG00000135631	4.03103	15.7083	3.40842	3.56508	0	7.86809	5.90888	3.24063	4.44969	4.94895	4.69492	7.59404	5.85762	3.30543	3.021	2.20139	4.69282	9.02137	3.97765
ENSG00000135636	0	0.0400562	0.00760571	0.0969934	0	0.042378	0	1.56748	0.468389	0.116207	0	0	0.0572835	0	0	0	0	0	0
ENSG00000135637	1.60852	0	2.95658	0.880325	0	2.81819	1.67129	2.11018	2.35819	0.398004	0.0134449	2.36914	2.99195	1.46627	2.34399	1.73995	0.203995	0.805756	1.18345
ENSG00000147155	37.9295	22.5614	25.9998	21.6768	48.3744	56.2799	16.8932	17.7575	23.5772	57.5949	56.5474	58.7244	30.4765	56.3453	41.2549	18.4922	31.6539	30.3018	11.914
ENSG00000263443	0	0	0	0	0	0	2.47856	0	2.50884	0	0	0	0	0	0	0	0	0	0
ENSG00000114503	11.64	4.7293	11.8359	10.386	10.4878	9.65939	8.92899	6.56707	4.5777	13.0651	10.2223	11.3226	8.31317	12.3665	9.5049	7.9684	5.13091	5.31657	1.69985
ENSG00000259767	0.371786	0	0	0.35832	0	0	0.372975	0.669444	0	0	0	0	0	0	0	1.63198	0	0	1.82359
ENSG00000259763	0.12587	0	2.71107	0.909829	0	0.662532	0.252544	0.169982	0.527236	0.136257	0	0	2.14935	0	0	0.414383	7.30042	0	0
ENSG00000259762	0.911153	0	0	0	0	0	0	0	0	0	0	0	0	0	0	0	0	0	0
ENSG00000259768	1.40601	0	1.59388	2.65417	2.90004	1.45568	1.52708	1.69476	2.59589	0.188683	0.0135977	2.35287	0.909433	3.27955	0.459609	0.879858	3.1497	0.0763977	1.79534
ENSG00000261971	0.447915	0.272877	1.50257	0.515387	0.97606	0.95269	1.77905	1.53075	2.55266	0.415612	0	1.9019	1.91215	0.291646	0.742158	2.49781	1.9909	0.240401	5.55975
ENSG00000261970	1.53307	0	1.73791	0.886525	0	0.161391	0	0	2.3546	0	0	0	1.30893	0	0.159575	0.252356	0	0	3.75981
ENSG00000105486	5.15921	3.6983	7.48773	3.8715	0.363227	11.0336	2.47198	8.16897	15.3031	2.53779	2.97361	6.45299	8.18164	2.35178	5.87776	10.9149	3.83828	8.09101	24.5083
ENSG00000261978	0.538408	0	0.305174	0	0	0	0	0	1.69144	0	0	0	0	0	0	0	0	0	0
ENSG00000262959	0	0	0	0.300698	0	0	0	0	0	0	0	0	0	0	0	0	0	0	0
ENSG00000116852	0	0	0.0052495	0.127196	0	0.0633741	0.106848	0.418995	0	0.105271	1.95081	0	0	0	0	0	0	0	0
ENSG00000139291	2.74034	0.0103549	0.914253	2.77063	8.17748	2.1545	1.53984	2.45934	0.980766	1.5208	4.81013	2.3359	1.45614	1.41531	2.17539	0.699463	5.52243	0.18055	0.446622
ENSG00000267594	0	0	0	0	0	0	0	0.288539	0	0	0	0.62844	0	0	0	0	0	0	0
ENSG00000258623	0	0	0.691773	0.352879	0	1.02786	0	0.824098	1.87449	3.69934	0	0	0	0	0.254073	0	0	0	3.29248
ENSG00000219747	2.08384	0.497647	0.62994	2.2092	2.85951	0.438744	1.6724	0.562829	1.16382	4.36124	3.08878	1.03229	2.17456	2.89804	3.61506	1.82942	2.1377	10.9605	0
ENSG00000029364	3.6584	2.59842	3.75395	7.13537	5.41643	2.91338	4.74581	7.33625	3.85305	6.61476	8.82047	2.02126	4.18492	10.8458	5.78581	6.13883	8.11006	5.06287	1.91431
ENSG00000227258	0.579652	0	0	0.270318	0	0	0.337648	0.252515	0.156646	0	0	0.138942	0	0	0.175166	0	0	0	0
ENSG00000227256	0.292659	0	0	0.211544	0	1.00129	1.68817	0	1.53234	0.237609	0	0.135916	0	0.80803	0	0	0	0	2.33264
ENSG00000227252	0.36051	1.26272	0.408681	0.521179	0	0.126507	0.771548	1.94742	1.84566	0.83256	0.309371	0.357179	1.06021	0	1.42595	0.39562	0.113794	0	0.943083
ENSG00000227253	0.456603	0	0	0.513409	0	0	0	0	0	0	0	0	0	0	0	0	0	0	0
ENSG00000029363	23.0937	13.4047	16.5336	26.5442	13.9515	15.3348	16.3739	17.9882	17.4912	12.7225	18.4907	11.8606	18.6272	12.8474	16.9827	20.2124	7.52152	17.9581	19.7248
ENSG00000267638	0.313447	0	0	0	0	0.329974	0	0	3.72003	0	0	0	3.34526	0	0.163131	2.32181	0	0	0
ENSG00000147127	0.544217	18.7951	0.379652	0.12104	0	0.396632	0	0.96108	0.233804	0	0	0	1.8467	0	0	1.17146	0.79283	0.596346	0
ENSG00000267737	0	0	1.16979	0.213114	0	0.413837	0	0.929036	0	1.01068	0	0	0.629318	0	0.153443	1.05152	0	0	0
ENSG00000267632	0.939888	0.077399	1.21244	0.609103	0	1.12592	3.18633	2.05711	3.43918	0.315762	0	1.83631	4.70417	0	0.843374	4.3213	0.230176	6.28604	21.5403
ENSG00000267736	0	0	0	0.769767	0	0	0	0	0	0	0	0	0	0	0	0	0	0	0
ENSG00000142920	0.120093	0	0.894633	0.520845	0	0.722432	0.903579	1.3322	1.26958	0	0	0.589605	1.00094	0.347366	0.669659	1.1155	0.802137	2.01155	1.3464
ENSG00000267637	1.76612	0	2.86016	2.55323	0	0.796821	0	0	2.81823	7.64752	0	0	1.43611	15.1706	0.787855	0	0	0	10.519
ENSG00000235949	0	0	0	0	0	0	0	0	0	0	0	0	0	0	0.406694	0	0	0	0
ENSG00000211798	0.255744	0	0	0	0	0	0	0	0	0	0	0	0	0	0	0	0	0	0
ENSG00000235940	0	0	0	0	0	0	1.58438	0	0	0	0	0	0	0	0	0	0	0	0
ENSG00000146205	0.296385	0	0.268789	0.828383	0	1.16485	0.396443	0.493649	0.993185	0.320845	0.150293	1.76187	0.702925	0.0727392	1.15174	0.260199	0.68995	1.03928	5.54847
ENSG00000235944	0.381126	3.32783	0.621073	0.723164	0	1.78042	2.58082	1.25457	0.897998	1.18617	0	0.442504	0.474549	0	1.21492	0	1.2406	0	7.06866
ENSG00000235947	0	0	1.52483	0	0	0	0	0	0.751239	0	0	0	0	0	0.0800053	0.253045	0	0	0.0942519
ENSG00000235946	0	0	2.82902	1.4759	0	0.238832	2.27595	0.612757	0.950301	0	0	0.316087	0	0	0.708434	1.68051	0	3.60471	0
ENSG00000164418	0.251756	0.0182189	0.0345933	1.20216	0	0.0883436	0.153067	0.679973	0.532598	0.222982	0	0.736951	0.890194	1.21701	0.404984	0.0627896	0.0270906	0	0
ENSG00000164411	0	0	0.230841	0	0	0.042874	0	0.0274998	0.0284322	0.110219	0	0.0189141	0	0	0	0	0	0	0
ENSG00000164414	11.992	0	6.33337	7.13855	2.75877	4.36653	4.75553	8.34505	2.71841	8.61373	17.7312	3.59056	5.25992	11.0453	5.75653	5.24847	7.61498	6.70947	1.384
ENSG00000255775	0	0	0	0	0	0	0	0	0	0	0	0	0	0	0	0	0	0	3.80356
ENSG00000100532	3.25452	0	2.90678	1.92475	11.6089	0.68782	1.05121	1.84794	0.240976	1.30782	0.851129	4.1107	1.70161	0.953029	1.38582	0	2.21798	3.21503	0
ENSG00000262952	0	0	0	0	0	0	0	0	0	0	0	0	0	0	0	0.853591	0	0	0
ENSG00000077454	0.246843	0	0.587633	0.380643	0	0.727603	0.924492	0.311128	0.82717	0.142514	0	0.90182	0.187337	0	0.599513	0.799102	0.292181	0.0721298	0.585195
ENSG00000224543	12.1651	6.05246	3.44765	7.6942	18.9104	3.46845	6.86476	3.42261	4.24639	12.346	20.7603	5.17889	3.2458	11.5069	4.48462	4.58901	5.09982	3.05488	0.621553
ENSG00000263606	0.503478	0	1.23663	2.06228	0	0.265013	1.05227	1.8698	3.33916	0.454191	0	0.0389707	4.05988	0	0.174687	6.14668	0	7.31008	19.8591
ENSG00000077458	8.81855	10.7856	9.1418	6.56956	16.6638	4.60746	6.67943	8.38794	10.1026	6.0282	3.25821	2.99269	7.56638	10.3757	6.94004	9.22774	7.71572	11.7857	4.6132
ENSG00000259169	0.178332	0	0	0	0	0.469337	0.089451	0	0	0.193049	0	0.165641	0.126883	0.218832	0.185622	0	0	0	0
ENSG00000264247	4.08972	0	8.99963	5.19507	7.62112	4.68525	2.98659	4.12195	4.9335	3.14138	1.44278	5.16732	1.79725	5.29528	3.17704	2.84625	6.26467	0.115332	0.626869
ENSG00000139292	0	0	0	0	0	0	0	0.17364	0	0	0	0	0	0	0	0	0	0	0
ENSG00000224541	0.574119	0	0	0	0	0	0	0.193831	1.60323	0.776875	0	0	0	0	0	0	0	0	0
ENSG00000278448	0	0	0	0	0	0	0	0	0	0	0	0	0	1.05522	0	0	0	0	0
ENSG00000265908	0	0	0	0.407372	0	0	0	0	0	0	0	0	0	0	0	0	0	0	0
ENSG00000265904	0	0	0	1.91385	0	0	0	0	6.4695	0	0	0	0	0	0	0	0	0	0
ENSG00000253140	0	0	0	0	0	0	0	0	0	0	0	0	0	0	0.43623	0	0	0	0
ENSG00000260367	1.14202	0	0.99254	0.275165	0	1.52284	0.763783	1.54226	1.96661	1.11264	0	0.990035	0.16251	1.21453	1.98119	1.25324	1.53202	0	13.1636
ENSG00000260366	0	0	0.232779	0	0	0	0	1.38653	0.573417	0	0	0	2.04541	0	1.06868	0.338009	0	0	0
ENSG00000260362	0	0	0	0	0	0	0	0	0	0	0	0	0.242616	0	0	0	0	0	0
ENSG00000260361	0	0	0	0.187416	0	0.272951	1.13797	1.13798	1.40282	0.0701694	0	0	0.276716	0	0.438555	1.70718	0.537078	0.426172	0
ENSG00000260360	0	0	0	0.388251	0	0.895288	0	0	0	0	0	0	0	0	0.186361	0	0	0	0
ENSG00000260369	0	0	0.192306	0.245242	0	0.833392	0	0.0763637	0	0	0	0	0	0	0.353149	0	0	0	0
ENSG00000260368	0	0	1.28457	0.641023	0	0	0.642527	2.12909	0.27516	2.02668	0	0	1.33205	0	0	2.43296	0	0	1.08745
ENSG00000021300	7.02583	2.00199	5.80537	10.3549	5.67841	6.66387	21.1563	13.5852	5.57376	4.22262	0.173509	16.4311	3.76539	1.6935	5.55603	5.33196	4.37414	1.78722	3.32864
ENSG00000280145	0.210275	0.475262	0.0255398	0.119424	1.19798	0.0474349	0.188346	0.162268	0.346025	0.105685	0.140608	0.111606	0.149611	0.322538	0.0312674	0.247236	0.053335	0.189271	0.442023
ENSG00000217027	0	0	0	0	0	0	0	0	0	0	0	0	0	0.399085	0	0	0	0	0
ENSG00000100399	20.6524	51.8795	39.6333	17.1503	17.3504	30.6065	18.2426	16.2839	18.3474	17.5995	11.8304	69.2305	19.4074	13.4683	25.2372	9.08685	7.91792	14.6838	0.0530915
ENSG00000100393	6.80543	7.76927	9.32649	9.46529	1.9106	5.79625	9.37546	7.65567	4.89961	5.93581	10.0196	3.17108	7.64163	2.9948	5.55664	5.29929	7.13891	4.85742	13.5142
ENSG00000100395	3.16598	0.989354	2.40256	2.24435	2.77138	3.63591	2.20489	2.69723	3.19055	1.69003	1.05123	2.43841	3.90946	0.0963222	1.99722	4.04857	1.04269	4.32937	4.29933
ENSG00000200552	0	0	0	0	0	0	0	0	0	0	0	0	0	0	0	0	1.95876	0	0
ENSG00000223200	0	0	0	0	0	0	0	0	0	0	0	0	0	0	0	0	0	16.6826	0
ENSG00000223203	0	0	0	0.789696	0	0	0	0	0	0	0	4.05901	0	0	0	0	0	0	0
ENSG00000223202	0	0	0	0	0	1.47026	0	0	0	0	0	0	0	0	0	3.94105	0	0	0
ENSG00000264164	0	0	0	0	0	0.584126	0	0	0	0	0	0	0	0	0.462043	0	0	0	0
ENSG00000275208	0	0	0	0.640462	0	0	0	0.598282	0	0	0	0	0	0	0	0	0	0	0
ENSG00000196550	0.624656	4.86597	0.0843001	0.172009	0	0.579308	0.0596813	1.10468	0.602217	0.692308	0	0.31773	0.677246	0.529264	0.263174	1.00375	0.0176045	1.02673	0
ENSG00000196553	0	0	0.360093	0.28701	0	0	0	0	0	0	0	0	0.113004	0	0	0	0	0	0
ENSG00000186260	1.9956	2.35045	1.80441	2.85063	3.45359	1.18261	3.01318	2.03957	0.706066	1.29324	1.93016	0.851135	0.93209	1.90741	0.816037	1.58101	0.674895	1.08222	1.44827
ENSG00000197208	0.627943	0	0.545749	0.332859	0	0.176281	0.0839934	0.593608	1.87043	0	0	0.0777674	0.565923	0	0.15251	0.275639	0	1.67435	3.69602
ENSG00000239462	0	0	0	0	0	0	0	5.77077	0	0	0	1.19073	0	0	0	0	0	0	0
ENSG00000239466	0	0	0	0	0	0.214603	0.818023	1.92708	0	0	7.15651	0	0	0	0.212188	0	0	0	0
ENSG00000239467	5.41109	0	6.33198	3.02812	0	3.18509	4.72795	1.65007	4.06195	4.91287	0.0680867	1.78342	0.331182	0	0.666187	0.383101	2.47933	0	0
ENSG00000239465	0.696045	0	0	0.335417	0	0	0	0	0	1.13023	0	0	0.660315	0	0	0	0	0	0
ENSG00000159461	7.68031	7.61897	8.70654	7.82592	22.3379	5.06102	6.49914	10.1872	6.90352	5.1937	6.96361	14.7939	3.75427	11.0073	7.58747	2.92738	8.28134	3.00877	6.42236
ENSG00000026652	3.77914	5.55447	3.77496	4.77699	2.90549	3.68797	5.22661	4.8523	6.99669	4.16743	4.46741	4.2194	3.55167	6.64513	4.96882	7.95288	8.00479	4.06379	15.1061
ENSG00000205955	0	0	0	0.0371071	0	0	0	0	0	0.305646	0	0	0	0	0	0.0422512	0	0	0
ENSG00000205959	0.683702	0	0.812864	0.409827	0	0.386209	0.133832	0.202678	0.162984	0.0361037	0	1.00678	0.759343	1.24823	0.798441	1.34503	0.631632	1.02329	0.531655
ENSG00000185158	1.63927	4.82395	2.26449	2.39574	0.0230477	1.26363	2.57011	2.75814	3.36446	1.09576	0.911967	0.557459	3.05925	3.16574	0.63403	2.99328	0.371106	0.402447	3.93238
ENSG00000211683	0	0	0	0	0	0	0	0	0	0	0	0	0	0	0	0.42601	0	0	0
ENSG00000211685	1.02066	0	0	4.4266	0	0	0	0	0	0	0.149297	0	0	0	0	0	0	0	0
ENSG00000185155	0	0	0.0943048	0	0	0	0	0	0	0	0	0	0	0	0	0	0	0	0
ENSG00000229567	0.332921	0	0.377405	2.88776	0	0	1.33594	5.39516	2.78905	9.37031	0	1.23692	2.84248	2.45118	1.73266	6.02817	0	0	0
ENSG00000229565	0	0	0	0	0	0	0	1.45104	0.136386	0	0	0	0	0	0	0	0	0	0
ENSG00000229562	0.0652711	0	0	0	0	0	0	0	0	0	0	0	0	0	0	0	0	0	0
ENSG00000225192	0.0306781	0	0	0.0443504	0.0789327	0	0.123105	0.331437	0	0	0	0	0	0	0	0.252493	0	0	0
ENSG00000182545	0	0.0559853	0.0531512	0	0	0	0.0470363	0	0.0654652	0	0	0	0.266877	0	0.0488032	0.0771788	0	0	0
ENSG00000225811	0	0	0	1.35114	0	0	0	0	2.08793	0	0	0.347241	0	0	0.0972822	0	0	0	0
ENSG00000229569	0	0	0	0	0	0	0	0	0	0	0	0	0.079349	0	0.0290208	0	0	0	0
ENSG00000213260	0	0	0	0	0	0.162275	0	0.208169	0.107614	0	0	0.429532	0.109676	0	0	0.126869	0	0	0
ENSG00000106635	3.89176	0.227608	8.06722	3.30682	10.6876	11.9564	5.06749	6.32825	5.34515	6.15604	13.4765	7.92306	3.09674	6.5494	8.69695	5.64787	4.60656	7.36285	0.934962
ENSG00000280298	0.600146	0.537459	0	0	0	0	1.20413	0	0.209488	0	0	0	0.213502	0.184111	0	0.740917	0.177594	0	1.10388
ENSG00000106633	0	0	0.232101	0	0	0.0574773	0	0.0368665	0.724214	0	0	1.58478	0	0	0	0	0	0	0
ENSG00000280294	0.839255	0	0.36153	1.52874	0	0.936519	0	2.33476	4.03103	1.12656	0	1.34079	1.52865	0.267763	2.6207	1.10519	1.03314	0.606965	0
ENSG00000106638	5.3632	25.6823	9.84352	8.54	14.942	9.15283	14.5258	7.43774	14.0775	10.6981	5.02862	24.5158	14.1102	12.0315	12.471	8.77344	4.32418	14.09	13.4526
ENSG00000107863	7.86499	12.5538	4.56756	13.1487	0.0414674	5.39538	7.2434	6.98659	6.95345	5.20498	11.5988	5.43405	11.8646	9.16336	8.76809	9.62138	1.57703	12.957	22.1608
ENSG00000255045	0	0	0	0	0	0	0	0	0	0	0	0	0	0	0	0	1.34692	0	0
ENSG00000152670	0	0	0	0	0	0	0.456973	0	0	0	0	0	0	0	0.107064	0	0	0.772876	0
ENSG00000238731	0	0	0	0	0	0	0	0	10.1365	0	0	0	0	0	0	5.97513	0	0	6.67669
ENSG00000143643	0.601108	0	1.28714	4.40295	0.601459	0.843738	3.30996	2.12865	3.43179	0.535033	11.4266	1.83629	0.950418	1.72112	1.22356	2.41871	0.521777	3.93748	1.1466
ENSG00000124588	2.74065	13.1947	1.54515	3.23018	0	3.14652	2.22199	2.80708	2.27015	4.77433	7.06933	5.29922	3.48432	4.11574	4.59573	3.22124	3.88362	2.64044	3.50991
ENSG00000143641	6.45256	15.3922	6.72988	5.97723	13.0872	12.1169	3.98013	7.06534	9.07026	5.93102	3.19718	20.3693	5.43888	4.99333	9.40139	11.8654	6.7776	6.82379	5.93426
ENSG00000124587	0.546718	0	1.0208	0.953097	1.9652	2.45453	1.40343	6.99233	6.89264	1.93217	2.33328	5.12292	2.6314	0.236782	1.08793	1.11169	0.0190333	1.16293	5.91533
ENSG00000167333	0.854073	0.219653	2.17471	1.61462	0	1.23108	0.553627	2.91009	0.458654	0.583182	0.184512	2.86806	0.897485	3.04738	0.396626	0.324432	2.53513	0.129584	0.837834
ENSG00000281656	0	0	0	11.8619	0	0	10.5832	0	18.0029	1.2689	0	2.17749	26.6877	0	2.44016	17.3652	0	0	40.2456
ENSG00000281657	0	0	0	0	0	0	0	0	0	0	0	0.0263539	0.0403748	0	0	0	0	0	0
ENSG00000281653	6.75164	0	7.01596	7.32048	0	2.96152	0	0	0	0	0	0	4.00316	0	0	2.77844	0	0	0
ENSG00000220161	0.842	2.33397	2.01128	0.608627	0	1.7728	0.784357	0.974647	3.27501	0.455744	0.422276	0.754149	1.06979	0.479712	0.75122	3.762	0.533921	1.15332	2.28623
ENSG00000178927	4.8066	1.30018	9.90138	8.89396	3.16181	8.21234	6.63216	4.41144	12.2605	8.05751	6.34371	15.7198	7.62559	5.18242	7.30227	4.2889	1.9241	4.38065	5.81772
ENSG00000178921	2.95621	0.0103821	2.46413	2.48881	8.99314	4.23793	1.509	1.49122	5.20808	2.26836	1.03781	4.99904	1.78166	1.87781	4.37125	3.93587	0.566044	6.02143	2.08971
ENSG00000178922	1.54006	0	1.41995	1.57334	0	1.77259	2.98698	1.94114	1.92095	1.26704	0.216262	2.47948	1.19803	0.554349	1.83814	1.89285	1.99307	3.15015	2.51797
ENSG00000266347	0	0	0	0	0	0	0	5.59866	0	0	0	0	0	0	0	0	0	0	0
ENSG00000266340	0	0	0	0	0	0	0	0	0	0	0	0.0782331	0	0	0.0876705	0.277289	0	0	0
ENSG00000168310	7.45728	8.94758	4.19615	7.51782	18.3276	4.31492	12.064	7.99809	1.91605	3.362	2.23974	3.6394	1.18193	9.48325	5.52561	1.09972	1.66708	1.91924	0.708523
ENSG00000252864	0	0	0	0	0	1.74207	0	0	0	0	0	0	0	0	0	0	0	0	0
ENSG00000212135	3.04128	0	0	0	0	0	4.5765	0	0	0	0	0	0	0	0	0	0	0	0
ENSG00000262454	4.85032	1.06179	5.86496	3.73971	0	1.95733	0.28384	4.53053	4.40197	11.5513	13.9531	4.7304	8.68502	0.89278	8.83507	1.5968	4.16236	4.34051	0.99127
ENSG00000229492	0	0	0	0.646686	0	0	0	0.201365	0	0	0	0.600156	0	0	0	0	0	0	0
ENSG00000241073	0	0	0	0	0	0	0	0.197869	0	0	0	0.136093	0	0	0	0.723551	0.346863	0	0
ENSG00000114268	8.96423	60.4608	28.157	24.014	8.42691	41.8599	50.2419	22.9799	174.984	46.8147	27.8582	63.8036	128.938	37.1945	50.2209	113.467	73.1735	68.3563	254.279
ENSG00000268412	3.02493	5.23733	2.05747	1.09326	2.9186	1.75144	1.66903	1.42977	0.633534	1.63728	2.65483	3.93353	3.22835	2.41275	3.46346	2.98757	2.50636	0.994402	0.370927
ENSG00000200677	0	0	0	0	0	0.846148	0	0	0	0	0	0	3.43128	0	1.67325	1.32307	0	0	0
ENSG00000040487	11.1229	0	9.78331	6.08677	0.0269476	9.83498	4.6651	6.59113	2.04731	2.81179	4.75537	12.491	5.06729	5.83487	3.05247	3.06876	0.198355	0.137721	3.44192
ENSG00000200674	0	0	0.187593	0	0	1.74207	0	0	0	0	0	4.15004	0	0	0	0	0	0	0
ENSG00000204706	0.222499	0.170306	0.465653	0.610329	0	0.240237	0.658184	0.554725	0.446082	0.0802871	0	0.29145	0.0974202	0.385043	0.0296917	0.0563463	0	0.0562641	0.433739
ENSG00000227973	0.42624	0.169652	0.322129	0	0.548343	0.89743	0.142534	0.383747	0.198379	0.307611	0.997574	0.659845	0	0.348695	0	0.46775	2.69082	0	0
ENSG00000153107	0.814804	0	1.85692	2.34367	2.60697	1.35109	1.36376	1.45384	2.72923	1.31622	2.99384	0.478404	1.38775	1.13455	1.42817	2.18906	1.82398	2.52589	4.73168
ENSG00000228778	0	0	0	0	0	0	0	0	1.80363	0	0	0	0	0	0	0	0	0	0
ENSG00000228779	0.140484	0	0.0796273	0	0	0	0.704664	0.0948588	1.9615	0	0	0	0	0	0.365567	0	0	0	0
ENSG00000228775	0.016057	0	0.182025	0.0696393	0	0.0507109	0.370491	0.260212	0.0672587	0	0	0.178972	0	0.531999	0.217275	0.0792933	0.24708	0	0
ENSG00000279268	0	0	0	0	0	0	0	0	0	0	0	0	0	7.94284	0	0	0	0	0
ENSG00000279269	0	0	0.751633	0.136934	0	0.299143	3.04073	0	0	0	0	0	0	0	0	0	0	0	0
ENSG00000141027	9.08021	12.4604	15.61	22.357	3.17643	9.60898	13.8947	14.275	18.946	11.0672	5.10768	8.95648	17.9316	3.96662	10.516	18.5722	10.6442	17.2463	37.5329
ENSG00000279264	0	0	3.17972	1.66971	0	0.173696	0	0	0	0	0	0	0	0	0	0	0	0	0
ENSG00000279265	0	0	0	0.705759	0	0	0.122437	0	0	0	0	0	1.21571	1.49765	0	0	0	0	0
ENSG00000279266	0.105419	0	0.80239	2.39488	0	1.09392	2.6288	1.28128	0.651848	0.17933	0	1.45477	0.450034	0.646803	1.19134	2.85082	0.124782	0.363053	0.184669
ENSG00000279267	0	0.0658005	0	1.39415	0	0	2.0731	0	1.50038	0	0	0	0	1.18338	0.372836	0	0.195684	0	0
ENSG00000226647	0.11954	0	0.135513	1.0369	0	0.125844	0.399742	0.645738	0.166908	0.129406	0	0	1.02064	0.880134	0.0829517	0.918275	1.46213	0	6.35199
ENSG00000226644	5.46149	0	2.10269	2.23458	0	0.650883	1.55065	2.08741	7.91337	6.24687	2.04996	5.07283	3.51926	1.13805	0.750819	0.339248	8.05027	2.5971	0
ENSG00000226643	0	0	0	0	0	0	0.177495	0.477873	0	0	0	0	0	3.47379	1.65747	0	0	0	11.2818
ENSG00000226648	2.69388	0	0	2.22541	0	0.567186	1.11961	0.987452	0.376134	0	0	0	2.13575	1.03893	0.640918	0.823522	2.91536	0	8.30552
ENSG00000226649	0	0	3.6656	0.186985	0	1.22546	0	2.79474	0	0	0	0	1.47243	0	0	1.70326	0	0	0
ENSG00000158022	0	0	0	0	0	0	0	0.354365	0	0	0	0	0	0	0.113805	0.539922	0	0	0
ENSG00000158023	0.139655	0	0.146442	0.307891	0.57941	0.580726	0.19264	0.523363	1.82807	0.827715	1.05001	0.379422	0.70549	1.36669	0.577826	1.81034	2.2275	0.397884	3.48494
ENSG00000167005	15.3086	2.59522	9.87681	11.3661	21.6269	9.77888	12.779	10.1071	5.93738	12.6847	8.2051	9.3741	9.09014	22.5539	11.2623	6.23756	17.6841	10.8623	5.72426
ENSG00000155719	0.00780464	0	0	0	0	0	0	0.0105399	0	0	0	0	0	0.0287314	0	0	0	0	0
ENSG00000183248	0.845975	4.83966	0.658426	0.182537	0	0.385476	2.00136	1.00604	0.264446	0.0820112	0	0.0820956	0.395285	0.356364	0.262854	0.270195	0.941574	0.816321	0
ENSG00000143751	3.5669	1.369	4.12373	5.34073	0	4.85764	6.84422	3.91856	3.81427	8.28948	14.3937	1.44618	7.19058	5.80123	7.01293	3.37839	7.94146	12.0979	0
ENSG00000127774	0.512153	1.83463	0.995289	0.105772	0	0.693203	0.587189	0.395224	0	1.42565	2.14044	1.35916	0.93702	0	0.533091	0.24087	0.346412	0	0
ENSG00000239926	0	0	0	0.326661	0	0	0	0	0	0	28.9096	0	0	0	0	0	0	0	0
ENSG00000239922	25.3633	18.1286	26.255	9.58276	53.1052	22.2924	29.4462	11.3906	5.7637	8.98029	29.0764	14.1571	2.06159	23.8419	3.13993	7.80772	9.23206	3.30556	0.146016
ENSG00000239921	0.182132	0	0	0	0	0	0	0	0	0	0	0	0	0	0	0	0	0	0
ENSG00000239920	0	0	0	0	0	0	0	0	0	0.910759	0	0	0.897905	0	0	0	0	0	0
ENSG00000233924	0	0	0	1.20846	0	0.270767	1.03211	0.434182	0.897808	0	0	0	0	0	0.401581	0	0	0	0
ENSG00000233927	152.302	113.471	112.904	49.0182	213.011	129.67	104.31	112.987	73.1826	195.943	272.432	90.3139	107.343	167.538	109.251	158.612	185.022	142.8	54.2432
ENSG00000233926	0	0	0	0	0	0	0	0	0	0	0	0.055448	0	0	0	0	0	0	0
ENSG00000233922	0	0	0	0	0	0.0173951	0	0.100417	0	0	0.454401	0	0	0	0	0	0.264044	0	0
ENSG00000173838	0	0	0	0.0165323	0	0.0722322	0.0803059	0.138991	0	0	0	0.16995	0	0	0.0595162	0	0	0	0
ENSG00000233929	0	0	3.0862	0	1.16744	1.59221	0	2.04252	13.9377	0	0	0	0	0	2.83374	0	0	0	0
ENSG00000122729	16.9126	8.47449	17.8217	14.3514	11.5542	16.8166	21.4269	8.9207	20.3804	15.8737	23.5995	14.0697	17.8248	7.71292	21.5729	15.2866	12.438	10.829	25.1861
ENSG00000198728	13.955	91.9844	34.1997	19.3289	2.4646	26.6855	43.2329	21.1061	22.2441	9.91103	0	17.6821	22.2972	8.53741	13.3291	13.2781	4.98886	17.5457	26.0143
ENSG00000162337	10.643	18.3215	11.4339	14.898	29.6735	18.1419	14.6328	13.8552	16.0965	10.721	4.51821	25.2905	16.3919	4.70433	16.1516	20.4942	10.7179	19.8642	18.9606
ENSG00000245317	0.27087	0	2.36878	0.83912	0	0.448098	0.892849	2.1948	3.51189	0.58645	0	1.07826	1.70699	0.759743	0.725	0.445875	1.5115	0.296816	0
ENSG00000165406	1.18662	4.99033	1.7005	2.62174	3.03389	1.9877	4.58945	2.16688	2.06321	1.59963	5.19627	1.11604	2.07087	2.63748	2.32267	3.31688	3.30382	0.106312	0.567387
ENSG00000165409	0.0917509	3.76143	0.716516	0.250545	0	0.386355	0.0204543	0.178975	1.1245	0.176574	0	0.312479	0.478725	0	0.031834	0.855833	0.868823	0	1.30009
ENSG00000257999	1.49217	0	1.89056	1.14204	0	0.184806	0	0	0	1.33026	0	0	0	0	0	1.8783	0	0	0
ENSG00000128944	7.49874	0	4.20671	4.18491	19.7097	6.41906	1.96178	5.92634	5.5468	10.8512	6.16235	7.20824	2.51978	10.9779	7.11614	3.62449	3.57229	7.22153	4.90915
ENSG00000206634	0	0	2.37991	0.607005	0	0.884036	0	0	0	0	0	3.50998	0	0	0	0	0	0	0
ENSG00000206636	0	0	0	1.59488	0	0	0	0	0	0	0	0	0	0	0	0	0	0	0
ENSG00000206633	2.48222	0	2.81389	1.19616	0	2.17759	0	0	0	3.13492	0	0.384263	0.5887	0	1.72247	6.12891	0	0	0
ENSG00000225224	13.4307	43.9213	10.6988	14.5185	0	3.94869	10.0749	18.301	10.1365	12.3124	0	5.95648	24.105	0.296953	5.54153	26.8881	0.286442	20.6836	113.949
ENSG00000255843	0	0	0.110349	0.281449	0	0	0	0	0.815483	1.47526	0	0	0.55407	0	0.202643	2.56373	0	0	3.81965
ENSG00000206638	0	0	1.19218	2.28052	0	6.0891	0	0	1.46838	6.26147	0	0	0	5.16199	0.547326	4.32778	16.1826	0	0
ENSG00000207944	0.58608	0	0	2.54183	0	0	6.46749	0.791478	0	0.634448	0	2.72186	0	0	0	0	0	0	0
ENSG00000244743	0	0	0	1.0296	0	0	0	0	0	0	0	0	0	0	0	0	0	0	0
ENSG00000207940	0	0	0	0.829987	0	0	0	0.775325	0	0	0	0	0	0	0	0	0	0	0
ENSG00000254710	0	0	0	0	0	0	0.322074	0	0.224132	0.0868859	0	0	0	0	0.0835434	0.396353	0	0	3.14944
ENSG00000254713	0	0	0	0	0	0	0	0.0785748	0	0.629855	0	0	0	0	0	0	0	0	0
ENSG00000254712	2.07553	0	0	2.10848	0	5.37384	8.38493	1.96962	11.9051	6.25466	0	0.416827	10.2174	5.0938	1.63488	8.12571	0	7.74504	17.3341
ENSG00000254717	0.775382	0	0.109873	2.17183	0	1.12237	0	1.17801	5.21015	1.25906	0	0.630177	0.758566	0	2.92567	3.98857	3.55647	0.15931	19.4914
ENSG00000278136	0	0	0	0	0	0	0	1.76702	0	0	0	0	0	0	0	0	0	0	0
ENSG00000278133	4.01883	0	3.79652	2.79736	0	1.95868	0.447965	2.91465	0.207826	1.69186	23.0788	1.93554	5.50699	1.27855	2.0141	4.41022	3.4356	1.22327	0.18252
ENSG00000158683	0.188765	0	0.16049	0.110862	0	0.0869391	0.207121	0.215088	0.24709	0	0.16567	0	0	0.0144772	0.0552605	0	0	0	0
ENSG00000278131	0	0	0.107557	0	0	0.0332942	1.17392	0.0427104	0	0.273893	0	0	0.405041	0	0.658391	0.416479	0	0	0
ENSG00000158352	0.462829	0	0.635778	0.692713	0	0.653466	0.125636	0.250013	2.68374	0.365454	0.127436	0.485525	0.945293	0.748346	1.17887	1.75675	1.01189	1.48569	1.2152
ENSG00000008056	1.19225	0	2.56398	0.963188	0	1.71656	1.51267	1.2786	1.68916	0.531442	0	1.1074	0.57384	0.90363	0.821245	0.0288609	1.34897	0	0.0429993
ENSG00000130518	0.172098	0	0.445927	0.239911	0	0.168231	1.03589	0.954546	0.660802	0	0	0.536641	0.157433	0	0.409448	0.354109	0	0	0
ENSG00000159377	47.7902	66.6219	30.6198	39.5763	65.2036	45.3971	47.6815	79.8901	34.7287	64.7737	88.1119	43.687	37.4345	50.5815	43.448	41.1573	74.066	46.854	48.851
ENSG00000130511	17.9348	19.4273	27.2583	5.66143	1.41161	28.6791	20.1937	9.06979	15.7169	10.5676	6.75224	32.9127	9.77234	5.68769	14.6114	10.2455	7.50176	13.5993	8.21228
ENSG00000130513	0	0	5.40935	0.038974	0	0.368948	0	3.0218	1.54331	0.029184	0	0	0	0	0.392858	0.0887538	0	0	0
ENSG00000130517	0.650923	1.55448	0.619155	0.778775	0	0.645863	0.720556	0.868942	0.595454	1.02052	0.0437765	1.2092	0.841089	1.54242	0.809926	1.92126	1.5321	1.05761	2.62391
ENSG00000123144	159.32	142.703	157.315	108.722	201.707	178.494	166.955	122.427	93.4629	119.859	110.5	137.322	92.284	97.7023	113.577	97.4369	131.01	125.769	86.9049
ENSG00000164758	17.6605	6.62492	17.9828	17.0585	61.2225	21.142	10.8575	9.44497	13.0385	18.822	26.5646	16.4037	6.67193	10.548	15.0477	7.91083	10.9609	10.4896	9.6781
ENSG00000164756	0.00896061	0	0.0304737	0.233173	0	0.0660316	0	0.13311	0	0	0	0	0	0.0439826	0	0.0147499	0.381831	0.7266	0
ENSG00000164754	33.5201	40.5242	21.2708	22.2657	21.1112	20.767	27.9665	24.5174	21.1493	22.368	51.347	17.0064	16.1756	38.1	22.6897	21.0746	27.5554	12.1872	15.5545
ENSG00000164751	10.4058	7.05759	12.438	10.3454	61.7914	12.9809	10.121	8.62422	13.5331	20.5802	55.1603	16.5435	15.9031	22.0922	19.647	13.3638	36.2139	23.0159	12.5239
ENSG00000058085	0.0859906	0	0.0292441	1.87714	0	0	0.0345062	0.545797	0	0.0465436	0.261629	0	0.0122365	0.0844159	0.0179012	0.0283095	0.0712492	0	0.0210889
ENSG00000159082	0.690223	0	0.308238	1.99567	8.4131	0.403677	0.706419	0.790889	0.652218	0.166041	0	0.602249	1.11116	2.36128	0.849068	1.40012	0.404373	1.3828	0.410364
ENSG00000155506	18.876	18.1168	16.734	17.4803	5.43798	17.1442	19.9666	16.2128	9.8984	19.3221	8.48196	13.5019	14.3118	9.3416	18.5788	17.3407	7.3248	26.0566	25.7056
ENSG00000159086	10.056	7.56407	7.51723	10.1166	6.85475	8.3688	9.37595	10.5355	13.6268	8.43678	9.12921	5.90567	18.7613	12.761	9.94742	17.8757	8.53248	13.5154	27.9528
ENSG00000157106	2.66943	4.18791	3.18318	5.02968	0	2.8079	2.86475	3.02314	3.63046	1.98977	0.557364	0.902902	3.15779	3.45102	2.65687	6.6642	5.2944	4.64983	10.2687
ENSG00000238832	0	0	0	0	0	0.816971	2.72486	0.524013	0	0.420048	0	4.68535	0	4.28534	4.44278	0	0	0	0
ENSG00000010704	2.19106	0.260442	1.30373	1.60527	0.0127544	0.876714	2.03893	1.70039	2.63014	1.77086	0.162424	1.86017	1.0581	2.87116	1.85753	2.18685	1.22047	0.564926	0.996895
ENSG00000196616	0	0	0	0	0	0.0110981	0	0.0854209	0	0	0.00616825	0	0	0.00646821	0	0	0.00623924	0	0
ENSG00000125046	0	0	0	0.0647704	0	0	0.00898926	0.363029	0	0	0	0.216396	0.216766	0	0	0.147499	0	0	0
ENSG00000235806	0	0	0	0	0	0	0	0	0	0	0	0	0	0	0.397043	0	0	0	0
ENSG00000196611	0	0	0	0	0	0	0	0	0	0	0	0.636667	0	3.22428	1.93231	0.94025	1.21701	4.44402	0.420258
ENSG00000225480	0	0	0	0	0	0	0	0	0	0	0	0	0	0	0	1.81597	0	0	0
ENSG00000081913	1.32935	1.1905	1.70233	2.17983	0	1.64565	0.469231	1.27163	1.09992	1.33247	2.04534	0.463032	0.805711	2.31851	1.62713	1.17516	0.597354	2.25921	1.08673
ENSG00000252002	0	0	0	0	0	0	0	0	0	0	0	0	0	0	4.22082	0	0	0	0
ENSG00000252000	0	0	0	0	0	0	0	3.73681	0	0	0	0	0	0	0	0	0	0	0
ENSG00000238835	0	0	0	5.46305	0	0	0	0.567029	0	0	0	0	0	0	0.874088	0	0	0	0
ENSG00000005471	0.00750783	0	0.068088	0.151954	0	0	0.00753183	0.182502	0.0733797	0	0	0	0	0	0	0	0.355472	0	0
ENSG00000256712	1.46139	0.872498	13.419	8.2395	0	0.923071	0.586427	6.90744	12.6509	6.4862	0	2.44331	0	0	3.95496	0	0	0	8.60165
ENSG00000125753	3.82799	9.3656	3.22361	3.00418	2.75375	3.42125	5.15688	4.89525	1.04715	5.86913	2.66943	4.58597	4.95809	3.79624	5.23676	3.47208	4.17969	3.03043	3.67857
ENSG00000256714	0	0	0	6.06381	0	0.761316	0	0.781305	6.66432	6.88922	0	0	0.411636	0	0	2.85701	0	5.07171	11.7057
ENSG00000037280	2.46614	0	3.17034	2.71987	4.21925	1.39846	9.97263	7.48488	1.48206	0.220179	0	0.909173	1.29338	0.569367	0.734364	0.826542	0.0300938	0.132332	1.58997
ENSG00000102401	17.3211	17.3859	19.3797	23.1793	14.0357	19.3243	17.6028	21.9754	27.6501	17.7017	45.5086	23.5964	34.3749	30.0174	33.6822	30.8278	29.8503	19.1257	23.0138
ENSG00000125755	1.77346	9.53245	2.43651	3.12252	1.90011	2.53016	3.6273	3.03127	4.78238	1.18628	0.60091	3.50103	4.52747	1.27326	2.12699	4.32225	1.31591	2.97011	7.54321
ENSG00000160124	7.34715	0.0769557	6.685	4.51882	24.9148	19.0989	8.17882	11.3146	14.6228	26.3372	48.8331	3.29242	18.6631	1.6608	6.80898	14.2158	52.2941	11.3701	10.2738
ENSG00000243004	0.0219437	0	0.547267	0.66619	0	0.254108	0	0.533414	0.27575	0	0	0	0	0	0.205568	0.0722423	0	0	0
ENSG00000243007	1.81496	0	0	0	0	0	0	0	0	0.122796	0	0	0	0	0	0	0	0	9.73683
ENSG00000243008	0	0	0	0	0	0	0	0.222169	0	0	0	0.0916837	0	0.484503	0	0	0	0	0
ENSG00000203910	0.106058	0	1.08206	0.229987	0	1.28398	1.27676	0.358067	0	1.26292	0.434382	0.0492551	0	0	0	0.26187	0.125538	0	0
ENSG00000231383	0.416768	0	0.236228	0.903763	0	0	0	0.492475	0	0	0	0	0	0	0	0.686034	0	0	0
ENSG00000231381	0	0	0	0	0	0	0	0.451377	0	0	0	0	0	0	0	0	0	0	0
ENSG00000277373	0	0	0	0	0	0	0	1.94825	0	0	0	0	0	0	0.166849	0	0	0	0
ENSG00000274932	2.99275	0	0	0	0	0	0	0	2.50718	0	0	0	0	0	1.24604	0	0	0	0
ENSG00000231389	0.274075	0	0.554814	0	0	0.587358	0.972149	1.17648	0.697019	0.22252	0.0114544	0.75462	0.348222	0	0.224149	0.370587	1.344	0.0536299	0
ENSG00000274937	0	0	0	0	0	0	0	0.273316	0	0	0	1.37855	0	0	0	0	0	0	0
ENSG00000176928	0	0	0.0114839	0.263611	0	0	0.0508134	0.095764	0	0	0	0	0.0144154	0.024862	0.0105445	0	0	0	0
ENSG00000235508	0.826472	0.303649	0.720695	0.183816	1.06323	0.401562	0.31889	0.257566	0.177533	1.30761	0.743953	1.59436	0.904669	0.936158	1.38965	1.56974	1.05352	0.766308	0.467745
ENSG00000176927	0	0	0.119682	0.0352217	0	0	0	0.0658042	0.136071	0	0	0	0	0	0	0.0534726	0	0	0
ENSG00000198169	2.0619	4.70643	5.19136	6.55452	10.0241	5.3486	2.85703	6.26131	5.94873	2.72534	6.37203	5.26935	4.50649	5.54961	3.55723	4.4254	7.06564	4.56873	2.65409
ENSG00000198168	17.9492	15.8797	15.8393	9.1647	56.7856	11.6818	14.5533	7.98365	8.26928	21.6178	30.7244	8.01322	5.88722	19.7693	12.7187	7.95398	14.59	8.27038	3.53942
ENSG00000198162	9.12604	1.24399	10.3256	9.64251	1.59483	6.10256	5.55853	6.54731	6.04606	5.79017	2.57448	4.57887	4.90301	5.61361	5.53107	6.94585	4.87065	4.23477	4.72463
ENSG00000198160	8.66432	4.8318	6.74589	7.87529	23.9025	4.63218	6.35186	7.04437	5.19416	6.08113	0.493421	5.56519	6.4937	4.62336	4.9694	6.91839	4.98295	5.78299	5.22051
ENSG00000175749	0	0	0.972278	0	0	0	0	0.810782	0	0	0	0	0	0	0	0	0	0	0
ENSG00000231655	0	0	0	0	0	0	0	1.511	1.78541	0	0	0	0	0	0	0	0	0	0
ENSG00000175741	5.09671	0.238658	3.9651	4.91211	6.81387	3.47176	2.30586	2.56422	0.976745	6.27461	7.25057	1.20671	3.27079	4.16948	1.4563	0.493506	0.946326	2.19016	0.490177
ENSG00000171045	1.79712	11.3401	4.41926	1.75867	0	2.0083	2.35759	1.45616	4.65173	2.88822	0	2.17	1.79011	2.49364	3.28073	5.18824	4.81074	7.04389	21.7996
ENSG00000171044	2.65711	0.722252	2.69378	3.35723	3.01531	2.10359	3.04485	1.76498	6.95245	3.29733	1.60523	2.41785	1.96738	2.25323	1.66394	2.38248	3.46477	1.27827	5.53635
ENSG00000175745	0.696432	0.015992	0.12146	0.425958	0.0344591	0	0.523994	3.16516	0	0	0	1.02007	0	0	0.0418214	0	0	0	0
ENSG00000201839	23.2557	41.2052	3.40168	63.9864	0	11.0563	19.5671	128.663	42.9451	19.4902	0	28.5686	45.9029	0	33.5766	14.8183	43.5105	18.0849	9.19899
ENSG00000147316	1.49077	0.515465	2.23806	2.54625	0	2.48434	1.19528	2.57289	3.63256	1.39572	2.04087	2.11177	2.13775	1.0524	2.48035	3.64774	0.572297	3.1536	3.00673
ENSG00000261819	0.0295813	0.211932	0.0670678	0	0	0.342552	0.0890277	0	0.0826059	0.480339	0.173081	0.302238	0.0841884	3.01286	1.17005	2.09381	2.20592	0.0324148	0
ENSG00000230383	9.26849	9.04078	3.55164	2.92517	4.45036	4.12276	3.53591	3.87842	4.10107	8.33762	6.41595	5.09259	11.3314	8.89051	8.83214	22.3478	13.4432	4.72053	4.96233
ENSG00000230387	0	0	0	0.138626	0	0	0	0.0971221	0	0	0	0	0	0	0	0	0	0	0
ENSG00000248781	0	0	0	0	0	0.133904	0	0	0	0	0	0	0	0	0	0	0	0	0
ENSG00000248780	0.0936168	0	4.1389	10.5564	0	6.01174	2.06615	4.29847	21.5676	9.83025	26.8399	4.60859	10.1245	9.19024	5.7492	22.961	13.9622	11.3868	19.0561
ENSG00000248787	2.50354	0	1.19497	0.190489	0	4.99366	9.6496	1.95738	13.4303	1.28375	0	5.01791	5.25004	0	1.09722	7.37446	5.14689	8.23002	54.9354
ENSG00000248785	0.199517	0	2.26175	0	0.513343	0	0.200154	0	0	0	0.233475	0	0	1.7138	0	0.656841	0	0	0
ENSG00000167476	0	0	0.490627	0	0	0	0.0289454	0.23379	0	0	0.033764	0	0	0	0	0	0	0.0316169	0
ENSG00000167470	4.72204	6.65542	8.53354	3.22313	5.47855	4.45678	5.67954	4.31331	1.85378	1.85758	2.43308	3.00156	2.51311	3.58119	1.94257	1.52571	2.22388	1.99013	1.07513
ENSG00000253878	0	0	0.17992	0	0	0	0.955321	0.857341	0	0	0	0.884509	0	0	0	0	0	0	0
ENSG00000253873	0.396768	0	0.34008	1.02128	0	0.570502	0.514535	0.980158	0.175655	0.0628555	0	0.377521	0.220332	0	1.24904	0.238944	0	0.964984	0.355998
ENSG00000253875	0	0	0.109215	0.417836	0	0	0	0	0	0	0	0	0	0	0	0.158587	0	0	0
ENSG00000256925	0	0	0	0.0600396	0	0	0	0.0140214	0	0	0	0	0	0	0	0	0	0	0
ENSG00000240063	0	0	0	0	0	0.220891	0	0	0	0	0	0.222737	0	0	0	0	0	0	0
ENSG00000084754	24.2859	20.9427	25.5059	35.7284	16.4287	29.1412	26.9851	27.753	23.6231	33.0985	19.5395	37.491	28.1513	21.2687	30.3961	33.9741	20.6381	33.5362	65.3174
ENSG00000240065	0	0	0.332195	0.0794323	0	0.0964036	0	1.60769	0	0	3.9864	0	0.0521245	0	0.571913	0	0	0	0
ENSG00000256927	0	0	0	0	0	0	0	0	0	0	0	0	1.00079	0	0	0.385894	0	0	0
ENSG00000095637	0.936081	1.85048	1.16727	1.34575	1.05036	0.624112	1.94597	8.16073	1.36509	0.320889	0	0.521679	0.473615	0.108486	0.774068	0.513622	0.461672	0.353312	0.280587
ENSG00000249781	0	0	0	0.130822	0	0	0	0	0	0	0	0	0	0	0	0	0	0	0
ENSG00000249782	0	0	0	0	0	0	5.39162	0	0	0	0	0	0	0	0	0	0	0	0
ENSG00000249784	1.35033	1.07492	4.08201	1.95213	0.579051	2.84306	0	3.03927	3.14233	0.487256	0.526719	6.68924	7.68607	0	0.468511	1.48183	5.8606	0.986447	2.20776
ENSG00000249786	0	0	0.0147608	0.0564721	0	0	0	0.158259	0	0	0	0	0	0	0	0.0214336	0	0	0.0319335
ENSG00000249787	0	0	2.37906	0.433421	0	0	1.50382	1.07967	0	0.216366	0	0	0	0	0.520106	0.164502	7.57061	0	4.65668
ENSG00000176219	0.0958495	0	0	0	0	0	0	0	0	0	0	0	0	0	0	0	0	0	0
ENSG00000230528	0	0	0	0.156292	0	0	0	0	0	0	0	0	0.373614	0	0	0	0	0	0
ENSG00000230524	0	0	0.307313	0.035628	0	0	0	0	0	0	0	0	0	0	0	0	0	0	0
ENSG00000230521	0	0	0	0	0.148475	1.15423	0	0.31172	0.96687	0.0624687	0	1.12559	0	0	1.08118	0.189979	0.546443	0	0
ENSG00000278903	1.8011	0.80895	1.51727	2.57991	3.78381	1.28724	1.16037	3.07944	2.76857	1.25213	1.06349	1.1204	0.470268	3.30508	1.63394	3.69914	2.54264	0.651837	1.45887
ENSG00000278900	1.91699	0	1.84716	3.46417	0	1.21084	0.769248	0.388323	2.27511	1.76392	0	0.0890285	1.09115	1.9995	1.19722	0.788881	0	0	3.99615
ENSG00000146049	0	0	0	0	0	0.0857169	0.122526	0	0	0	0	0	0	0	0	0	0	0.401503	0
ENSG00000278909	0	0	0	0.0966879	0	0	0	0.0451601	0	0	0	0	0	0	0.0522115	0	0	0	1.43521
ENSG00000148225	0.536062	2.0837	0.995575	1.20367	0	0.756439	0.778058	0.847152	1.60843	0.876626	0	0.211878	0.632975	0.181946	0.83103	0.112647	0.418514	0	0
ENSG00000133136	0.54361	0	0.308123	0.39294	1.049	0	0	0.367062	0	0.588473	0.318067	0.252462	0	0	0.282917	0	0	0	0
ENSG00000133135	0.21312	0	0	0.0237001	0	0.0862913	0	1.72686	3.09014	0.354936	0	0.167499	0.88648	2.21287	1.17742	0.67464	5.23933	5.04793	1.20616
ENSG00000272420	0	0	2.24583	1.57522	0	0.625673	0.894352	2.00656	4.01089	0	0	0.368026	1.12765	9.84573	0.412422	0.978323	0	0	0
ENSG00000272426	1.41301	0	0	3.15698	0	1.75798	1.28867	4.51034	2.86971	0	0	0.715886	0	0	2.27303	0	20.6787	4.64509	0
ENSG00000272425	0.362657	5.50573	0.146827	0.486834	0	0.21816	0	1.32933	0	0.196293	0	0.240606	0	0.413233	0.350521	1.10865	0.0306619	0.340624	0
ENSG00000148229	17.2421	6.86271	18.4437	9.40205	2.08472	12.3738	16.2351	8.75367	18.7647	19.4603	31.7063	18.5638	12.483	15.8022	15.8779	9.88743	19.0023	13.7559	2.59649
ENSG00000138308	0	0	0	0	0	0	0	0	0	1.88984	0	0	0	0	0	0	0	0	0.122327
ENSG00000222316	0	0	2.89916	2.21833	0	0	7.69685	0	0	0	0	0	0	0	0	0	0	0	0
ENSG00000222317	1.03236	0	0	7.46226	0	1.0868	0	7.66789	2.16215	0	0	0	0	0	0	10.1961	0	0	0
ENSG00000181856	1.44622	0.182651	1.82863	0.361863	0.0715584	0.219589	0.990483	0.450708	0.0388325	0.82795	0.0813641	0.865398	0.811317	0.273027	0.506608	0.480699	0	2.97141	0
ENSG00000144579	12.4501	11.8958	13.5335	11.9074	16.5679	16.2517	8.88386	21.6035	30.1137	10.4754	6.2121	17.3904	16.7511	6.77709	15.3007	19.0637	15.2441	8.5169	14.1283
ENSG00000156873	2.77984	11.9531	4.90104	2.83803	8.88741	5.0246	2.66094	4.68499	7.23961	3.03359	1.50812	5.70688	4.44618	4.31223	4.15695	3.30546	1.17958	5.59138	11.779
ENSG00000067840	3.82349	6.23692	2.95325	2.22974	3.30143	6.48109	5.82509	5.75859	14.405	1.83801	3.70074	3.85236	13.224	3.81709	2.72516	9.81403	5.76842	2.54224	10.712
ENSG00000146592	0.607266	0.0517938	1.42052	2.10419	0.0496017	0.573328	0.609207	1.78337	0.659474	1.42955	0.0338392	0.434229	0.555518	5.64209	0.486611	0.476004	0.513431	2.26036	2.42307
ENSG00000248254	0	0	0	1.75941	0	0.788424	0	1.01141	0.784275	1.4188	0	0	1.19895	0	0	2.00331	0	4.71886	2.75511
ENSG00000248257	0	0	0	0.0894323	0	0	0	0.0417712	0	0	0	0	0	0	0	0	0	0	0
ENSG00000248256	1.06158	0	0.240685	4.60408	0	2.45862	0	4.01414	0.592892	8.04432	0	1.57765	0.906376	17.4558	1.10498	0	18.3458	0	0
ENSG00000089177	4.35416	7.26382	3.14845	6.76095	0.149834	5.05533	4.61974	4.67022	7.35545	5.37301	3.95249	2.66292	4.65335	3.64997	3.17998	8.39135	1.49527	4.84977	6.19614
ENSG00000172828	0.171014	0	0.219713	0	0	0.0600105	0.251623	0	0.0318372	0.0246837	0.0133414	0	0.162235	0.251824	0	0.0938344	0.0269899	0	0.139802
ENSG00000249128	0	0	0	0.59918	0	0	0	0	0	0	0	0	0	0	0	0	0	0	5.08231
ENSG00000249129	0	0	0.72629	0.421008	0	0.183945	0.525872	0.471937	1.38249	0	0	2.16396	2.40355	0	0	0.862869	0	0.510583	0.142841
ENSG00000141068	0.383072	1.27503	0.472254	1.08682	0.960978	0.22684	1.08083	0.957048	2.1662	0.134773	0	1.34763	0.0136278	0.00587588	0.229271	0.835502	1.05423	0.0314824	1.57361
ENSG00000137309	4.01365	0	6.1671	3.84497	0	6.92336	6.69464	8.5549	2.90331	5.67977	2.54645	5.05304	0.584905	5.0142	2.23987	0.995	5.35186	2.51699	0.237189
ENSG00000144681	0	0	0	0.0555087	0	0	0	0.898785	0	0	0	0.011888	0	0	0	0	0	0	0
ENSG00000173681	3.23369	0.16348	5.16608	6.37137	1.19098	2.4502	4.90529	3.36328	3.62296	1.02335	0.0534043	1.30195	1.65136	1.91205	1.73724	3.89561	3.75818	2.34324	4.30103
ENSG00000066468	9.04157	9.16286	11.1273	25.6859	22.9926	9.90602	15.9016	10.6777	22.835	16.858	17.4582	15.8469	15.6683	14.4152	11.5939	16.2317	17.8816	16.628	41.3991
ENSG00000268996	1.80332	0	1.83985	2.30286	3.24788	0.537883	0.120606	0.974126	2.35003	0.878466	0	0.921245	1.53968	0.405693	1.15751	1.08842	0	1.54791	1.17936
ENSG00000268992	0	0	0	0	0	0	0.147758	0	0	0	0	0	0	0	0	0	0	0	0
ENSG00000173193	1.89779	0.332871	2.83203	2.32507	0	2.1446	1.1079	2.33122	3.01657	1.55532	1.89458	1.41417	1.93769	1.14466	1.88052	2.78859	1.19933	2.82564	3.05026
ENSG00000164619	0.105112	0	0	0.70453	0	0.130774	0.134207	2.20667	0.400262	0	3.22043	0.0177513	0.0271954	0.398678	0.278497	0.125835	0.0678645	0	0.304654
ENSG00000132881	0.364166	0	3.59158	0.157939	0	2.30021	0	0.786867	2.64403	0.78844	0	2.19863	4.50841	2.32373	2.72919	1.97818	5.17264	0.199524	2.32208
ENSG00000266922	0.22918	0	0	0.331318	0	0.723793	0	0.773746	1.43997	0	0	0	1.79368	0	0.119275	0	0	4.64595	0
ENSG00000116604	4.54505	5.02818	8.03248	5.93518	21.8501	7.9961	4.53312	6.20914	6.14963	5.11048	2.98337	5.74857	9.80774	5.36151	7.16493	8.37873	5.55674	8.79518	10.5213
ENSG00000196172	1.85323	9.15135	3.09238	3.01718	11.4192	1.13046	1.34658	1.49695	1.34215	1.66868	0.871514	1.85004	1.02282	0.116894	1.13576	0.527434	3.76194	1.83146	3.01583
ENSG00000070808	0.219566	0	0	0.608387	0	0	0	0.210031	0.319342	0	0.428227	0	0.169239	0	0.0857033	0.120474	0	0.35087	0
ENSG00000178445	0	0	0	0	0	0	0	0	0	0.484012	0	0	0	0	0	0.0198914	0	0	0
ENSG00000223044	8.73999	0	8.66933	0.789696	54.813	0	2.73998	13.2784	3.8135	6.50463	0	0.507376	6.99581	0	5.68582	2.69751	5.81922	18.5557	38.8501
ENSG00000279745	0	49.1299	8.24386	0.829987	0	0	4.41565	5.16883	4.27528	0	0	1.59979	3.26789	0	0.597591	0	0	0	0
ENSG00000279742	0	0	0	0.545211	0	0.0992549	0.118231	0.0636631	0	0.0510323	0	0	0	0	0.0736036	0.659593	0	0.697373	0.404648
ENSG00000080189	2.91975	14.7735	4.74141	3.46122	1.23953	4.64899	5.39685	6.21025	6.82849	2.83674	0.136668	5.57988	5.85828	3.762	4.61947	6.78869	3.41283	1.48773	11.4212
ENSG00000147883	0.457541	0	0.0314349	0.260572	0	0.0291919	0.0278184	0.262136	0	0.105064	0	0.296198	0.414324	0.0170137	1.03908	0.547745	0.0492344	0	0
ENSG00000147889	0.207951	0	0.397805	0	0	0.191551	0	0	0	0.576851	1.49048	0	0.24043	1.43538	0.31115	0.21394	0.41537	1.02541	0
ENSG00000101935	5.95794	2.22704	2.95611	11.8088	17.4177	6.83567	5.67381	3.50991	4.42462	5.21579	6.76991	2.82312	7.06512	2.67012	4.60171	7.7321	11.1712	4.07803	22.5739
ENSG00000101938	0.559766	11.7398	0.699644	0.809237	0	0.196427	0.489561	2.32598	0.260525	0.108762	0	0.159979	0.490183	0	0.298795	0.0708785	0	0.0943668	0
ENSG00000130653	0.349674	2.44458	0.703284	0.472899	0	0.754036	0.231975	0.525536	1.70881	0.647167	0	0.733396	1.62919	0	0.387452	1.77319	1.52876	0.766336	3.58241
ENSG00000223591	0.0347307	0	0.0787426	0.100418	0	0.0731239	0.104525	0	0	0.0375969	0	0.0967772	0	0	0	0.114339	0.0822194	0	0
ENSG00000113389	0.00570278	0	0	0.00824434	0	0	0	0.793243	0.318501	0	0	0	0.332717	0	0.106847	0	0	0	0
ENSG00000180846	0.66881	0	0	0	0	0	0	0.1129	0	0	0	0	0	0	0	0	0	0	0
ENSG00000223599	0	0	0	0.93207	0	0	0	1.74137	0	0	0	0	0	0	0.715831	0	0	0	0
ENSG00000223598	0	0	0	0	0	0	0	0	0	0	0	0	0	0	0	0.325725	0	0	0
ENSG00000067334	6.80193	11.7317	5.35259	6.92336	10.926	6.19166	4.81185	5.41645	4.40904	7.9546	4.33445	6.01206	5.24952	7.82331	6.97097	6.09712	6.00522	9.95434	2.93624
ENSG00000113387	32.2533	17.9268	27.4375	19.4361	168.222	25.8609	29.0572	21.3179	13.6575	48.2605	174.471	20.8445	18.0494	61.1704	26.3676	16.141	44.3699	25.4309	6.09714
ENSG00000113384	32.3642	21.5659	36.6658	38.4643	51.7195	31.6037	51.4579	39.1504	27.5588	53.2089	88.3223	35.6717	40.9659	65.3974	35.643	30.8272	48.5912	44.3193	18.2328
ENSG00000099984	4.08672	1.98596	2.10091	1.58006	0.611329	2.20113	1.14413	7.44417	10.616	3.54948	8.84167	4.41383	10.6841	2.21586	0.494628	5.31908	6.69352	6.4569	24.124
ENSG00000072071	2.85727	2.57267	4.24609	4.69612	0	3.85936	3.76423	5.17468	2.57325	0.932946	1.05505	2.5862	1.66032	2.17204	0.945358	1.10216	0.21187	0	0.390201
ENSG00000235545	0.458173	0.0547087	0.467454	0.264947	0	0.0482332	1.0112	1.36124	0.831642	0	0	0.553238	0.521584	0	0.381524	1.28212	0	0	0.449462
ENSG00000076258	0.737664	0	0.557486	2.42368	0	1.41193	0	1.35844	3.71411	4.2105	0	0	0.954269	0.576033	1.65198	1.6558	3.83658	2.40047	2.02838
ENSG00000235548	0.674624	0	0.22943	1.3654	0	0.568157	4.26372	0.546632	1.50711	0	0	0	1.24799	1.90403	0.140441	1.44363	0	0	5.12893
ENSG00000234636	0.312576	0	0	1.8979	0	0.263246	0.439005	1.68849	1.48388	0.879768	0	0	0	1.38083	0	0	0	2.53462	0
ENSG00000234630	15.9986	11.7954	19.7187	6.36429	0	10.2862	19.389	15.2254	43.6268	6.39291	0	20.1459	5.65332	0.131759	11.5116	3.18142	18.3017	4.94165	16.0631
ENSG00000180592	0.755781	0	0.913884	0.959068	2.23626	0.5039	0.758197	0.816522	0.926283	0.0727248	0.127749	0.382198	0.250944	0.144266	0.0961497	0.525277	0.198799	0.0736155	0.576653
ENSG00000256699	0	0	0.447447	0.0518742	0	0	0.0719943	0	0	0	0	0	0	0	0	0	0	0	0
ENSG00000180596	36.6996	0	73.8764	15.6045	7.29021	16.8317	13.1972	19.4054	17.7086	16.5778	10.6575	14.5375	6.43193	35.1831	9.05844	13.1037	14.134	6.20965	6.94888
ENSG00000073578	9.81242	13.8324	10.3322	11.0418	8.3321	12.9653	12.6313	9.58044	11.2641	12.1044	8.88284	22.7728	10.0568	6.14399	11.3663	11.6555	9.12809	14.0618	6.41943
ENSG00000180884	0.199328	5.28382	0.120513	0.768433	0	0.54558	2.07964	0.376859	0.426745	1.25151	0.653111	0.0246857	0.132367	2.05462	0.3043	1.04995	0	2.7521	1.85761
ENSG00000169203	0.0259818	0.449847	0.235628	0.262928	0	0.191463	0.312779	0.0701749	0.544157	0.014063	0	0.193063	0.240319	0	0.189308	0.213841	0.0461309	0.156588	0.955794
ENSG00000089009	128.38	141.616	77.8372	76.0161	212.424	91.5161	85.5348	81.8082	48.9509	160.917	267.683	59.769	69.783	146.048	101.298	98.2585	141.282	93.6787	44.4642
ENSG00000261349	1.10321	0	7.08683	0.354417	0	0.129042	0	1.3243	1.54036	0	0	0	1.56987	0	0	0	0	0	0
ENSG00000279339	0	0	0	0	0	0.20502	0	0.0263004	0	0	0	0.0180892	0.193992	0	0	0	0	0	0
ENSG00000261342	0	0	0	0.0513178	0	0.336324	0.142444	0.287629	0.0495635	0	0	0	0	0.0435594	0.110846	0	1.55465	0	0
ENSG00000264190	0	0	0	0	0	0.538458	0	0	0	0	0	0	4.36708	0	0.532399	0	0	0	0
ENSG00000264196	0	0	0	0	0	0	0.452272	0	0	0	0	0	0	0.331931	0.938524	0	0	0	0
ENSG00000279337	0	0	0.956722	0	0	0	1.41109	0.379909	0.392791	0	0	0	0	0	0	0	0	0	0
ENSG00000269113	0	0	0	0.0462546	0.0102902	0.00842058	0.272829	0.691333	0.0111684	0	0	0.230317	0.398381	0	0.149865	0.144834	0.331379	0	0
ENSG00000117266	3.26166	5.183	4.94864	2.75058	0.021192	8.99164	3.58608	7.1744	52.9241	15.122	7.44084	8.49192	35.4078	4.18434	20.653	46.7479	22.2675	27.1847	140.974
ENSG00000117262	2.57171	2.06733	2.69725	3.68856	4.14203	2.22767	1.51342	3.95155	3.23733	2.83875	1.71797	3.489	2.43489	1.78909	2.44499	1.5333	1.7737	2.97337	1.96163
ENSG00000107833	5.94164	0.0723947	2.33682	1.92829	0.467983	3.63807	2.61538	2.8657	1.35445	2.8222	1.70275	3.77306	2.32942	3.27353	2.90295	3.09381	7.24824	1.86022	0.148691
ENSG00000224060	0	0	0	0.104014	0	0	0.0721785	0	0	0	0	0.0668283	0.511913	0.0882885	0.22467	0	0	0	0
ENSG00000156508	440.442	391.912	352.224	505.044	904.231	414.603	421.486	432.744	359.283	802.41	1109.9	490.194	441.276	878.563	605.607	411.487	1038.61	490.622	212.777
ENSG00000224066	0.0829236	0	0	0	0	0	0	0.0559925	0	0.0448836	0	0	0	0.152634	0.345255	0.272998	0	0.363466	0
ENSG00000224067	0	0	1.38991	2.5603	0	0.717075	6.83336	1.4718	2.8532	2.06464	0	2.53074	0	0	0	2.69098	1.61253	0	0
ENSG00000264443	0	0	0.0882788	0.112579	0	0.16396	0	0	0	0.337201	0	0.180829	0	0	0.121586	0	0	0	0
ENSG00000238517	0	0	0.768451	0	156.099	2.14086	0	0	0.946484	0	0	6.29635	0	0	0	0	0	0	0
ENSG00000267184	0	0	0	0	0.799794	0	0	0	0	0	0	0	0	0	0	0	0	0	0
ENSG00000221066	0	0	0	0	0	0	0	0	0	0	0	0	0	0	1.86906	0	0	0	0
ENSG00000103642	8.48488	3.73799	6.48734	3.84987	10.7333	3.89203	7.01992	1.49209	2.47225	4.7689	6.86246	4.44708	4.41436	3.54595	4.98353	2.14515	1.25751	1.25727	2.25806
ENSG00000238516	0	0	0	0	0	0	0	0.752296	0	0	0	1.55227	0	0	0	0	0	0	0
ENSG00000103647	0.351824	0	0.638134	0.59	13.1257	0.192595	0.141179	0.456119	0.707377	0	1.92678	0	0	0	0	0	0	0	0
ENSG00000263874	0.547173	0	1.96873	0.550283	0	0.701248	0	1.31723	3.25527	0.59233	0	0.132583	1.08331	0	0.693357	0.74405	0	0.312827	0.758479
ENSG00000263878	0	0	0	0	0	0.156487	0	0.401489	0.72643	0	0	0	0.634583	0	1.77935	1.46813	0	0.65155	0
ENSG00000165300	2.62082	1.0251	2.52672	3.80811	4.14333	1.31355	5.4804	1.90468	0.923207	0.987073	0.152877	1.28773	0.644967	2.31306	0.652159	0.46959	0.549116	0.30676	0.581939
ENSG00000022556	0.481267	0.0106419	0.676914	1.37862	0	0.675525	0.402338	0.385145	2.57588	1.65943	2.77418	0.0993373	0	0.57963	0.918395	0.220057	0.822845	0.0878943	0.218573
ENSG00000076928	8.54118	14.5085	10.8493	9.07949	3.62074	16.6114	19.6075	13.8749	38.7788	8.0048	4.21601	17.4643	28.4152	9.13786	10.8977	24.4942	17.0042	20.8461	55.2994
ENSG00000181072	79.4263	140.096	94.5072	125.888	84.4449	61.0453	117.085	54.5258	49.965	53.6248	78.0078	53.0384	51.865	68.6268	60.0558	47.4536	45.9029	49.5846	87.2478
ENSG00000076924	1.57726	3.1485	1.32395	0.957335	1.81224	0.950627	0.917978	1.28452	1.61386	2.39822	3.48009	8.35395	2.34724	0.458012	0.93993	6.025	5.87166	1.55683	2.71659
ENSG00000143337	5.15531	3.37484	3.52904	5.3126	13.9945	4.37991	4.2384	4.49648	4.37115	5.5871	8.32671	4.44602	4.53816	7.51811	6.8827	2.64888	3.56019	5.43751	3.22897
ENSG00000143333	21.5133	75.3206	97.3147	191.835	15.1503	41.1953	43.4897	21.4452	22.3018	85.8269	20.1833	21.8341	23.125	17.2675	38.5117	19.1182	15.1471	29.8485	12.5079
ENSG00000065371	1.53175	0	0.790563	2.26841	6.32816	0.668603	0.449749	1.26132	0	0.727972	10.3904	0.485814	0.37214	2.59785	0.816628	0.122994	0.85495	0.982517	0
ENSG00000168152	1.20788	0	0.957016	2.10294	14.8205	1.8048	2.5668	1.08746	1.81344	1.12478	0	0.458419	0.314191	0.92438	1.25726	1.41103	3.38215	1.28088	0.0318525
ENSG00000189241	11.114	1.81792	9.26231	9.46424	12.5568	7.58633	8.84158	8.42974	3.75549	7.87433	56.1401	9.17609	9.82134	15.4441	9.33219	6.37665	12.7349	8.36004	1.53501
ENSG00000168159	29.5962	37.6303	26.2504	17.4315	39.9034	45.4731	38.4538	21.8578	29.8449	32.5208	33.4911	63.9525	28.93	37.3266	33.7478	26.558	39.7559	52.9821	14.9116
ENSG00000111837	0.678998	0	1.72056	3.11805	0	1.79401	2.03015	3.8836	2.47237	1.80156	0	0.717242	2.2545	0.931229	1.09478	4.14202	2.45841	2.42177	7.44452
ENSG00000111834	0	0	0.0449165	0.71601	0	0	0.675733	1.632	0	0	0	0.128809	0.140956	0	0.0618633	0.163054	0	0	0
ENSG00000111832	14.1397	16.6108	10.8047	9.31905	15.5689	10.2643	11.3193	9.29682	5.03868	10.9672	14.4293	6.30583	5.2436	11.3804	7.55216	6.94335	6.9652	7.28275	2.96566
ENSG00000260488	0	0	0	0	0	1.87251	0	0	1.0457	0	0	0	1.33217	0	0	3.54432	0	0	0
ENSG00000262693	0	0	0	0	0	0	0	0	0	0	0	0	0	0	0.836627	0	0	0	0
ENSG00000262692	0	0	0.21918	0.279514	0	0.814163	1.93964	2.08885	0	0	0	0	0	0	0	0.95479	0	0	0
ENSG00000244203	0	0	0.911164	1.62677	0	0.0846148	1.37077	2.06236	0	0	0	0	0.686256	0	0.0836627	0	1.52223	0	0
ENSG00000188596	0	0	0.110323	0.415678	0.665824	0.195587	0	0.61531	0.691762	0.225067	0	0.0246527	0.00629477	0.863088	0.174969	0.131069	0.937258	0	0.574982
ENSG00000188599	4.07197	0.374014	4.66044	5.26409	3.97921	8.49092	6.16676	12.1613	13.011	4.1961	2.29088	4.87321	12.3131	11.531	3.3011	17.0792	14.5523	11.155	53.4847
ENSG00000170100	0.319425	4.51736	0.164079	0.230891	0	0.362538	0.420585	0.276347	0.202092	0.189102	0	0.125167	0.0568177	0.0796187	0.150657	0.386134	1.39422	0.89146	0.0122403
ENSG00000269800	0	0	0	0	0	0	0	0.424955	0	0	0	0	0	0	0	0	0	0	0
ENSG00000237232	0	0	0	0	0	0.0434559	0	0	0	0	0	0	1.46851	0	0	0	0	0	0
ENSG00000265313	0	0	0	0	0	0	0	0	0.973862	0	0	0	0	0	0	0	0	0	2.85093
ENSG00000265315	0	0	0.907921	1.15785	0	0	0	1.62239	0	0	0	0	0	0	0	0	0	3.9493	0
ENSG00000265317	1.91808	0	3.62395	7.39443	0	1.34614	0	3.45372	0	10.3819	0	0	11.8275	0	0.665499	0	0	0	45.4723
ENSG00000265316	1.36279	0	0	0	0	0.102475	0	1.31457	0	0	0	0	1.93925	0	0.101322	0.320466	0	0	0.716184
ENSG00000263257	0	0	0	0	0	0	0	0	1.4899	0	0	0	0	0	0	0	0	0	0
ENSG00000251126	1.22312	0	0	0.837584	28.4888	0	0	0	0.629185	0	0	0	0	0.15799	0.268027	0	0	0	0
ENSG00000215367	0.595383	0	0	1.61386	0	0.313388	0.0746608	1.00505	0	0	0	0.20738	2.54169	0	0.542258	0	0	0.489309	0
ENSG00000260988	0.174822	0	0	0	0	0	0	0	0	0	0	0	0	0	0	0	0	0	0
ENSG00000251128	0.4178	0	0	0	0	0.586439	0	0	0	0	0	0	0	0	0.28992	0	0	0	0
ENSG00000119760	6.93095	2.36638	9.80329	11.0617	13.2929	8.14432	10.8975	9.78934	19.044	9.09762	12.7984	11.6942	15.6085	8.04987	10.2809	22.1898	16.9599	14.9923	19.623
ENSG00000259353	0	0	0	0.903763	0	0	0.752581	0	0	0	0	0	0	0	0	0	0	0	0
ENSG00000019995	1.67111	0	1.80925	1.94084	0	0.751128	0.979498	1.36927	1.75652	0.223587	1.16453	1.53474	1.81689	0.0460815	1.35831	2.75078	0.322265	0.298337	3.66087
ENSG00000259356	0	0	0	0	0	0	0	0	0	0.854955	0	0	0	0	0.164413	0.884025	0	0	0
ENSG00000259354	0.173743	0	0	0	0	0	0	0.0195527	0	0	0	0	0	0.888338	0	0	0.805479	0	0
ENSG00000019991	0.221336	0	0.12904	1.86502	0	0.0266294	0.0444088	0.666133	0	0.239603	0	1.0338	0.629923	0.380245	0.236968	0.0104096	0.037427	0	0.124073
ENSG00000259358	0	0.027321	0	0	0	0.0963487	0	0	0	0	0	0	0	0.0280771	0.0238161	0.0376635	0	0	0
ENSG00000198797	0.398528	0	0.016135	0.226341	0	0	2.22747	0.403648	0	0.0924467	0	0	0	0	0	0	0	0	0
ENSG00000100167	0	0	0.0705157	0.149878	0	0.196452	1.19606	0.364019	0.463214	0.0336689	0	0	0	0	0.118703	0	1.1658	0.806589	1.14415
ENSG00000147059	0	0	0.397392	0.225237	0	0.266526	0	1.26242	0.0815765	0.0843295	0	0.0361784	0.0277131	0	0	0.833499	0	0	0.811957
ENSG00000135778	2.06899	0.00423756	1.746	1.15949	4.38744	2.14819	2.37822	1.88828	1.98204	3.96084	4.02415	3.5732	2.32806	2.24274	2.14249	1.513	1.91131	3.56991	0.757202
ENSG00000135776	15.877	0.394633	8.54216	12.5181	23.9627	10.9109	11.0606	11.2652	8.15853	5.33795	14.387	13.2246	17.3633	26.5719	10.3478	6.20187	5.08558	2.30329	11.2178
ENSG00000135775	2.91143	0	2.95641	3.28686	0.00661742	2.13897	2.31698	2.20902	2.09	1.43664	3.08192	2.59913	3.20604	0.662769	2.08813	2.63331	2.10059	1.01459	2.63657
ENSG00000139428	8.46191	15.9571	12.1377	5.76742	1.64555	11.3282	4.2714	6.55932	13.2013	12.53	13.0214	17.5473	9.92834	9.9117	9.75755	9.76208	14.8971	10.38	7.12958
ENSG00000135773	0.151888	0	0.368963	2.35264	0	0.182739	0.0435353	0.498146	0.545333	0.046978	0	0.100771	0.123507	0	0	1.82158	0	0.832184	0.798215
ENSG00000147050	3.05001	0.658742	2.00127	3.64594	0.364999	2.38946	2.87001	5.83248	3.71938	1.45037	5.1923	1.64707	5.32708	10.4447	4.42982	4.63138	4.61771	8.44608	5.33462
ENSG00000152990	3.30283	0	0.882598	3.8427	1.76845	1.7609	3.6612	6.56319	2.24209	3.22642	0.519601	1.79095	2.96883	3.06769	2.90604	3.41422	2.9807	0.573206	3.34147
ENSG00000180777	1.93753	0	0.661058	1.4821	0	0.41586	1.16057	0	0.0131324	0.346178	2.9607	0.0873616	0	0	0.0293701	0.0774111	0	0	0
ENSG00000197774	0.431607	1.60444	0.655447	0.529779	0	1.37167	1.63391	0.978779	3.13823	0.264468	0	1.55062	0.683706	0.229839	0.779835	1.38071	1.45553	0.276631	4.29393
ENSG00000226334	0	0	0	0.34686	0	0.252582	0	0.648033	1.50751	0	0	0	0	0	0.499479	0	0	0	0
ENSG00000226332	3.13953	23.7752	1.31122	3.94152	0.106287	4.60971	7.62527	1.45046	12.92	1.78875	0	2.60915	4.11485	1.21659	0.429985	8.70387	3.42279	0	1.62097
ENSG00000153029	2.24501	0.912725	1.8968	2.46244	0	2.59782	2.55409	0.902224	2.84887	1.90904	4.94433	2.2306	1.90137	1.42544	1.35947	2.51649	1.26812	0.817818	1.0185
ENSG00000197771	10.1462	15.3959	7.2392	6.71044	6.61083	9.32878	4.78829	7.43356	8.37954	7.60322	8.67989	4.89499	6.53849	7.77869	8.49177	4.46094	5.94939	2.57915	3.42662
ENSG00000245156	0	0	0.0456887	0.0582655	0	0.0848573	0.0202162	0.707568	0.0281369	0	0	0	0	0.0247284	0.398537	0.597085	0	1.7224	0.889587
ENSG00000231421	0.283365	0	0	0	0	0	0	0	0	0	0	0	0	0	0	0	3.2423	0	0
ENSG00000172216	2.09982	0	15.4236	3.20198	9.99129	6.02599	7.27187	5.43837	3.05236	7.72236	4.98175	8.49621	12.8936	11.6481	9.31154	1.42047	2.62169	8.5419	2.32797
ENSG00000187024	0	0	0.124192	0.045251	0	0	0.109904	0.147948	0.196669	0	0	0.218052	0	0	0	0	0	0	0
ENSG00000111224	1.48826	0	2.0266	2.58447	0	1.81512	2.60369	1.85053	1.14036	1.10026	3.12208	0.379304	0.929766	2.29396	0.65176	1.28465	3.58768	1.81976	2.47037
ENSG00000162148	0.210989	23.0099	3.3751	0.813387	0	0.37019	0.987762	2.65937	3.69878	0.786715	0	1.13229	3.10245	1.61097	1.5617	2.5469	0.915718	2.02941	3.79458
ENSG00000188629	0.0816895	0	0	0.029524	0	0	0	0	0	0	0	0	0	0	0	0	0	0	0
ENSG00000180035	1.39758	0	3.4412	0.260701	0	0.379682	0.452272	0.730595	0	0.764591	0	0.153541	0.0427688	0.405693	0.297199	0.247368	0.355757	0.131737	1.40049
ENSG00000188624	0	0	0	0	0	0.268416	0	0	0	0	0	0	0	0	0	0	0	0	0
ENSG00000188626	0.255512	0	0	0.0369385	0	0.295883	0.17943	0.0690117	0.249731	0	0	0	0.218156	0	0	0.0420593	0	0	1.25327
ENSG00000066855	1.26408	0	1.18497	1.68687	0	1.1516	2.17044	1.13259	1.76497	3.13153	6.8841	0.858012	1.26261	4.02706	1.21455	0.540202	1.89909	0.572711	0.506749
ENSG00000238411	0	0	0	0	0	0	0	0	0	5.19938	0	0	0	0	0	0	0	0	0
ENSG00000174197	4.2044	4.81858	3.80138	5.06437	0.270646	2.557	4.04516	2.98745	3.60502	2.70184	0.734828	1.19613	2.97102	1.76408	2.18316	3.74635	2.99578	2.88512	4.97186
ENSG00000161681	0	2.69013	0	0	0	0.00782746	0.0149183	0.240989	0.103817	0	0	0	0	0	0	0	0	0	0.0729403
ENSG00000185774	0.829006	0	0.492997	0.628705	0	1.10163	0.122703	1.70684	3.94688	0.500202	12.675	2.8402	1.12166	3.20193	5.1491	8.97064	17.7272	3.99106	8.03245
ENSG00000090054	6.64459	19.3943	5.7365	13.7862	0	7.28641	13.4088	3.96734	12.7566	7.74241	18.2689	14.6864	11.1187	5.45463	8.66131	5.67131	7.73757	8.14062	10.7506
ENSG00000139351	0.617152	0	0.19989	0.594798	0	0.185627	0.530678	0.793752	0.205166	0.0954406	0.911338	0.109187	0.460013	0.8655	0.0611793	1.33032	0.191323	0	1.54958
ENSG00000101096	1.1068	0.291886	2.07063	2.55226	0	1.90858	1.41688	2.72346	3.64064	4.85139	3.66307	1.19833	1.84553	11.1237	2.13448	1.83307	4.36429	4.41229	8.4263
ENSG00000269901	0.625152	0	0	0.361505	0	0	0.627151	0	0	0	0	0	0	0	0	0.20581	0	0	0
ENSG00000101098	0	0	0.269534	0.0468721	0	0	0	0.510827	0.226349	0	0	0	0	0	0.0674958	0.21348	0	0	0
ENSG00000250656	0	0	0	0.320863	0	0	0	0	0	0	0	0	0	0	1.21286	0.639351	0	0	0
ENSG00000250651	0	0	0.463712	1.39776	0	0	0	0	0	0	0	0	0	0	0	0	0	0.0407488	0
ENSG00000213406	0.24304	0	0.0688785	0.439194	0	0	0.0609542	1.23081	0	0.394646	0.142203	0.395052	0.172923	0	0.252976	0.100016	0.14384	0	0
ENSG00000257605	0.434804	26.7899	1.08438	0	0	0	0	0	0	0	0	0	0.123745	0	1.44826	0	0	0	0
ENSG00000213409	0	0	0.541176	0	0	0	0	0	0	0	0	0	0	0	0	0.33678	0	0	0
ENSG00000112715	11.4079	48.4489	23.4733	48.8055	9.68027	31.8952	37.1884	28.2582	123.518	106.915	92.0325	30.0826	167.222	83.4136	101.398	117.317	99.8712	168.993	276.534
ENSG00000250658	0.61214	0	0	0.0769524	0	0.812526	0.0266999	0	0	0.288113	0	0	0.0378728	2.77604	0	0.13143	0	0	0
ENSG00000250659	1.70496	0	0	0.924303	0	2.01922	3.42082	4.02934	11.01	0.230708	0	0.59386	0	0	0.443666	0	0	0	17.7708
ENSG00000258400	0.0990558	0	0.224583	0	0	0	0	0	0	0	0	0	0.281913	1.21552	0.103105	0	0	0	0
ENSG00000258405	2.41834	0	0.789616	1.16538	0	0.329561	0.00785138	0.539028	0	0.110139	0	0.84325	0.311833	1.45017	1.1079	0.0772969	0	0.488833	0.844531
ENSG00000258404	0	0	0	0	0	0	0	0	0.346071	0	0	0	0	0	0	0	0	0	0
ENSG00000235036	0.0821967	0.098148	0.139769	0.653561	0.211487	0.692247	0.412298	0.0555017	0.114767	0.311431	0.14428	0.114521	0.058483	0.252161	1.11224	2.30014	0.048647	1.39609	0.201585
ENSG00000105205	0	0	0	0	0	0.0932762	0	1.31622	0	0	0	0	0	0	0	0	0	0	0
ENSG00000090581	30.4224	19.0312	26.6974	19.373	22.9213	28.2434	23.681	18.412	19.3619	23.3561	15.8099	37.9399	18.835	17.7064	26.5693	14.3596	7.98783	20.7113	12.0762
ENSG00000138468	12.3154	5.91364	11.418	12.3992	7.52558	8.01962	14.6051	11.3094	9.71537	13.1889	10.4071	4.94327	12.5177	16.7531	9.04646	12.1343	10.6727	13.1769	13.9797
ENSG00000164591	0.689666	2.15891	0.993119	2.78899	0.695398	1.923	3.78659	1.61101	1.35333	0.928183	0.381712	0.709839	1.19359	0.617566	1.32901	0.567623	0.915622	0.449351	1.89709
ENSG00000250383	0	0	0	0	0	0	0	1.33636	0	0	0	1.18175	0	0	0	1.3962	3.34662	0	0
ENSG00000222051	0	0	0	0	0	0	0	0	0	5.12302	0	0	0	0	0	0	0	17.2859	0
ENSG00000138463	2.034	1.21436	1.25931	1.71906	0	0.9718	1.19291	1.96505	0.65538	0.982371	0.0366184	2.41243	0.89058	2.01595	1.02601	1.72558	0.351879	0.0857244	0.498833
ENSG00000111405	0	0	0	0	0	0.132655	0	0	0	0	0	0	0	0	0.63395	0	0	0	0
ENSG00000267406	0.343071	0.409648	1.94456	0	0	0.361161	4.81835	0.926608	8.14323	3.71384	0	0.318657	0	0	0	0	0	3.38339	0
ENSG00000267402	0	0	0	0.548351	0	0.266204	1.39523	0.341492	0	0	0	0.704625	0	0	0	1.45686	0	0	0
ENSG00000267401	0	0	0	0	0	0	0	0	0	0	0	0	0	0	0	0	0.476833	0	0
ENSG00000104112	0	0.0202662	0	0	0	0.125072	0	0.504254	0	0	0	0	0.0241518	1.3121	0	0	0	0	0
ENSG00000188549	0.142345	0	0.501079	0.0108307	0	0.0709818	0	0.0404697	0.115065	0	0	0	0	0	0.00779812	0	0	0	0
ENSG00000223908	0	0	0.208436	1.32906	0	0	4.05803	0	0.256726	0	0	0	0.523289	0.225626	0	0	0.435279	0	0
ENSG00000223903	0	0	0	0	0	0	0	2.73973	0	0	0	0	0	0	0	0	0	0	0
ENSG00000223901	0.0503703	0	1.14201	1.01946	0	0.742368	0.404251	2.17674	2.32088	2.18109	0	0.280715	1.57689	0	2.67391	0.746223	0.417353	0	2.7177
ENSG00000223905	0	0	0	0.122498	0	1.69485	1.19007	0	0	0	0	0	0	0	0	0	7.12114	0	0
ENSG00000105392	0	0	0	0	0	0	0	0	0	0	0	0	0	0	0.00977531	0.015459	0	0	0
ENSG00000218208	0.377609	0.300592	0.142688	0	1.29542	0.265013	0.378816	0.509945	0	0.136257	1.03105	0.116912	1.4329	1.23564	0.655077	0.828766	0.446964	0.551704	0
ENSG00000242318	2.49269	0	0	1.0296	0	0	4.40593	0	0	0.128496	0	0.110253	2.19583	0	0	0	0	0	2.61997
ENSG00000181852	3.24482	1.55186	5.7859	3.38445	7.44076	4.1589	1.04477	2.27818	2.59577	2.63679	3.90789	5.64408	4.17646	7.61496	2.67869	0.963407	1.1716	1.50902	0.147758
ENSG00000142192	39.4006	40.9731	32.7693	32.8523	63.4769	27.3364	32.5739	40.012	31.6919	25.439	59.4602	20.3793	36.9132	64.5489	43.5149	47.4217	30.0828	43.0868	59.7512
ENSG00000168936	8.87599	26.2132	11.8409	4.8444	7.52833	12.6996	4.23081	4.96686	13.443	3.43288	13.7724	19.4038	12.7468	9.78859	8.9156	7.4802	9.20991	10.2636	2.08461
ENSG00000168939	0.0686218	0	0.0353595	0.252521	0	0.210153	0	1.25527	0.383253	0	0.058401	0.0521496	0.213052	0	0.0389603	0.811238	0	0	0
ENSG00000168938	25.4501	35.4484	22.6488	30.8606	7.65903	30.688	22.034	22.0557	23.6648	53.1848	41.6442	49.4948	26.2552	36.7586	38.382	19.8208	27.9025	25.7132	14.864
ENSG00000104976	7.5956	0	9.37588	3.78225	0	10.9576	9.17208	5.24275	4.47782	11.6332	6.45231	8.28316	5.3242	7.80171	3.71881	3.38043	4.32885	4.13075	5.31242
ENSG00000256552	2.81318	0.433434	0	1.44311	0	0.955329	0	1.10296	1.9006	5.40304	0	1.34864	1.29134	0.556787	0.377832	1.04565	0	0	0
ENSG00000126883	2.24848	4.60329	3.46203	3.91063	2.15559	2.80689	3.41375	2.94923	4.51069	1.17039	3.32173	2.05246	3.12603	2.43142	2.6946	3.77208	2.05983	3.60138	6.08477
ENSG00000126882	0	0	0	0	0	0	0	0.151991	0	0	0	0	0	0	0	0	0	0	0
ENSG00000144331	39.5435	62.3113	65.343	75.334	72.5176	51.913	73.0365	50.5973	60.6274	37.9321	46.0755	30.6767	65.1663	43.0633	57.5051	68.2139	39.8332	70.9764	135.75
ENSG00000186088	5.15693	8.94172	5.17281	6.88591	12.987	3.7969	5.11698	6.12008	4.89625	5.11562	3.05756	7.19362	5.50596	7.60141	6.08346	7.72731	8.72333	2.05487	14.5634
ENSG00000204929	0	0	0	0	0	0	0	0	0	0	0	0	0	0	0	0	0	0.067087	0
ENSG00000204923	0.0794404	0.118571	0.427761	0.990535	0	0.585404	0.418396	0.844839	0.360486	0.24724	0.67397	0.276702	0.141305	0.633633	0.723522	1.1442	0.117539	0.71816	0.0243531
ENSG00000204922	2.69822	1.56889	2.07463	1.01758	3.56172	2.44529	0.965048	1.61596	1.53971	1.70174	4.55772	3.1164	2.53745	2.87913	2.27124	1.39038	2.194	3.34232	0.34525
ENSG00000204920	0	0	0.295456	0.635826	0	0.497302	0.555611	0	0.38665	0.952223	0	0.74138	0.394057	0	0.525617	0.804412	0.559158	2.26692	2.19721
ENSG00000089041	1.90724	1.47787	2.30009	2.75724	0.535095	5.25448	1.98458	4.5211	11.941	3.02009	8.73749	5.32397	9.85993	4.49406	5.7339	13.3762	10.135	7.04796	18.6103
ENSG00000008441	6.5263	13.72	10.9103	7.2149	2.63017	8.38361	7.74733	8.41564	11.7925	6.19508	1.66115	7.33062	16.3125	4.72183	11.0307	22.9846	5.51634	9.99831	25.7271
ENSG00000260260	26.8157	0	15.6656	4.04315	5.50267	13.3355	10.5625	21.3282	15.1604	12.1102	65.0698	17.4199	1.40462	31.0889	9.24693	11.9153	27.0675	24.8775	8.06929
ENSG00000182508	0	0	0	0.232396	0	0	0	0	0	0	0	0	0	0	0	0	0	0	0
ENSG00000182504	2.38605	0.429123	3.37274	4.13933	0	2.40643	3.22703	2.45847	2.61586	2.16842	1.15823	2.54458	4.20856	1.87967	2.23217	5.72174	1.68063	4.51906	7.71559
ENSG00000128000	0.286904	1.54526	1.3494	0.961909	0.117795	0.873965	0.526651	1.41791	1.41485	0.733501	2.02156	0.323186	1.33772	1.31836	1.26443	1.56752	0.939319	1.18396	4.89542
ENSG00000125843	2.63384	0	2.74179	2.63721	0.501	3.11796	5.92195	2.04833	2.23225	0.832063	1.94282	2.17035	4.60837	1.47138	1.94146	1.70384	0.824889	1.03316	0.201071
ENSG00000101843	29.539	27.239	32.5522	15.4474	112.914	29.2659	26.9708	17.6436	23.2256	34.5032	68.5977	36.7029	10.5166	35.9668	29.3177	13.3329	25.2145	16.0463	17.7882
ENSG00000133597	2.97446	8.90229	4.79511	3.26695	2.06236	5.10361	7.34367	3.93864	7.8747	3.57538	5.10807	4.48504	4.6999	5.45128	3.01565	3.68805	1.76039	6.09545	5.25792
ENSG00000175324	8.55607	8.46736	5.24593	4.13913	8.43735	8.34132	8.04905	5.39516	3.48631	8.64951	14.3367	7.23596	6.58508	8.94682	7.51974	3.06889	8.03901	3.13737	0
ENSG00000124216	0.100113	0	1.02141	0.578923	0	0.0351307	0	5.04743	0	1.30051	0	0.74391	0.284922	0	0.45156	0	0	1.82838	0
ENSG00000179698	0.00627453	0	0	0.244914	0	0.158529	0.075535	0.211837	1.95366	0.108678	0	0.11656	0.473218	0	0.522484	0.950211	0.430765	1.25822	2.43132
ENSG00000234860	0	0	0	0.776503	0	0	0	2.35743	0	0	0	0	0	0	0	0	0	0	0
ENSG00000104808	0	0	2.77311	0.150488	0	1.36981	1.25314	0.632596	7.12183	2.70447	0	2.56222	5.5548	0	1.67945	0.685399	3.45002	0.969565	2.55291
ENSG00000272858	0	0	0	0.651578	0	0	0	0	0	0	0	0	1.49651	0	0.547326	0	0	0	0
ENSG00000104805	24.9235	30.7158	32.4335	30.0191	34.6739	36.2122	32.1859	38.348	25.7803	19.0595	19.4493	58.5914	29.589	30.9346	32.8297	35.9684	31.1759	38.492	20.7485
ENSG00000104804	0	0	0	0	0	0	0	0.135682	0	0	0	0	1.53693	0	0	0.537495	0	0	0
ENSG00000167685	6.66086	3.07188	9.06633	2.14611	6.10927	7.5521	8.58466	4.42939	7.05385	3.26453	3.39249	8.53308	6.06087	2.0124	4.89448	6.12825	4.35153	4.53093	6.76677
ENSG00000111325	0.01221	0	0	0	0	0	0	0.164891	0.392109	0	0	0	0	0.089898	0.444821	0.060296	0	0	0
ENSG00000237415	0	0.233002	0	0.0940332	0	0.0684744	0	0	0	0	0	0	0	0.0798169	0.0677039	0.214138	0	0	0
ENSG00000106400	21.0351	21.8007	24.8296	13.6549	43.4025	27.691	16.0623	18.892	24.209	20.7813	20.672	19.8985	14.3852	32.328	19.6099	15.8336	33.8065	17.3881	17.4046
ENSG00000237412	0	0	0	0	0	0	0	0.41329	0	0	0	0	0	0	0	0	0	0	0
ENSG00000280485	0	0	0	0	0	0	0	0.684521	0	0	0	0	0	0	0	0	0	0	0
ENSG00000177508	24.0633	48.4654	45.6615	20.4534	14.148	27.6313	59.4684	18.0101	11.9551	22.1575	7.5769	31.3092	17.2448	9.06008	28.8695	18.2302	12.4227	50.5762	9.81205
ENSG00000237418	0	0	0	0	0	0	0	0	0	0	0	0	0	0	0	0	0	8.35298	0
ENSG00000187840	129.097	212.754	99.9818	60.2649	196.705	164.112	78.7474	122.222	129.881	233.978	200.833	213.52	212.358	175.146	196.541	85.6232	156.967	190.015	36.7788
ENSG00000199366	1.06158	0	0.601712	6.13877	0	3.91144	3.19492	2.15043	0	6.89513	0	0	3.77657	0	9.39232	3.49489	9.4242	20.3571	0
ENSG00000257846	0.047884	0	0	0.0692244	0	0	0	0	0	0	0	0	0	0	0	0	0	0	0
ENSG00000199364	9.47012	68.5127	6.9465	26.576	0	10.5559	11.7358	10.5321	2.33341	6.0304	0	6.7265	7.13434	1.36716	4.05888	13.7546	0	0	53.2813
ENSG00000202514	0	0	0	0	0	1.09686	0	0	0	0	0	0	0	0	0	0	0	0	14.054
ENSG00000202517	0	0	0	0	0	0	0	3.40217	0	0	0	4.28998	0	0	0	0	0	0	0
ENSG00000123933	18.8608	18.6184	20.3146	19.9947	44.6922	36.2113	22.9597	22.5965	22.0381	11.3478	16.0915	40.1388	21.5642	14.7318	19.3498	22.8978	32.8271	19.9861	8.77801
ENSG00000202513	0	0	0	0	0	0	0	0	0	0	0	0	3.02125	0	0	0	0	0	0
ENSG00000140526	0.875636	0.00649418	0.641206	2.24084	0.027987	1.168	2.04059	1.75541	0.394879	0.9479	0.0127288	0.71734	0.472098	2.04889	1.02466	1.25336	0.10944	0.685364	0.773622
ENSG00000140527	0.401093	0	0	0.719811	0	0.189281	0.901876	0	1.29385	0	0	0.256931	0	0	0	0.455332	0	0	0
ENSG00000246548	0	0	0	0	0	0	0.154428	0	0	0	0	0.554053	0	0	0	0	0	0	0
ENSG00000140522	0.850333	0	0	0	0	0	1.0521	0.421058	0	2.54674	0	4.76524	2.74272	0	0.0295032	0.186629	0	0	1.04271
ENSG00000070814	3.27764	1.10203	4.07753	2.26462	2.74045	3.87061	3.62844	3.05868	2.99521	1.83617	0.151785	3.07683	3.30106	0.54484	3.38048	3.21088	0.265729	1.6072	3.1933
ENSG00000167106	1.46654	10.7602	3.16816	0.76005	0.486497	0.747662	1.3602	1.91823	0.244689	0.599085	0	0.959523	1.15501	0.611188	0.59524	0.804684	0.240188	0.0808563	2.51087
ENSG00000280734	0.0907625	0	0	0.0918488	0	0.0477741	0.0455263	0.0245142	0	0.294759	1.31701	0.151746	0.335803	0	0.0283419	0.209163	0	0	0
ENSG00000167103	0.522051	0	0.515444	0.0486912	0	0.53185	0	1.68293	0.869995	0.328143	0	0.109494	0	0.289309	0.315519	0.0831619	0.159468	1.10721	0
ENSG00000079215	1.40996	0	2.11757	1.73973	1.97561	1.14395	0.180187	2.69241	1.78057	0.65136	4.66607	2.86949	2.3003	1.74119	2.31825	0.41392	0.722848	0.305066	3.25966
ENSG00000280730	0	0	1.50665	2.56185	0	0	0	0	10.5157	4.31624	0	0	0	0	0	0	0	0	0
ENSG00000130234	0	0	0.0162459	0.124308	0	0	0	0	0	0	0.0167702	0	0.101965	0	0.0447508	0	0	0	0
ENSG00000280738	0	0	0	0	0	0	0	0	1.17251	0	0	0	0	0	0	1.38231	0	0	0
ENSG00000280739	0	0	0.680899	0.568907	4.64956	0.937569	0.561007	2.0838	1.6773	0.616581	0.496859	1.44284	1.03155	1.2962	0.495847	1.43192	0.747738	0	1.34607
ENSG00000207352	0	0	0	0	0	0	0	0.752296	0	0	0	0	4.75623	0	0.579841	0	0	0	0
ENSG00000166856	0	0	0	0	0	0	0	0.814642	0	0	0	0	0	0	0.0509104	0	0	0	0
ENSG00000207357	0	0	0	0	0	0	0	0	0	0	0	8.30294	0	0	0.547326	0.865557	0	0	0
ENSG00000207359	2.16399	0	2.45313	0	0	0	1.08545	0	0	0	0	0	0	0	0	0	0	0	0
ENSG00000175203	18.3321	24.8528	22.1276	19.7898	0.94403	26.181	28.1214	14.8468	16.1885	13.4322	21.5303	22.7529	8.90435	14.031	15.6791	13.2871	19.7566	11.8569	11.6487
ENSG00000163374	1.65382	10.2231	4.03018	4.73296	1.05656	1.87131	2.69746	1.91436	7.60291	1.42494	1.40869	4.37849	6.80401	1.50481	2.59972	3.24086	4.51442	3.29161	9.57423
ENSG00000163376	0.3564	0	0.700303	0.154571	0	0	0.011918	0.0641739	0	0	0	0.0331037	0	0	0.0618284	0	0.0984341	0	0
ENSG00000163377	1.0751	0	1.74108	2.68909	0	0.449123	4.51959	0.368732	0	0.0738938	0.0798785	0.744982	0	0	0.888139	0.0561811	0	0.0560991	0
ENSG00000163378	3.26917	1.88039	1.48014	3.83279	0.500066	0.986299	2.14975	1.73634	0.681904	0.927901	0	0.851708	1.4183	2.09143	1.23456	1.06642	0.224155	1.32152	3.59323
ENSG00000255141	0	0	0	0.287755	0	0	0	0	1.85279	0	0	0	0	0	0	2.73038	1.17803	0	0
ENSG00000276742	0	0	0	0	0	0	0	0.719071	0	0	0	0	0	0	0	1.75296	0	0	0
ENSG00000255145	4.20951	0	3.84085	1.33585	0	1.94552	0.411997	2.21845	3.29715	0.222288	0	0.572187	0	4.28361	0.961816	0	0	0	0
ENSG00000282393	0.0558726	0	0	0.0807733	0	0.0196062	0	0	0.26004	0	0	0	0.0265022	0.0228539	0.0193856	0.183942	0.0220449	0.0204081	0
ENSG00000056586	3.04102	4.42257	4.28156	6.39014	5.94975	3.35528	4.63478	3.76454	3.79012	3.69293	1.99031	1.33988	3.59227	4.88584	2.95229	3.86663	3.813	3.66874	4.32659
ENSG00000178882	17.9625	44.5906	42.9364	30.2745	12.227	42.6914	66.1562	31.8008	20.3018	21.9403	24.7963	55.9984	20.0095	8.70364	18.5308	17.3087	26.0052	14.3203	5.60985
ENSG00000227811	0.0792074	0	0	0	2.54744	0	0	0	0	0	0	0	0.0751414	0	0.137409	0	0	0	0
ENSG00000227813	0	0	0	0	0	0	0	0	0	0	0	0	0.980366	0	0	0.189009	0	0	0
ENSG00000128849	2.85118	19.7677	4.16718	3.70874	4.46169	1.73664	2.88636	3.56974	0.915892	0.646825	0.722012	1.59259	2.08869	0.685395	1.37909	0.406251	1.72971	0.797083	0.621195
ENSG00000208883	0	0	0	0	0	1.4995	0	4.80898	4.97204	3.0839	0	3.30758	3.04037	0	0	2.34467	0	0	0
ENSG00000239333	0	0	0	1.34222	0	0.977399	0	2.00612	0	0	0	0	0	0	0	0	0	0	0
ENSG00000225526	0	0	0.0348723	0.222358	0	0.032384	0	0.0830857	0	0.0333007	0.0359977	0	0	0	0	0.506367	0	0	1.50886
ENSG00000241135	0	0	0	0.19229	0	0	0	0.0598754	0	0	0	0	0	0	0.184599	0	0	0	0
ENSG00000225522	0	0	0	0	0	0	0	0	0	0	0	0	0.601979	0	0	0	0	0	0
ENSG00000225521	0	0	0	0	0	0	0	0.135925	0	0	0	0	0	0	1.15242	0	0	0	0
ENSG00000157005	0	0	0	0	0	0	0	0.860636	0	0	0	0	0	0	0	0	0	0	0
ENSG00000184014	9.23198	11.2644	9.71325	14.3622	2.59461	12.0406	13.5365	12.7046	15.2611	13.8534	9.94298	9.96488	14.461	15.3444	10.4356	12.5085	11.6361	21.195	32.1188
ENSG00000184012	0.156365	0	0	0.146269	0	0.0580975	0	0	0.0128426	0.238968	0	0	0	0	0	0	0	0	0
ENSG00000171940	2.95837	0.0869533	2.68293	2.69769	4.73096	1.32241	1.36064	2.45856	0.787997	0.945975	3.11038	0.786305	1.658	3.61907	1.75284	0.704236	0.0215492	0.0598476	3.21466
ENSG00000179820	18.0809	25.0997	13.9538	22.9519	7.68128	16.0849	18.1848	18.0496	14.5359	23.6004	10.1402	21.7855	17.8209	23.1642	20.3022	23.8404	11.4892	20.2155	9.76219
ENSG00000179826	3.00547	0	0	1.35487	11.5577	4.01447	0.0324202	3.62234	1.21831	0	0.226904	4.29244	4.00086	1.86385	3.8011	4.52168	1.75962	10.2696	0
ENSG00000162426	0	0	0	0.168986	0	0	0	0.315714	0	0.063269	0	0.325718	0	0	0.162227	0.128275	0	0.0853919	0
ENSG00000205078	10.4929	0	12.3564	1.04616	2.26919	10.5701	3.67518	6.53542	12.9457	2.59491	8.3623	12.5608	10.6193	19.3139	7.10864	7.296	13.6515	7.43404	1.88565
ENSG00000268204	0.667422	0	2.87508	0	0	1.19444	1.13824	0.360531	3.44799	0.361251	0	1.30184	5.1286	1.8837	2.77883	0.549315	0	1.02389	0.163683
ENSG00000268205	9.46096	16.3932	7.83413	10.9649	4.92968	6.27358	13.3089	12.2592	11.5494	9.12604	27.4307	7.65854	15.5313	21.2735	8.14228	17.1831	18.9095	18.0412	22.5222
ENSG00000279189	0	0	0.0234232	0.0149355	0	0	0	0.0697593	0	0	0	0.00959598	0	0.025355	0	0	0.0489149	0	0
ENSG00000268201	0	0	1.73949	0	0	1.93845	0.615748	1.51964	2.1425	0.5537	0	0	1.16456	1.75742	0.319439	5.89366	0	0	0.501763
ENSG00000148702	0	0	0	0.0444838	0	0	0	0	0	0	0	0	0	0	0	0	0	0	0
ENSG00000279187	0	0	0	0	0	0.0954559	0	0	1.32935	0	0	0	0	0	0	0	0	0	0
ENSG00000204118	3.57841	16.9599	1.77864	2.14887	0	1.68071	0.331371	2.08169	2.76722	2.8308	2.19037	0.58805	0.195849	1.11466	0.601684	0.634347	0.488731	0	0
ENSG00000204113	0	0	0	0.265596	0	0	0.645069	0.186078	0	0	0	0	0	0	0	0	0	0	0
ENSG00000204116	0.835158	0.203319	1.06624	2.54367	0	1.46817	2.26132	1.4235	1.94726	1.68528	1.7174	0.534723	1.06151	4.21871	1.58669	2.92299	2.67773	1.51933	3.79811
ENSG00000213659	0	0	0	0	0	0	0	0.818966	0	0	0	0	0	0	0.490955	0	0	0	0
ENSG00000213658	0	0	0	0	0	0	0	0	0.0709329	0	0	0	0	0	0.0132198	0	0	0	0.373774
ENSG00000137145	3.1011	1.93596	3.33312	4.19483	0	3.00046	2.47848	3.00626	3.61125	1.71334	3.07177	0.735042	2.38954	3.18957	2.53141	4.02442	5.91726	2.56623	4.90718
ENSG00000137142	0	0	0	0	0	0	0	1.04275	0	0	0	0	0	0	0	0	0	0	0
ENSG00000201198	0	0	0	9.79077	0	0	0	0	0	0	0	0	0	0	0	3.43017	0	0	0
ENSG00000259274	0	0	0	1.31191	0	0.136476	0	0	4.70625	0	0	0	1.6603	0	0.40482	0.640193	5.52423	0.710287	6.67669
ENSG00000214465	0	0.0552486	0	0	0	0.146128	0	0	0.51683	0	0	0.171907	0	0	0.337128	1.4471	0	0	0
ENSG00000205076	1.13235	0	0.0802283	0.102313	0	0	0	0	0	0.766126	1.57353	0	0	0	0.0736653	0	0	0	0
ENSG00000233888	0	0	0	0	0	0	0	0.224466	0	0	0	0	0	0	0	0	0	0	0
ENSG00000233885	0	0	0.175492	0.0745998	0	0.0543232	0.534928	0.255518	0.192133	0.0372406	0	0	0.122383	0.0844288	0.0716159	0.254825	1.38448	0.414664	0.210922
ENSG00000123200	31.8398	19.5689	22.5798	29.1995	10.4218	21.0783	30.8859	19.6524	17.6019	15.1897	11.3336	15.5583	22.1041	5.09153	23.1688	25.5604	4.00949	22.2587	30.2048
ENSG00000283118	0	0	2.57503	0.884116	0	0	0.262936	3.42154	0.365954	0	0	0	0	1.50091	0	0	0	0	0
ENSG00000109576	3.09535	0	4.2792	3.60171	0	2.86118	1.89344	4.68992	2.21365	3.24865	15.4826	4.47039	1.58461	1.96865	3.04509	2.01944	1.40747	5.48072	1.66637
ENSG00000270379	0	0	0	0.305367	0	0.141506	0.38528	0	0	0	0	0	0	0	0	0.316091	0	0	0
ENSG00000159224	0	0	0	0.227203	0	0	0.394159	0	0	0	0	0.583907	0	0	0.163586	0	1.76726	0	0
ENSG00000278586	0	0	0	0.593713	0	0	0	0	0	0	0	0	0	0	0	0	0	0	0
ENSG00000278588	0.147674	0	0	0	0.379954	3.88651	0.148146	0	0	2.39791	0	0	1.0507	0	0	0.486166	0	0.161819	0.362165
ENSG00000001561	2.64927	3.33673	1.59077	5.70123	22.6279	2.77623	5.66741	1.9604	1.06411	2.57981	5.13865	2.21354	0.860709	3.57752	2.78276	0.776601	5.11188	2.45233	2.13608
ENSG00000159128	14.294	11.4618	18.3372	12.8328	13.7916	16.2884	8.61908	17.9173	14.6766	25.0213	24.2673	30.3848	20.3133	26.7536	21.3086	14.3928	12.4646	16.0589	15.197
ENSG00000122912	1.00792	1.32387	1.49354	1.61324	0.796519	1.57645	0.657244	1.40005	1.00522	1.25477	4.46515	1.06994	2.57145	3.09208	0.996673	1.03103	3.80071	2.86373	1.14767
ENSG00000258451	0	0	0	0	0	0.129465	0.370122	0	0	0	0	0	0.350003	0	0	1.01218	0	0	0.301606
ENSG00000070423	9.09296	18.6404	13.7013	5.28143	6.646	25.0577	21.2471	10.7583	11.213	13.0316	8.60664	16.6227	17.176	7.03056	19.2812	8.84819	13.3348	19.6633	14.0511
ENSG00000253251	0.429712	0	2.7604	0.786881	0	0.965057	0.546043	3.13367	0	1.3335	0	0.478959	1.58985	3.4099	0.954198	0.0471561	0	0	2.10771
ENSG00000253250	2.32859	0	0.285376	1.45573	0	1.32506	0	0	1.05447	2.8614	4.1242	3.09817	0.268668	0	2.29277	0.621574	8.49232	0.137926	0.154345
ENSG00000253257	0	0	3.43439	2.50273	0	0.455618	0	7.59819	6.64723	0	0	1.60799	4.31109	0	3.60393	14.2484	0	0	0
ENSG00000205240	0	0	0.133714	0	0.303486	0	1.83412	0	0	0	0	0	0	0.0723707	0.122775	0	0	0.0646257	0.289276
ENSG00000271716	0.776051	0	0	1.68287	0	0	0.0973165	0.131003	0.135445	0	0	0	0	0	0	0.319361	0	0	5.47181
ENSG00000271717	0	0	0.18328	0.467464	0	0	0.162194	0	0.225742	0	0	0	1.3804	0	0	0.798402	1.72235	0.354327	1.18952
ENSG00000102128	0	0	0.260636	1.37701	0	0.34577	0.263601	0.532272	0.87134	0	0	0.0915231	0.233693	1.49127	0	0	0	0	0.724964
ENSG00000107223	375.841	360.377	306.948	225.647	443.155	320.831	257.947	295.19	201.764	360.772	329.858	318.741	191.218	291.356	303.068	182.605	263.782	354.607	161.672
ENSG00000135519	0.171495	0	1.83942	0.32421	0	0.805478	0.807282	0.391935	5.30475	0.128526	0	0.159291	0.769658	0	0.823877	0	3.37283	0.448122	1.03529
ENSG00000258399	4.31431	9.15158	4.45924	17.2803	3.95045	4.83568	4.96459	17.1705	9.10665	3.43409	5.73166	4.43159	12.0618	4.17302	6.70962	9.44109	8.02056	8.7877	44.8124
ENSG00000152969	0	0	0.208379	0	0	0.612784	0	0.0206866	0	0	0	0.227649	0.0217978	0.300753	0.318889	0.806879	0	0	0
ENSG00000232821	0	0	0	0.0475387	0	0	0	0.266447	0	0	0	0	0	0	0	0	0	0	0
ENSG00000232827	0	0	0	0.0489845	0	0.231856	0	0	0.04731	0	0	0	0	0	0	0	0	0	0.0415492
ENSG00000136457	4.21509	24.8671	1.91132	4.92004	0	2.39945	6.10793	21.42	1.61301	1.52098	0.584594	3.79912	7.90857	1.18773	7.89735	1.59326	0	0.410564	3.67551
ENSG00000232829	0	0	0	0	0.201619	0	0	0	0	0	0.091699	0	0	0	0	0	0	0	0
ENSG00000232828	0.608256	0	0.620576	0.0879337	0	0.192099	0.854281	0.574998	0	0.724299	0	0	0	0	0.886373	0.500619	3.16789	0	0
ENSG00000047346	4.53795	2.39839	4.74209	5.86545	2.45148	2.53018	5.75228	4.4127	4.98579	1.90799	4.29914	1.99323	4.438	4.86634	2.08476	5.12432	4.3825	2.42047	6.97503
ENSG00000120519	2.28858	0.100467	1.87901	2.6152	7.55528	1.13377	1.49402	2.48841	1.52723	3.07859	8.64474	1.03941	4.03489	5.07978	1.69903	2.50684	3.22681	3.22694	5.38568
ENSG00000155330	5.25369	0.532548	6.0071	4.04344	9.22879	3.15131	6.45351	2.84817	2.53311	5.16355	8.99626	2.36619	4.79755	1.23371	3.0293	2.22733	3.74014	1.46615	1.64996
ENSG00000037749	1.12715	0	1.03818	2.5291	0	1.12478	1.34277	0.856223	1.59018	1.56335	0.123656	0.556186	0.885507	2.14675	1.53987	0.831057	0	0.540364	0.431923
ENSG00000273055	0	0	0.10205	0	0	0.189537	0.0903097	1.09414	1.38262	0	0	0	0	0	0	0	0	0	0
ENSG00000170522	5.80602	4.20753	4.08194	4.55907	8.78852	7.03751	2.01888	4.30047	2.85294	3.75608	6.69497	6.30239	2.97343	14.921	5.12043	4.79763	4.36257	4.69769	1.68297
ENSG00000273058	0.932547	0	0	3.29549	5.59856	1.0908	0	1.3993	1.30207	1.90685	0	0	1.47446	0	1.29423	1.53505	0	0	0
ENSG00000227038	0	0	0.346638	0.0947267	0	0.0229932	0.153379	0.353953	0	0	0	0.0202872	0	0	0	0	0	0.0239336	0
ENSG00000134551	0	0	0.252767	1.71918	0	1.09541	2.1623	1.40521	0.518878	1.28733	0	0.345176	0.105764	0	0.773631	0.244688	0.439879	9.36604	7.83798
ENSG00000198551	3.85186	0	12.033	3.74069	17.9677	3.72995	7.92009	2.60089	2.58645	4.02651	11.3547	1.66597	8.13812	8.6054	4.10116	4.28346	0.574268	5.07465	3.74978
ENSG00000198556	1.48173	1.32696	1.56519	1.48486	0.259936	1.54213	1.67228	2.96742	3.27962	1.20301	0.0591111	1.41538	2.85127	3.68814	1.13044	4.12975	6.89595	0.544295	2.1473
ENSG00000198554	3.36613	0	1.31858	2.75163	1.26965	3.68277	1.31716	2.13011	2.31307	0.877595	1.67049	2.02982	2.47023	9.82911	3.35699	3.71329	1.34551	1.73806	1.18859
ENSG00000241907	0	0	0	0	0	0	0	0	0	0	0	0	0	0	0	0	0	0	7.3851
ENSG00000241905	0	0	0	0	0	0	0	3.12584	0	0	0	0	0	0	0	0	0	0	0
ENSG00000075223	67.2417	105.65	45.6992	122.916	78.0975	39.1877	77.5964	58.2107	22.2841	58.3028	122.331	36.6268	29.4553	105.171	42.2598	33.1716	43.2226	25.0822	19.0423
ENSG00000160716	0	0	0	0	0	0.121146	0.00962051	0	0	0	0	0	0	0	0	0	0	0	0.0235188
ENSG00000160714	8.55922	0.0161457	8.92113	8.34694	10.8546	8.09952	5.39883	8.38156	7.1365	12.2956	7.78496	6.60625	7.60033	7.08502	8.75432	7.25603	2.38478	7.06764	7.06339
ENSG00000160712	7.26292	5.45537	8.1543	9.35275	8.5359	5.76425	7.20742	6.46429	10.9443	10.6939	3.21394	3.44187	9.4046	13.6628	6.58878	13.0174	13.4062	15.8981	38.2971
ENSG00000086061	83.8597	50.7682	64.9029	47.7008	89.4559	59.8162	64.2588	49.1795	32.8045	61.4871	57.7847	87.6164	31.9666	48.6326	48.0524	32.8052	37.202	46.3865	9.75497
ENSG00000160710	6.29566	12.6148	8.86956	11.1359	7.744	8.12327	7.42358	13.0395	6.88183	5.67085	5.22401	8.26799	10.1756	8.08075	10.0433	7.30409	6.08114	4.53027	10.7501
ENSG00000136950	25.5602	7.64873	20.7952	15.0285	17.8447	16.3417	16.5422	13.0074	10.5325	18.9301	8.73609	16.1122	12.7968	18.6279	13.6757	8.18395	8.83665	18.4617	1.14669
ENSG00000215165	0	0	0	0	0	0	0	0.431715	1.69614	0	0	0	0.272943	0	0	0	0	0	0
ENSG00000096080	7.97507	10.5169	13.3623	5.00448	17.7007	12.824	12.3965	6.15429	3.4874	13.2345	4.256	20.1062	9.47788	4.73183	10.308	4.54417	7.93571	11.0918	0
ENSG00000237863	0	0	0.340622	0	0	0	0	0.152167	0	0	6.68068	0.104659	0	0	0	0	0	0	0
ENSG00000175467	7.76993	9.69738	8.07043	7.69547	8.70652	13.1669	6.24104	7.71595	12.248	4.59303	4.11214	10.7469	12.5382	3.81701	10.5532	9.0408	6.45488	13.2205	7.56475
ENSG00000198246	0.901393	0	1.37829	1.42434	6.49922	1.69923	2.41841	0.962512	0	0.907705	0.098122	4.5367	0.387787	1.36334	0.436393	0.0345062	0.918075	1.44714	0
ENSG00000175463	0.214102	0	0.242709	0	0	0	0.994799	0.19783	0.0157337	0	0	0	0.256561	1.21684	0.0351876	0	0	0	0.801434
ENSG00000105402	1.62846	7.80093	2.39221	1.28158	0	2.68814	1.80766	1.53551	1.53376	1.99233	0.484863	3.61585	1.2752	0.591211	2.44727	0.935821	1.91615	1.96394	1.01616
ENSG00000105401	28.9922	22.8654	32.1949	25.3297	14.2573	48.0309	31.4978	39.5026	80.8057	23.093	6.60347	43.2548	60.6332	12.2599	31.6411	77.2651	25.8857	72.0737	94.8334
ENSG00000105404	109.685	79.2476	95.5286	90.4532	241.802	186.876	79.6252	113.916	94.9851	132.813	192.151	176.935	77.8603	165.886	127.294	100.815	145.156	90.3051	42.5896
ENSG00000131459	2.48361	4.70838	2.08157	2.43335	1.10541	1.78435	0.389673	13.9406	16.4841	7.75991	1.87327	5.83822	10.6528	4.99757	11.48	7.16891	5.21078	8.861	50.9216
ENSG00000279976	0.329413	0	4.48113	0.666711	0	1.73391	0	2.31327	6.80715	2.63883	0	0.673134	5.15629	1.37437	6.78902	3.14499	10.6057	0	1.61575
ENSG00000279977	0	0	0	0.0444474	0	0.0323663	0	0	0.772703	0	0	0	0.918758	0	0	0	0.800628	0	0.150803
ENSG00000279970	0.282306	0	0	0.0408122	0	0.0594384	0	0.266871	0.906592	0	0	0	1.16499	0	0.205694	0.32529	0	0	0
ENSG00000279971	0	0	0	0.0557496	0	0	0.309492	0.364546	1.18456	0.459203	0	0.286551	0.109751	0	0.441537	2.28521	0	0	0
ENSG00000279972	0	0	0	0.643842	0	1.40653	0	0	0	0	0	0	0	0	0	2.68802	0	0	0
ENSG00000092140	6.05457	1.56373	5.76567	5.5212	12.5376	4.58479	6.22058	6.35856	4.71162	3.56066	7.77647	3.60958	4.81055	6.06179	6.09922	8.06129	6.00583	5.78017	9.51568
ENSG00000181218	13.0129	37.6821	9.19308	5.45287	0	7.34589	7.75705	3.73542	0.438873	0.952735	10.2254	0.525517	0	0.0771415	1.17782	0	0	8.19743	0
ENSG00000132182	0.845812	0.66509	0.841897	1.17306	0	1.80978	0.82782	1.50441	5.25193	0.967723	0.362111	2.51015	2.86709	0.615991	1.00207	4.44849	2.23837	0.474717	4.7895
ENSG00000116991	4.98502	2.57616	11.7446	6.22734	14.967	5.98428	5.77658	4.78305	7.92676	4.24061	5.24754	3.35814	4.6418	2.4306	2.7362	8.1815	4.09644	5.03487	6.37464
ENSG00000237994	0	0	0	1.39938	0	0	0.60692	2.12422	0	0	0	0	0	0	0	0	0	0	0
ENSG00000237991	0.152064	0	0.344765	0.439669	0.586876	0.160082	0.15255	0.205356	0	0	0.711782	0.141242	0.649161	0.186599	0.316562	0.750929	0.179994	0	0
ENSG00000237992	0	0	0	0.539381	0	0	0	1.31003	0	0	0	0	0	0	0	0	0	0	0
ENSG00000105607	1.82286	1.80301	0.971526	2.41892	4.46258	1.5896	3.46631	2.24124	3.41888	2.16473	1.40085	1.98375	3.54245	0.200314	2.90271	3.26928	2.57631	2.90675	5.70489
ENSG00000014919	6.15573	1.31888	6.33692	6.40661	17.3459	5.16157	6.86457	8.80422	9.40366	6.27005	10.1668	7.65692	5.67362	7.45458	5.36988	8.0708	11.7507	5.52028	24.3794
ENSG00000135205	2.1334	11.3352	2.6188	4.52591	0	2.64457	3.76122	4.51766	3.08451	2.95174	0	2.48577	5.0657	2.26163	2.64109	4.61307	1.41952	0.318155	4.2414
ENSG00000131981	1071.31	552.762	546.121	1027.88	1814.64	1283.35	779.566	613.022	759.33	1351.08	2010.19	1388.93	673.807	952.21	989.82	765.413	1644.94	1201.01	373.889
ENSG00000199603	0	6.90659	0	0	0	0	0	0	0	0	0	0	0	0	3.83128	0	0	0	0
ENSG00000188026	2.09692	9.13393	3.14117	1.28373	0	4.61769	3.33789	1.4159	5.03406	3.84505	4.68228	5.02822	5.02393	2.06114	4.35415	2.39505	2.10215	2.87221	4.22429
ENSG00000273946	0	0	0	0	0	0.900158	0	0	0	0	0	0	0	0	0	0	0	0	0
ENSG00000244242	0.540997	0	0.439964	0.391051	0	0.173333	0.530928	1.19119	0.246315	0.216434	0	0	0.150621	0.0577271	0.416215	0.25167	0	0.0644366	0.057686
ENSG00000240747	0.936772	0	0.801874	0.0829141	2.09052	0.462895	0.230147	0.36145	0.0266932	0.848517	1.52127	0.603748	0.408069	1.75947	0.258692	0.314694	0.27155	0.104745	0
ENSG00000272097	0	0	0.390233	0.276474	0	0.0402654	0.0383709	1.49794	0.106809	0	0	1.31449	0	0	0.159249	0.314801	0	1.08972	1.21944
ENSG00000272092	0.461178	0	0.92942	0.296316	0	0.0539439	0	1.2456	0	0	0	1.57065	1.02084	2.01214	0	0	0	0	0
ENSG00000084652	9.22843	6.92493	18.2983	13.676	4.65238	12.6516	14.2796	12.8051	8.09751	6.30196	7.01879	17.932	8.78608	3.92359	10.214	9.5464	5.08977	6.22208	7.49007
ENSG00000276291	18.2468	10.0833	25.7528	15.6549	8.81868	17.431	14.9497	24.0602	33.6149	6.88296	3.91396	14.8259	15.3152	9.91534	7.27309	20.1146	13.9545	15.0957	34.7602
ENSG00000214691	0	0	0	0	0	0	0	0.0343033	0	0	0	0	0	0.12468	0	0	0	0	0
ENSG00000214694	0.789126	0	0.383386	0.918579	3.81024	0.420762	0.328997	0.456722	0.0143093	0.188601	0	0.380763	0.525004	0.100607	0.181345	0.657918	0	0	0.703748
ENSG00000172167	0.425728	0.500277	0.842657	1.43608	0.191255	1.15245	1.15924	2.52786	2.05689	0.599853	2.88633	0.841076	0.87506	1.16092	0.780758	1.15685	1.23981	1.33288	1.87272
ENSG00000172164	1.56774	0.159318	1.75832	2.33877	0.0107279	1.09735	3.84823	1.72302	2.63141	0.731209	2.23467	1.34774	1.12732	3.16198	0.841959	1.23541	0.246768	1.11482	0.674893
ENSG00000200795	0	0	0	1.73061	0	0	0.400309	0	1.1143	0	0	0	0	0	0.415347	0	0	0	0
ENSG00000176390	2.30238	0.0600915	4.59249	2.41906	3.86832	2.33107	4.01365	5.72582	4.28627	2.17914	0.0147227	2.29045	4.69064	3.10317	3.6275	4.4112	3.73793	6.09361	4.41231
ENSG00000157227	7.96564	5.29753	2.65756	8.23591	1.52416	6.40866	6.82785	6.16161	7.07446	5.86694	2.28611	7.93729	13.0031	3.21699	8.3569	14.3154	3.69987	10.5241	8.80952
ENSG00000276298	0	0	0	5.02091	0	0.36562	0.696834	8.20792	3.63695	0	0	0.806477	2.71819	0	0	2.85848	1.23329	0	0.425879
ENSG00000230480	0	0	0	0.932249	0	0.339429	0	1.30628	2.92624	0	0	0.598965	1.83526	0	0	0	0	0	0
ENSG00000264229	12.4046	0	4.01773	8.32601	49.0141	0	3.11106	4.18798	3.09284	10.5508	0.518424	23.8666	1.89126	27.7254	7.83926	3.64624	2.09757	0	0
ENSG00000214342	0	0	0	0	0	0	0	0.999761	0	0	0	0	0	0	0	0	0	0	0
ENSG00000148386	0.305504	0	0	0	0	0	0	0	0	0	0	0	0	0	0	0	0	0	0
ENSG00000214347	0	0	0	0	0	0.411322	0	0	0	0	0	0	0	0	0	0	0	0	0
ENSG00000125912	10.4172	2.49419	15.6742	11.3972	4.45557	24.1036	13.0057	11.8659	19.8889	10.4162	10.5975	26.9372	15.9743	13.2461	15.5563	20.9187	17.5467	24.0705	31.7944
ENSG00000020426	19.6668	13.7493	23.8459	25.5906	2.69674	20.1674	21.5698	26.6575	29.7972	22.7554	15.1099	21.945	32.6467	10.7537	18.0162	31.0552	10.8383	32.0627	68.2249
ENSG00000067177	0.177208	2.2641	1.00443	0.806982	0	0.867469	1.88441	1.32819	2.15262	1.9567	0.321423	1.44023	1.86604	0.130472	1.23584	1.73561	1.25854	1.44666	2.84662
ENSG00000204959	0.931107	0.044472	0.999224	1.18454	0	1.41149	0.697449	0.838282	1.61207	0.631648	0.0435833	0.853314	0.865643	0.0304685	1.13716	2.5749	0.02939	1.14273	2.8011
ENSG00000064932	1.23125	3.20399	1.94444	1.33805	0.961297	1.45707	1.61	1.88063	2.98772	0.873252	1.40106	1.32503	2.99663	2.1048	1.68815	2.73958	0.854332	1.67485	5.33114
ENSG00000229154	0	0	0	0	0	0	0	0.82814	0	0	0	0	0	0	0.106383	0.0841186	0	0	0
ENSG00000101871	0.0363187	0	0.116652	0.428789	0	0.152935	0.0667971	2.55044	0.0169033	0.334186	0	0.140559	0	0.735355	0.163815	0.109603	0.0429894	1.06127	0
ENSG00000138115	0.240724	0	2.38157	2.78405	0	0.737212	0.548848	1.24124	0.305555	0.11845	0.460956	0.569145	0.809663	0	0.660581	0.144091	3.83371	2.20617	1.7711
ENSG00000275479	3.59826	0	0	0	0	0	0	3.9758	0	1.41644	0	0	0	2.00702	0.680976	0	0	0	0
ENSG00000138111	0.510618	0	0.3256	0.207614	4.43402	1.27666	0.432211	0.45253	1.71554	0.690947	0	0.0296425	0.272478	1.78185	0.382011	0.0262662	0.358864	0	0
ENSG00000172789	0	0	0	0	0	0	0	0.0841904	0	0	0	0	0	0	0	0	0	0	0
ENSG00000172785	4.66548	1.96758	4.15907	3.71965	5.1285	2.74207	2.99944	2.43978	4.29658	5.46315	7.78276	2.72916	4.75181	3.52273	4.14948	3.34641	2.81994	2.45829	3.70037
ENSG00000275476	0	0	0	1.00418	0	0.243746	2.78734	0.781706	0.323285	1.75452	0	0.10753	1.64739	0	0	1.14339	0	0	0
ENSG00000138119	15.3326	27.6563	16.9221	27.9929	15.3254	15.1274	15.1085	12.4649	26.0717	22.1473	21.6099	8.69042	23.8687	13.5997	15.4134	24.4954	17.7007	24.9872	75.7101
ENSG00000125910	0	0	0	0	0	0.106786	0	0	1.65237	0.366028	0	0	0	0	0.175973	1.22447	0	1.00038	0
ENSG00000172780	0.011273	0.269214	0.0255586	0.0162971	0.217536	0.0474697	0	0.0304476	0	0.0244067	0	0	0.0160415	0	0.0704034	0	0	0.160587	0
ENSG00000150201	1.15657	0	0	0	0	0	0	0	0	0	0	0	0	0	0	0	0	0	0
ENSG00000144724	3.62582	0.817225	6.07609	4.1467	3.32896	3.59438	4.77145	5.21846	5.78194	3.11757	4.20695	3.17137	7.83506	10.866	6.13534	4.58864	8.68824	5.2666	13.5976
ENSG00000156689	0	1.20621	0.65933	1.10635	0	1.32124	0.0614184	1.11616	2.22254	1.88885	7.02101	0.255896	3.83328	0.601015	2.19854	3.82955	9.49325	0.972762	3.07801
ENSG00000271547	0	0	0	0	0	0	0	0	0.307468	0	0	0	0	0	0	0	0	0	0
ENSG00000236119	0	0	0	0.467464	0	0	0	0	0	0	0	0	0	0	0	0	0	0	0
ENSG00000236111	0.0826192	0	0.0936585	0	0	0	0	0	0	0	0	0	0.117567	0	0	0	0	0	0
ENSG00000236114	0	0	0	0.0829141	0	0	0.230147	0.0387267	0	0	0	0	0	0	0.447736	0.708063	0	0	0
ENSG00000196922	1.17472	3.07711	2.49604	1.68937	0.0474735	1.5863	0.832956	1.24588	2.70505	1.51136	0.0575775	0.719799	2.50307	0.988681	1.49803	2.69299	1.49241	1.4153	0.70893
ENSG00000174780	32.546	37.6032	25.0943	22.5296	21.4971	25.6619	22.688	23.0356	23.3316	39.5241	49.2713	19.0369	28.8582	35.9834	28.4777	30.8978	15.3273	29.166	26.9389
ENSG00000265579	0	0	0	0	0	0	0	0.137773	0	0	0	0	0	0	0.21238	0	0.150947	0	7.19323
ENSG00000260597	0	0	0	0.394553	0	0	0	0.0283514	0	0	0	0	0	0	0	0	0	0	0
ENSG00000233695	0.00784819	0	0.0889684	0.113459	0	0.0660961	0	0.0105987	1.31496	0.135934	0	0.575885	0.335039	0.16372	0.359438	2.07992	2.45247	0	0.769897
ENSG00000233693	2.37895	0	0.877279	1.0359	0	1.23711	1.69647	3.48363	0.280136	0	0	0.0266224	0.53022	0.386886	0.179003	1.84002	0	0.188445	0.632636
ENSG00000233690	0	42.19	1.05715	3.14569	0	0.981719	0	0.699649	4.05088	0	0	0.0962426	0.442338	0	0	0	0	0	0
ENSG00000156687	0.317315	0	0.843265	0.248167	0	0.405237	0.349641	0.491747	0.602841	0.461758	0.523505	0.637785	0.444137	0.98941	0.151608	0.162692	0.431013	2.24016	0.369967
ENSG00000238186	0.412188	0	0.584079	2.53252	0	0.325442	0	2.64406	2.30207	0	0	0	2.63945	0	0	0	0	5.98463	0
ENSG00000203620	0	0	0	0	0	0	0	0	0	0	0	0	0	0	0	0	0	0.273163	0
ENSG00000174255	0	0	0	0.137956	0	0	0	0	0	0	0	0	0	0	0	0	0	0	0
ENSG00000238189	0	0	0	1.33561	0	0	0	0	0	0	0	0	0	0	0	0	0	0	0
ENSG00000116473	11.4012	5.99929	6.68714	11.7773	12.3776	7.1736	9.33584	7.77399	4.65782	10.1622	24.4936	6.99063	6.99033	15.0639	5.9072	4.83833	12.6767	12.4376	3.01811
ENSG00000112996	4.28192	8.30842	2.85896	5.19351	13.2112	4.06839	5.09648	3.67536	3.40731	7.63056	15.4992	3.48847	4.76351	3.91852	4.43809	2.68794	12.0267	8.56899	4.9614
ENSG00000112992	9.34884	0.114075	7.44182	11.2069	17.3996	6.50133	8.93376	6.66281	9.70901	6.01313	14.8529	6.92782	7.5742	8.02206	4.02738	11.6147	13.0772	6.87941	14.5934
ENSG00000252590	1.73119	0	4.90627	0	0	3.64495	0	0	0	0	0	0	0	0	0	0	0	0	0
ENSG00000116478	14.0411	14.5112	16.8668	14.9624	16.3648	15.6483	20.3385	19.4029	23.51	9.29819	8.00777	18.0265	18.6067	9.02437	13.0043	20.0046	9.25948	12.8813	42.4783
ENSG00000223656	0	0	0	0	0	0	0	0	0	0	0	0	0	0	0	2.75253	0	0	0
ENSG00000223657	135.731	71.5957	112.898	312.293	0	94.8983	131.633	175.812	246.856	37.3444	45.6554	84.1114	53.4729	124.729	50.2282	79.7702	93.577	45.4522	471.364
ENSG00000223652	0	0	0	0	0	0	0	0.595936	0	0	0	0	0	0	0	0	0	0	0
ENSG00000223653	1.26019	0	0.196078	3.35786	0	0.0780374	0.247886	2.03553	0.655514	0.347734	0	1.10165	1.23066	0	0.128599	0.162696	0	1.05598	8.48392
ENSG00000223651	0	0	0	0	0	0	0	0	0.24257	0	0	0	0	0	0	0	0	0	0
ENSG00000151151	2.33935	0.0219085	2.35034	3.0371	4.60276	3.27394	2.20878	2.10613	2.61306	4.15117	2.57648	0.528306	2.28454	3.01698	3.49493	1.99334	1.42252	3.75969	2.36237
ENSG00000151150	9.75729	14.6671	10.0351	28.9357	8.91556	8.11429	16.3178	8.70051	9.22247	3.65718	5.08952	3.61946	4.87931	8.59853	4.00349	17.551	9.71639	3.9884	16.7269
ENSG00000099864	5.69744	0.780235	5.97789	5.5187	0.117981	5.87718	8.85524	14.413	2.43293	5.1004	0	5.51559	4.17607	2.36328	3.87801	4.05708	2.37461	1.40691	0.674743
ENSG00000100796	10.9539	2.96593	13.7337	11.3918	7.32139	6.3318	6.60672	10.6287	9.77991	8.46846	15.0122	5.27724	11.0507	8.31489	8.49929	9.72829	6.03795	15.6635	23.1764
ENSG00000270638	0	0	0.0773578	0.0986521	0	0.107757	0	0.18431	0	0	0.519053	0	0	0	0	0	0	0	0
ENSG00000099860	19.2633	20.6449	67.5702	106.144	34.7688	35.71	49.2099	40.5853	61.3621	147.054	91.1842	69.4189	60.6278	96.9425	104.774	25.1679	27.5362	46.1388	59.4406
ENSG00000105122	0	0	0	0.0868817	2.81423	0.0126534	0	0	0.0167824	0	0	0	0	0.088496	0	0	0	0	0
ENSG00000167535	1.32931	4.87454	1.41776	1.08027	2.94463	1.46565	1.57818	2.07136	2.36125	1.44753	4.77714	2.27216	2.32813	0.395737	1.42459	1.29477	1.3314	0.249956	0.212195
ENSG00000218996	1.78466	0	2.662	3.93793	0	0.296646	0.659607	0.761087	0.918042	3.55884	0	1.04694	8.01968	0	3.42193	6.03	0	2.77901	2.53395
ENSG00000270632	0	0	0	0	0	0	1.39613	0	0	0	0	1.10798	0	0	0	0	0	0	0
ENSG00000099869	0.0784436	0	1.22272	0.96393	0	0.516124	0	1.88035	3.01199	1.25253	0	0.783258	0.976721	0.721941	0.714443	0.225968	0	0	2.45285
ENSG00000106245	14.0836	14.0234	14.5725	8.47207	46.5417	14.9755	11.521	10.7223	7.65456	16.704	13.8261	16.0884	11.0293	12.5267	13.3312	6.69034	19.7192	11.0825	9.15649
ENSG00000106244	23.5385	45.3139	25.1863	14.4209	2.25716	23.5137	22.17	21.2984	13.3499	16.1978	12.3882	27.906	23.284	18.0466	23.639	27.9401	12.9975	31.2369	15.423
ENSG00000072210	5.24558	18.3537	7.8134	6.87795	9.24804	4.56818	8.16452	5.48359	5.86419	7.73482	4.98617	6.53955	4.5134	5.12172	4.09049	3.12684	3.93996	1.93829	2.17972
ENSG00000106246	0.116307	0	0.241721	0.210177	0	0.204067	0.690352	0.641363	0.0676642	0.157382	0.555754	0.270076	0.386179	0.27355	0.201771	0.829623	0.195032	0.148689	0.02377
ENSG00000266171	0.131304	0	0	0.189822	0	0	0	0	0	0.035535	0	0	0	0.644496	0.17084	0	0	0	0
ENSG00000269300	0	0	0	0	0	0	0.630654	0	0.146291	0	0	0	0	0	0	0.172467	0	0	0
ENSG00000266173	0.117268	0.200037	0.0759642	0.230078	0	0.0793618	0.252093	0.090495	0.257299	0.0453379	0	0.101143	0.0595974	0	0.104625	0.124093	0	0.00917864	0.267054
ENSG00000266176	0	0	1.07843	0	0	0	0	0.183531	0.569262	0	0	0.126231	0	0	0	0	0	0	0.333297
ENSG00000212348	0	0	0	0	0	0	0	2.81414	0	0	0	0	0	0	0	0	0	0	0
ENSG00000100836	13.3256	11.5437	16.439	19.1175	26.8722	13.9671	16.8195	30.0909	27.5237	10.8897	7.42312	8.17064	17.3098	23.8333	10.7579	23.9422	9.9656	17.0834	25.1691
ENSG00000212342	0	0	0.408856	0	0	0	0.361818	0	0	0	0	0	0	0	0	0	0	0	0
ENSG00000212344	0	0	0	0	0	1.1501	0	0	3.8135	0	0	3.55163	0	0	0	0	0	0	0
ENSG00000236809	0	0	0	0	0	0	0.0676781	4.09974	2.07228	0	0	2.19315	0	0	0	0.111049	0	0	0
ENSG00000236801	11.3952	15.1656	5.24784	2.91721	11.3	3.87372	4.16777	3.20599	1.82308	9.2517	16.9461	9.37147	5.91184	11.07	9.14289	10.3556	10.3971	8.19438	1.45554
ENSG00000236804	0	0	0	0.432078	0	0.94391	0	0	0.625962	0	0	0	0	0	0	0.491977	0.353773	0	0
ENSG00000236806	0	0	0	0	0	0	0	0	0.0988153	0	0	0	0	0	0.147331	0	0	0	0
ENSG00000153790	1.2024	1.85596	1.44618	0.84794	0	0.416789	0.514862	1.20795	0.921323	1.71435	0	0.749097	1.0433	0.107962	1.05314	1.39996	1.66624	4.03307	0.503463
ENSG00000228124	0	0	1.08104	0.516983	0	0	0	0	0	0.516161	0	0	0	0	0	0.392435	0	0	0
ENSG00000250877	0	0	0	0.191385	0	0	1.5937	0	0	0	0	1.47557	0	0	0	0	0	0	0
ENSG00000228121	0	0	0	0	0	0	0	0	0.863277	0	0	0	0	0	0	0	0	0	0
ENSG00000234409	0	0	0.35922	0	0	0	0	0.427933	0	0	0	0.0327032	0.0501021	0	0	0	0	0	0
ENSG00000142765	2.20662	1.39562	3.11826	0.436991	1.5814	1.94111	3.11329	2.65338	4.82548	1.98515	0.848938	4.31442	3.9286	2.22555	3.10439	3.11811	3.74493	2.48423	4.96686
ENSG00000250878	0.433353	0	0.027292	0	0	0	0	0	0	0	0	0	0	0	0	0	0	0	0
ENSG00000113643	14.6703	21.2878	15.5492	14.8364	17.7515	17.7639	12.1269	16.5912	31.0696	19.9937	32.3329	25.6334	34.1924	34.874	24.5314	34.7609	36.9295	39.3779	42.7951
ENSG00000113645	0.329452	0.0533405	0.240541	0.330973	0	0.0999322	0.431337	0.0904905	0.288473	0.211567	0	0.191902	0.0635674	0.0959292	0.191803	0.386047	0.165238	0.60576	0
ENSG00000113649	14.6761	3.47707	15.6123	34.8074	7.01885	18.4543	25.3264	24.4408	36.1959	20.8638	17.7784	13.4218	39.6549	14.1189	21.6742	36.8694	21.4069	34.5905	76.3398
ENSG00000113648	3.90006	3.93318	3.77005	4.00041	3.65377	4.00214	3.20897	4.04122	3.76618	2.6795	2.3432	3.90843	2.38428	3.06462	2.59293	2.47599	3.20781	2.18028	1.62656
ENSG00000169432	0.765455	0	0.363094	1.69521	0	0.188595	0.495597	1.07037	0.773151	0.399621	0	0.0252121	0.154502	0.0799401	0.186473	0.223405	0.771104	0.684107	0.452671
ENSG00000169435	0.076353	0.02026	0	0.441525	0	0.008931	0.178727	0.0229137	0	0	0	0	0	0	0.0971355	0	0	0.139444	0.228865
ENSG00000264769	0	0	0	0	0	0	0	0.269918	0	0	0	0	0	0	0	0	0	0	0
ENSG00000169439	37.782	75.4468	48.4548	19.5995	73.0994	48.1443	52.7478	73.888	66.0886	74.791	117.658	123.944	87.2646	116.728	92.171	55.6586	98.0613	48.1834	20.8072
ENSG00000262089	0.82017	0	5.95046	8.29987	9.28507	3.45367	5.10131	6.42412	1.3742	4.79443	0	8.5322	2.80104	0.603863	4.60999	9.9905	9.90228	1.79746	6.43661
ENSG00000111644	0.514546	0	0	0.257491	0	0.708348	0	1.76391	0.193425	0	0	0.367638	0	0	0.865172	0.228035	0	0	0.0970699
ENSG00000111647	2.10053	0.020309	2.31372	3.15962	0.196926	2.80216	1.4674	1.75714	4.6071	4.51095	0.258742	2.23541	5.28833	5.29083	3.61156	2.71572	4.14726	4.8178	7.92537
ENSG00000111641	6.0021	0	7.04903	3.00226	2.99594	5.92683	6.61137	4.39323	0.519587	4.27532	0	3.07738	2.54521	0.677601	7.90931	5.90821	4.77423	13.404	3.20895
ENSG00000111640	772.517	669.907	847.153	598.648	1019.48	1355.88	722.765	490.683	1486.44	1957.85	829.238	2126.4	1115.78	761.797	1358.93	679.091	1142.68	1187.97	406.78
ENSG00000111642	32.6636	21.7709	19.4143	22.3861	12.7253	18.4887	21.6138	19.4275	15.1462	9.81162	5.7524	14.2291	12.6726	3.73198	11.2834	17.3358	8.2512	9.14813	15.6004
ENSG00000267226	2.69917	5.50128	0.263778	0.0672777	0	0.881842	0	0.125694	0.909689	0	0	1.8587	0	4.96826	0.43596	0	0	0	0
ENSG00000267224	0	0	2.19463	0	0	0	0	2.45103	2.36519	0.91688	0	0.674319	0	9.20555	0.755663	1.19503	0	0	0.296742
ENSG00000267223	0	0	0.151861	0.193664	0	0.141025	0	0	0	0	0	0.995423	0	0	0	0	0	0	0
ENSG00000267222	0.329027	0	0.745982	0	0	1.03913	1.15528	0.999761	1.37821	0	2.0214	0.611225	1.52167	1.31219	0.428099	1.21861	0	1.89285	14.5247
ENSG00000103569	0	0	0	0.0251433	0	0.109855	0	0	0	0.433033	0	0	0	0	0	0	0.0411732	0	0
ENSG00000267220	0	0	0	0	0	0	0	1.61092	0	0	0	0	0	0	0.827758	0	0	0	0
ENSG00000142494	0.118056	0.0117472	0.0223051	0	0	0.0932109	0	0.0930011	0.673081	0	0	0	0.419985	0.350097	0.0204805	0.113359	0	0	0
ENSG00000254016	1.72507	0	0	1.91837	0	0.698471	1.46434	1.43362	0.185279	0	0.310565	0.986032	0	0	1.51935	0	0	0	0
ENSG00000263934	1.20737	1.92224	7.93847	3.49093	29.7188	1.1863	1.53423	3.15232	2.80966	6.62222	2.91994	1.34574	3.43619	0.98772	0.921606	4.90235	5.90709	20.2864	0.987016
ENSG00000114030	3.442	4.45974	1.50944	2.96442	14.3803	2.81048	2.67157	3.71323	3.54167	1.36934	0.272677	2.0283	3.57163	3.81522	3.3471	2.70688	1.67066	4.48664	3.51044
ENSG00000263931	1.69469	3.91222	2.17728	2.77662	0	1.66511	1.47343	1.83089	11.6733	1.34534	0	3.04324	5.30539	1.80229	8.11427	3.16154	0	12.8753	6.09572
ENSG00000261687	1.16335	0	0.47956	0	0	0	0	0.428469	0	0	0	0	0	0	0.220165	0	0	0	0
ENSG00000261685	0	0	0	0.0945524	0	0	0	0.684521	0	0	0	0	0	0.240773	0	0	0	0	0
ENSG00000204335	0	0	0	0.197424	0	0.143763	1.17819	0.405728	0.877106	0	0	0.63422	0	0.469215	0.568582	0	1.13151	0.0299286	0
ENSG00000254013	0	0	0	0	0	0	0	0	0	0	0	0	0	0	0	0	0	0.674654	0
ENSG00000262332	0	0	0	0	0	0.109281	0	1.26169	0	0	0	1.06062	0	0	0.432206	0	0	0	0
ENSG00000109220	22.6677	25.2826	26.5675	21.2295	30.6989	15.6839	19.7424	14.9888	14.603	32.3482	17.4341	16.8516	13.1211	13.5674	17.6847	16.5835	19.8075	20.5354	4.08301
ENSG00000262339	0	0	0.101563	0	0	0.754527	0	0	0.250185	0	0	0	0	0	0.0932546	0.147475	0	0	0
ENSG00000225725	0.0990209	0.0236474	0.0449007	0.372194	0	0.0625453	0.0198675	0.213958	0	0	0	0.0367897	0.084544	0	0.0206138	0	0.0468833	0.0434023	1.01995
ENSG00000225726	0	0	0.261936	0	0	0.121623	3.59292	0	0.806552	0	0	0	0	0	0.240509	0.760695	0	0	0
ENSG00000225727	0	0	0	0	0	0	0	1.52345	0	0	0	0.130977	0	0	0	0	0	0	0
ENSG00000225720	0	0	0	0	0	0	0.264579	0	0	0	0	0	0	0	0	0	0	0	0
ENSG00000225721	0.588378	0	0	0	0	0	0.959171	0.0993227	0	0	0	0	0.837262	0	0.382771	0	0	0	1.26261
ENSG00000225728	0	0	1.67846	5.13718	0	5.45543	4.90168	5.19876	26.4617	3.36591	0	8.11401	2.739	0	10.1716	10.7238	0	0	0
ENSG00000229654	8.05685	0	0	4.27077	0	3.53403	8.35203	3.80816	0	9.01249	0	7.73294	0	16.1482	3.91358	8.17838	13.9871	2.64858	0
ENSG00000263680	0.810521	0	0	2.05056	0	0.924364	2.03278	3.19252	2.5463	0.877412	0.158079	0.0627367	4.99794	0.0828831	1.12488	0	0	0	0
ENSG00000263689	2.5287	0	0	2.74175	0	3.99306	0	0	0	0	0	0	0	0	0	0	0	0	0
ENSG00000263688	0	0	0	0	0	0	3.20702	0	0	0	0	0	0	0	0	0	0	0	0
ENSG00000259319	0.138615	0	0.0157136	0.741446	0	0.364809	0.194681	0.28079	0	0	0	1.10725	0	0	0.288563	0	0	0.410108	0
ENSG00000229659	0.128456	0	0.14562	2.22846	0	2.43413	0.773199	4.16339	0	0	0	0.357943	0.548378	0	0	5.92057	0	0	11.6563
ENSG00000251169	0.152476	0	0	0.0734767	0	0	0	0	2.27088	0	7.73187	0	0	0	0.264516	0	0	0	0
ENSG00000254018	0	0	0	0	0	0.19388	0	0	0	0	0	0	1.31036	0	0	0	0	0	0
ENSG00000221406	0	0	0	0	0	0	0	3.85415	0	0	0	0	0	0	1.6975	2.01336	0	0	4.99945
ENSG00000184258	0	0	0.258539	0.49456	0	0	0.183035	0.338792	0.0318436	0.419708	0	0.0211835	0	0	0	0	0	1.54945	0
ENSG00000134612	0.0449211	0	0	0.0974116	0	0	0	0	0	0.0729425	0.0262834	0.166897	0	0	0	0	0	0	0
ENSG00000163170	24.9051	29.1634	18.9364	12.6802	46.3736	19.2367	13.3955	18.3454	12.8441	44.31	76.1039	13.6114	13.9273	40.9306	23.5295	14.9075	25.9976	21.9771	4.63447
ENSG00000163171	12.2735	10.8269	14.6061	4.43197	2.93532	6.4319	8.1579	4.96518	4.86931	8.31135	8.80733	2.57632	3.9393	13.4089	6.2132	4.25425	4.10236	5.00641	3.24873
ENSG00000187783	0	0	1.35361	0.875995	8.87285	0	3.05728	0	0	0	0	0	0.177524	0.240563	0	0.23469	0.949286	0	0
ENSG00000008226	0.155201	0	0.497217	0.204859	0	0.29125	0.0135389	0.20048	0.226121	0.350628	0	0.357256	0.144033	0	0.16857	0.188828	0.519171	0	0
ENSG00000166529	2.28735	15.4457	3.51692	2.28052	0.608815	3.12759	3.27056	0.745616	2.90005	1.56537	0	3.19908	0.149651	0.516199	2.46297	1.34161	0	1.26763	0
ENSG00000166526	6.06826	17.3901	7.81981	4.61879	0	3.00302	4.91175	6.93419	6.15546	1.71806	1.27455	7.46705	4.97443	2.27848	4.24329	3.10764	4.33425	3.76238	9.7434
ENSG00000182362	4.14116	17.2882	11.895	2.65577	0	9.01403	4.71664	8.36768	7.78191	3.43803	15.376	7.51938	5.62702	5.54014	4.27805	5.5866	11.0198	4.91313	3.81806
ENSG00000225893	0.0770735	0	0	0	0	0	0	2.08169	0	0	0	0	0	0	0	0	0	0	0
ENSG00000225891	0.531793	0	1.80855	0.615037	0	1.11967	3.30766	5.31442	3.86108	0	0	0.197579	1.96753	5.22054	1.32848	4.02672	0	4.66185	3.13009
ENSG00000114698	12.5518	22.7279	10.0795	21.9366	12.2605	9.96281	11.724	7.65751	5.33385	11.2246	35.3108	7.99906	6.49673	20.2699	9.78143	8.41353	18.9379	10.312	1.40368
ENSG00000229388	0.747881	0	0	0.582179	0	0.363377	0	0.388455	0	5.29355	0	0.320612	1.55542	0	2.09585	1.42047	0	0	0
ENSG00000266203	3.81449	0	0	1.37862	0	4.01562	6.69669	0	14.6464	0	0	3.54303	10.856	0	1.98522	7.84869	0	22.9892	23.3873
ENSG00000260796	0	0	0	0	0	0.329058	0	0.422121	1.3093	0	0	0.870995	0	0	0	0.343017	0	0	0
ENSG00000260792	0	0	0	0	0	0.0310432	0	0.199114	0	0	0	0	0	0.705614	0	0.655292	0	0	0.0723191
ENSG00000260793	0.89485	0	3.32856	1.25323	0	0.147193	1.68321	1.88822	1.75702	0.938428	0	0.207792	0	0	0.203751	0.276187	2.35012	0	0.411486
ENSG00000260790	0	0	0	0	0	0	0	0.469991	0.323951	0	0	0	0.0550262	0	0	0	0	0	0
ENSG00000184786	2.18541	0	1.4816	2.2921	0	1.64654	3.33159	1.56246	2.60265	0	0	2.06969	0.640262	0.34179	0.557539	0.176342	0.836909	1.54954	0
ENSG00000184787	5.84113	10.7575	3.69497	7.66266	17.2136	4.88242	9.50403	6.19127	8.41087	4.78155	1.00703	8.2761	8.73456	6.39205	4.64516	8.27364	5.53478	2.96248	16.3049
ENSG00000251080	0	0	0	0	0	0	0	0	0	0	0	0	0	0	0	0	0	0	5.43924
ENSG00000251081	0	0	0	0.14603	0	0	0	0	0	0	0	0	0	0.867669	0	0	0	0	0.247729
ENSG00000260798	0	0	0	0	0	0	0	0.540796	0.698916	1.62563	7.02917	0.557933	0	0	0	0.988768	0	0	0
ENSG00000259254	0	0	1.23607	0	0	0.573938	0	0.147252	0	0	0	0	0	0	0	0.179486	0	0	0
ENSG00000181555	10.5519	5.19676	12.7066	15.2058	4.57305	8.69035	15.1151	10.8221	11.0322	5.93325	4.40291	6.13409	13.8406	4.47231	9.70902	16.5743	4.73276	9.18733	18.1657
ENSG00000259251	0	0	0	0	0	0	0.438226	0	0	0	0	0	0	0	0	0	0	0	0
ENSG00000259250	1.66092	0	2.00053	1.0505	0	1.09281	0	2.52338	0.579765	0	14.9415	0.0964201	0	0	0.108051	0	0	0	0
ENSG00000272250	0	0	0	0	0	0	0	0.295075	0	0	0	0	0	0	0	0.539502	0	0	0
ENSG00000168476	17.7283	12.6893	12.1877	11.666	0	23.368	20.5997	21.7283	51.7943	15.3477	1.51089	36.0006	25.5806	8.04369	22.9242	30.7353	16.5172	25.9835	23.6267
ENSG00000168477	0.126047	0.0215011	0.151054	0.0364444	0	0.212309	0.133675	0.0194538	1.16155	0.155942	0.695358	0.481687	0.420225	0	0.187428	1.26861	0.221665	0.343328	0.0353286
ENSG00000112697	20.6033	9.49444	8.52827	20.2434	58.1537	13.3075	26.0017	13.0962	9.58401	30.3168	48.22	11.6291	9.98641	46.7375	16.21	18.964	21.2936	18.0518	5.46768
ENSG00000112695	167.679	151.143	125.937	80.1537	636.067	153.099	106.074	143.86	92.5777	295.63	1072.42	199.332	97.6004	272.79	168.318	100.565	362.268	149.032	31.9476
ENSG00000112699	21.4126	19.7769	13.5891	7.31368	6.84461	16.0324	13.7961	9.10935	8.4691	23.2647	27.1528	18.541	13.0028	8.0046	12.5455	10.3288	14.5915	14.3389	13.5612
ENSG00000206944	0	0	0	3.0407	0	0	0	0	0	2.84612	0	0	0	0	0	0	0	0	10.3166
ENSG00000182095	4.54245	3.58569	5.67194	3.86896	0.184235	3.66539	5.2798	4.24875	3.88667	0.721854	0.340407	3.71621	3.59176	0.653512	1.99374	2.90249	1.42497	3.13365	6.81583
ENSG00000159873	5.77463	7.56306	4.40838	3.64764	7.44561	3.24494	3.61416	4.09241	2.16099	1.28122	3.88099	4.08317	3.60895	7.88409	3.3438	2.95442	1.67803	4.07599	0.159483
ENSG00000108578	3.55557	1.90003	2.84883	4.87048	16.7294	5.18713	6.02197	5.08324	4.09109	5.04885	5.5605	1.70224	3.0295	2.97605	4.35203	2.92638	3.03957	5.66385	2.74516
ENSG00000108576	0.00805723	0	0.0182676	0	0	0.00848208	0	0	0	0	0	0	0	0	0	0	0	0	0
ENSG00000254562	0	0	0	0.341759	0	0.0414779	0	0	0	0	0	0	0	0	0.246067	0	0	0	0
ENSG00000254560	0.428839	3.84045	1.94456	2.54183	0	3.38588	1.33365	11.0614	14.9692	6.54565	11.2911	6.97062	7.26183	6.20954	14.1946	15.3887	12.1317	9.44531	40.491
ENSG00000254561	0	0	0	0	0	0	0	0	0.035102	0	0	0	0	0	0.0915879	0.227605	0	0	0
ENSG00000260244	0	0	0	0	0	0	0	1.91771	0	0	0	0	0	0	0	0	0	0	0
ENSG00000260246	0	0	0	0	0	0	0	0.154749	0	0	0	0.212871	0	0	0.119275	0	0	0	0
ENSG00000254565	0	0	0	0	0	0	0	0	0.0763442	0	0	0	0	0	0	0	0	0	0.804576
ENSG00000119514	7.03072	4.06906	3.74109	8.06386	18.9664	6.17416	5.46982	5.44977	13.548	5.12574	7.07301	7.04681	3.36893	7.83514	7.74754	7.29225	6.96335	6.05327	5.80618
ENSG00000101310	5.71134	0.0166334	5.66911	5.45749	24.1032	6.73106	6.17679	5.38025	5.36817	8.32401	18.4039	10.6357	6.00623	17.9826	5.59685	7.97967	8.17837	4.47247	7.6867
ENSG00000227769	0.368894	0	0	0.234651	0	0.077669	0.177635	0.179344	0.618082	0.127788	0	0	0	0	0.015359	0.0971567	0	0	0
ENSG00000074527	0.283614	0.628927	0.84205	1.42528	0.0173743	0.46918	4.10523	0.401248	0.301712	0.30702	0	0	0.0192182	0.994359	0.0281152	0.133386	0.607468	0	0
ENSG00000258613	0.232976	0	0	0	0	0	0	0	0	0	0	0	0	0	0	0	0	0	0
ENSG00000258615	2.79764	0	4.58099	7.63954	0	4.58136	11.2263	1.25937	28.2115	0	0	1.44364	13.7125	0	6.79471	6.65188	0	0	0.762347
ENSG00000050130	12.8954	18.2859	9.31063	11.5744	14.4263	12.4043	17.0109	11.0392	12.2623	9.17105	12.4415	19.7025	11.0248	22.8234	14.0284	11.0499	7.3334	12.7416	26.3281
ENSG00000258619	0	0	0	0	0	0	0.107854	0	0	0	0	0	0	0	0	0	0	0	0
ENSG00000169989	0.159323	0	0.361222	0.263232	0	0.119803	0	0.491792	0.79448	0	0	0.169125	0	0	0.0236909	0	0	0	0
ENSG00000154269	0	0	0.0164174	0.188429	0	0.0304918	0.0145286	0.234693	0	0.282195	0.0169472	0.107613	0	0.728625	0	1.21579	0	0	0
ENSG00000265411	0	0	0	0	0	0	0.200867	0	0	0.433502	0	0	0	0	0	0	0	0	0
ENSG00000169981	2.74663	6.98817	1.41311	3.3293	0	1.66815	1.73803	3.76628	2.41899	1.34942	0	3.47351	0.30065	1.19261	1.23154	3.13005	1.70058	0.694551	3.93798
ENSG00000154262	0	0	0.211839	0.0689749	0	0.0167424	0	0.306054	0.0111028	0	0	0	0	0	0.0703545	0.0589026	0	0	0
ENSG00000154263	0.00669407	0	0.242832	0.174193	0	0.126847	0.188033	0.777447	0.121506	0.137684	0.0156668	0.143007	0.171462	0	0.0209032	0.804386	0.182242	0	0.262672
ENSG00000154265	1.67192	5.16198	1.05188	2.13886	0	1.2334	1.52283	3.69573	3.56431	1.9071	6.26474	1.19151	5.08685	3.3739	2.30998	3.85014	6.58486	2.35685	8.23211
ENSG00000180209	0.754205	0	0.968977	0.58151	4.98066	1.53501	0.252205	45.6978	0	1.19746	0	0.0934043	0	0.0616994	0.0523359	0.165531	0.119031	0.275482	0
ENSG00000187257	10.8139	8.52132	13.6927	6.41138	2.43079	6.29621	6.57177	8.94152	4.39341	5.9842	4.99784	6.82437	9.03294	3.32465	5.63208	3.61153	3.95557	2.69507	13.3083
ENSG00000227494	0.0999355	0	0	0.144474	0	0	0	0	0	0	0	0.556942	0	0	0	0	0	0	0
ENSG00000227495	0	0	0	0	0	0.304788	0.871341	0	0	0	0	0.358557	3.29591	0	0.200905	2.54174	0	0	0.473361
ENSG00000227496	0	0	0	0	0	0	0	0	0	0	0	0	0	0	0.229662	0	0	0	0
ENSG00000282980	0	0	0	0	0	0	0	1.83089	0	0	0	0	0	0	0	0	0	0	0
ENSG00000282987	0	0	0	0	0	0.307618	0	0	0	0	0	0	0	0	0	0	2.70416	0	0
ENSG00000282989	0	0	0.885854	1.9205	0	0	0	8.02031	1.09109	0	0	0.0725829	0	0	0	0	0	0	0
ENSG00000282988	1.27169	13.338	1.59746	0.596252	0	2.13475	2.51703	1.57812	1.15174	0	0	0.446937	0.0489085	0	0	0.113152	0.935704	2.41038	1.26437
ENSG00000231587	0	0	0	0	0	0	0	0.88351	7.30774	0	20.6707	2.43068	6.51677	0	0	0	0	0	0
ENSG00000245479	0	0	0.197008	0	0	0	0	0.0586733	0	0	0	0	0	0	0	0.143034	0	0	0
ENSG00000165383	0	0	0.860326	0.0997409	0	0.181577	0.553707	0	0	0	0	0	0	0	0	0	0	0	0
ENSG00000283058	0	0	0.0712642	0.0908812	0	0	0	0	0	0	0	0	0	0	0	0	0	0	0
ENSG00000103034	10.3172	20.8922	6.88261	19.8478	4.56932	11.8743	14.7852	9.97129	13.9494	6.16836	7.289	7.75201	3.75958	6.17632	6.07068	10.5796	6.11647	4.71009	2.41727
ENSG00000283057	0	0	0	0	0	0	0	0	0	0	0	0	0	0	0.252431	0.399201	0	0	0
ENSG00000283052	2.38153	0	0.0482097	0.860727	0	0.761086	0.63995	1.72294	0.475031	0.230185	0	0.711016	0	0.260928	0	2.17011	1.56049	0	0.312891
ENSG00000283050	0.915684	8.37045	1.36098	1.47086	0	0.846148	0.806336	0.522118	2.4434	0.859086	0	1.03007	0.796288	0.511882	0.47656	2.11021	0.228817	5.67475	10.4799
ENSG00000090621	12.2201	25.1909	9.02834	7.51981	10.6832	10.3317	6.10875	10.2624	7.23958	12.3305	6.08693	5.08573	5.11167	6.94285	8.89425	11.6212	8.88689	9.14522	2.54322
ENSG00000226465	31.6483	0	15.3474	6.35458	21.7144	10.5504	17.9914	7.1233	4.66439	38.0669	95.6735	22.2104	7.75612	6.04114	8.9676	11.2874	10.4059	22.1565	8.19285
ENSG00000101680	0.191421	0.0719569	0.357646	0.415098	0	0.201515	0.0853481	0.143615	0.202929	0.825038	1.89572	0.10207	0.131152	0.0130497	0.136521	0	0	0.22141	0.495535
ENSG00000183571	0	0	0	0.464498	0	0	0	0	0	0	0	0	0	0	0	0	0	0	0
ENSG00000183578	0	0	0.845908	0	0	0.0785549	0.0249529	2.31775	1.28499	3.28499	0.203748	0.0462066	3.92883	2.80806	2.17479	5.40456	0.500513	4.85156	0
ENSG00000151838	5.42697	2.33948	10.7318	7.99601	0	5.05603	8.26215	7.7738	9.9499	2.25234	0.56811	1.88425	7.08109	0.510632	4.81866	7.90578	2.68854	1.78594	11.7787
ENSG00000250027	0	0	0	1.15151	0	0.381148	0	0	1.01104	0	0	0	0	1.42171	0	0.357585	0	0	0.887933
ENSG00000257038	0.431521	0	0.338663	0.623837	0	0.559107	0.532801	0.582752	0.046347	0	0	0	0.0472349	0.448058	0.138204	0.382479	0.0392907	0	0.651256
ENSG00000116863	38.8246	69.5184	68.4465	27.2104	78.9772	81.9212	37.5275	25.3273	62.3567	78.069	91.6153	83.8725	63.9833	50.6223	71.6951	23.0426	72.6665	68.6388	7.19705
ENSG00000255769	1.31218	0	1.48751	0.694016	0	0.16846	4.20598	1.94493	2.01087	0.450393	0	1.57552	3.78	1.17819	1.5657	2.00191	0.340944	0.666329	2.51167
ENSG00000006756	6.43471	17.8802	1.98693	5.43801	5.47751	5.35011	6.88081	6.14988	5.84437	6.81846	7.60483	5.55306	5.05662	7.46396	8.04733	8.87941	6.72608	6.82304	13.2685
ENSG00000217195	0	0	0	0.774654	0	0	0	0	0	0	0	0	0	0	0	0	0	0	6.13266
ENSG00000154889	0.833263	0.00880502	2.02295	1.46047	1.23323	1.21876	0.813734	1.7427	2.06949	1.1894	3.51203	1.19177	1.2382	0.542922	1.01316	0.81326	1.39654	0.824194	0.488282
ENSG00000264230	0.0783726	0	0.186573	1.00838	1.50227	1.04781	0.943478	0.423356	1.44445	1.08596	1.95346	0.45861	0.501859	0.759756	0.783136	0.50313	2.84796	0.961851	4.82438
ENSG00000102349	3.09319	0.513808	4.19224	6.22978	5.55175	2.37657	4.51073	3.43611	3.77031	2.8354	2.72934	1.28593	3.51419	2.14272	2.56404	4.86581	3.28486	4.13434	6.393
ENSG00000242299	60.9217	44.7882	46.5507	25.6952	64.4966	24.7761	21.2739	38.0737	13.1786	49.3625	69.8562	34.0428	37.8512	54.9024	43.7634	41.5656	64.8566	31.6996	10.2211
ENSG00000164385	0	0	0.262044	0.501266	0	0.194677	0.139138	0.0312169	0	0	0	0.60118	0.0657873	0.907696	0.0721823	0.114151	1.03973	0	0
ENSG00000242295	0	0	0	0.478463	0	0	0	0	0	0	0	0	0	0	0	0	0	0	0
ENSG00000242294	0.381245	0	1.06909	0.203057	0	1.45752	1.48959	0.677442	1.68099	0.0217215	0	2.64653	0.456851	0.123113	1.14872	1.75056	0.023751	1.82496	0.34447
ENSG00000164542	0.326142	0.00998548	0.54984	1.45075	0	0.352143	0.679537	0.214574	0.817341	0.316847	1.22324	1.35931	0.2856	1.82661	0.400407	0.137655	1.10864	0	0.963925
ENSG00000242290	0.121323	0	0.997123	3.9902	0	0.383161	1.88652	1.39266	1.73633	0.229838	0	0.253551	0.863215	0	0.189425	1.14832	0	0	1.0414
ENSG00000165684	0.685047	1.113	2.3552	1.67223	3.843	1.98617	3.34605	4.12516	6.06827	0.899624	0.275975	3.89079	4.26684	0.399642	1.94044	6.28522	5.30389	2.35044	5.97659
ENSG00000159450	0.482605	0	0.136772	0.651175	0	0.635065	0.476079	0.586565	0.460455	0	0	0.0522971	0.286144	0	0.251168	0.185362	0.542683	0	0
ENSG00000100483	6.89949	0	8.96975	7.59953	0.0704441	2.73814	11.2612	8.79985	5.39012	8.18021	2.05049	5.87445	6.31155	8.36563	5.64265	5.27295	6.41671	9.30045	19.9423
ENSG00000151835	1.63391	2.04389	1.15864	1.96841	1.24207	1.26585	0.915358	1.67639	0.395038	1.24042	2.50381	0.7621	1.16252	1.25854	2.05778	1.40299	0.912584	1.52301	2.7061
ENSG00000100485	8.17437	25.2733	5.28601	7.43279	15.1377	6.94066	5.3287	8.4765	7.3712	3.08134	3.86233	3.30672	5.98916	6.26928	4.16143	6.86133	5.55781	2.59479	10.2226
ENSG00000177042	5.83229	0	6.42358	1.37862	7.96532	3.71008	2.02426	5.7299	7.796	1.33155	2.47445	3.65856	2.32067	1.76378	2.41679	3.45798	5.05495	1.62045	0.0677892
ENSG00000107651	4.56289	0.213494	4.46722	7.22712	8.17016	3.47838	4.64205	5.04163	3.49503	4.45944	8.48629	3.79974	6.15714	4.99361	6.0224	4.42648	8.05064	8.81652	4.49016
ENSG00000164543	1.67323	1.01936	3.8065	2.33666	9.62058	1.96516	1.19898	4.39628	3.65535	3.03118	1.37194	1.52244	4.21129	1.5085	3.50696	3.46626	0.134731	4.14096	6.0576
ENSG00000006283	0.040565	0	0	0.0753989	0	0	0	0.469555	0	0.144285	0	0.1238	0	0	0.0422234	0.00953905	0	0.304804	0
ENSG00000186868	0.716494	0.0765482	1.33804	0.256228	0	1.06392	1.04035	0.886116	0.631835	0.27351	0.0220643	0.640987	0.13952	0.124941	0.117756	0.0744889	0.120519	0.20248	0.0184966
ENSG00000253642	0	0	0	0.0573616	0	0	0	0	0	0	0	0.184273	0	0	0	0	0	0	0
ENSG00000217442	1.6583	0	0.268554	0	0	1.37165	0	0	0	0	2.49498	0	0	0	0.739754	0	0	0	0
ENSG00000253641	11.7751	0	11.4917	12.0952	1.08202	20.6444	6.52809	20.206	16.1937	8.09857	23.7251	19.695	10.4567	6.95305	5.29886	52.9747	21.8499	6.25746	42.5571
ENSG00000217447	0.386692	0	0	0	0	0	0	0	0	0	0	0	0	0	0	0	0	0	0
ENSG00000253649	5.10666	0	5.2767	4.76926	0	9.80037	3.30954	3.66178	4.66932	4.10939	0	23.0027	1.99354	0.11091	7.14997	8.33159	9.73557	0	6.31738
ENSG00000129566	0.74005	4.26413	0.951542	0.933442	1.1693	0.653584	1.48483	0.737818	0.755901	0.876398	0	0.461332	0.325115	2.06613	0.677248	1.04649	1.24048	1.36607	2.08293
ENSG00000198718	2.84221	7.31067	5.40721	6.1198	2.40238	4.00096	3.80173	3.39456	5.33712	3.51546	2.56336	3.78443	7.26289	3.50114	5.17009	6.47238	2.39192	6.1869	8.75668
ENSG00000164037	1.51196	0	2.27102	1.69399	0	1.89012	1.28927	1.04644	0.686098	2.005	2.14527	0.842615	0.161363	0	0.334426	1.71105	1.61069	0.372776	0.324452
ENSG00000164035	0	0	0	0.0620551	0	0.0338911	0	0.608666	0	0	0	0.0598051	0	0	0	0	0	0	0
ENSG00000164032	217.237	157.527	168.496	150.704	627.923	202.407	143.964	163.379	125.768	197.69	538.326	212.125	54.1635	291.096	132.36	83.2043	179.637	93.0818	25.9433
ENSG00000272788	0	0	0	4.37978	0	0	0	1.40274	0	0	0	0	0	0	0.54059	0	0	0	0
ENSG00000164031	7.67506	2.22948	4.60877	8.37767	3.94063	3.7002	6.5084	6.08877	2.98543	3.75371	13.1498	2.36963	2.87733	6.64126	4.96168	4.02241	5.22475	3.26697	2.35285
ENSG00000242121	0.646709	0	0	0.934927	0	0.907745	0	0	1.50495	0	0	0	0	2.11622	0.448765	0	6.37909	0	12.6883
ENSG00000198711	0.128652	0	3.62174	0.495968	0	0.270871	0.0215105	1.96904	1.34722	1.55517	0	0.418237	0.97638	0	0.424053	0.352952	0.456844	0	3.04997
ENSG00000137502	1.47412	4.06546	2.18319	2.14483	1.22348	2.17759	1.52176	1.7146	1.03576	1.81712	2.20913	0.481432	2.01647	3.29687	0.90578	1.62811	1.18764	0.771183	3.06711
ENSG00000272789	0	0	0	0	0	0	0	0.802625	0	0	0	0	0	0	0	0	0	0	0
ENSG00000242125	2.39478	4.79874	1.93466	0.656599	0	0.970752	1.24264	4.62805	2.65192	0.610858	1.38509	1.1761	0.842152	0.827554	0.8882	2.76394	1.54765	0.784235	4.2192
ENSG00000198715	3.06362	4.08397	6.96433	6.42086	0	7.9008	9.20399	3.15223	5.56765	4.66761	6.79074	8.00984	2.99862	1.27302	5.63536	5.54994	4.6816	3.94323	2.34546
ENSG00000164038	3.46544	0	1.34114	3.01198	0	1.12421	1.82754	1.21594	1.73957	3.40009	1.65396	1.81849	3.18823	0.925009	3.19301	1.39594	1.77214	3.41879	1.69464
ENSG00000164039	9.74594	0.15887	5.03389	8.12666	23.5352	7.10835	8.1587	6.98503	5.87503	9.47002	19.3452	6.76611	8.30688	6.18375	4.74328	8.67834	9.37053	2.46029	4.16035
ENSG00000100151	4.65968	18.2596	6.91659	3.81479	0.198713	9.21452	8.8068	4.45009	14.7914	6.39586	1.25022	13.0799	10.9352	3.90146	10.1559	9.57717	10.7111	15.3462	24.8442
ENSG00000171631	0.367921	0	0.304791	0.71601	0	0	1.68933	0	0.197581	0	0	0	1.12765	1.80592	0.0147294	0.535748	0	0	1.00643
ENSG00000100156	0.204317	0	1.76608	0.812279	7.78682	1.9627	0.794258	1.24165	3.28069	1.65884	0	0.545608	1.05394	1.94307	0.770927	2.01793	4.26249	0	0.62635
ENSG00000120063	9.20458	7.96342	6.13572	8.65339	12.281	7.98403	8.52625	4.10874	6.09503	10.5251	27.3215	5.06829	6.74514	12.8371	7.05658	10.3429	18.5153	8.99911	6.35314
ENSG00000120068	0	0	0	0	0	0	0	0.111139	0	0	0	0	0	0.235637	0	0	0	0	0
ENSG00000230777	0	0	0	0.475665	0	0	0	0	0	0	0	0	0.936412	0	0	0	0	0	0
ENSG00000230773	0.195292	0	0	0	0	0	0	0	0	0	0	0	0	0	0	0	0	0	0
ENSG00000230772	0	0	8.14559	3.42994	0	0.142724	0	0	0.283945	3.6691	0	1.19631	4.14785	0	2.89292	2.00851	0	0	0
ENSG00000125743	255.601	93.1277	178.89	124.79	563.881	243.515	149.955	175.921	148.127	373.093	800.233	253.986	140.409	333.53	232.18	132.529	355.063	274.064	45.5659
ENSG00000125741	1.34484	6.1142	2.76201	1.82217	0.528437	2.84927	0.626586	1.89974	2.79695	2.60099	1.56715	1.67248	2.18594	1.02882	3.68989	1.25042	1.44531	2.50953	1.15919
ENSG00000125740	0.790305	0	2.41205	46.0817	0	0.106664	0.0101645	2.84607	5.22024	18.2842	0	27.8662	4.12355	1.03196	0.622235	0.533706	0.995427	0.244258	1.51577
ENSG00000251868	1.87546	0	0	4.06693	0	0	0	0	0	0	0	0	0	0	0	0	0	0	0
ENSG00000125746	0.554153	0	1.62866	1.00882	0.466465	1.70691	2.08643	1.43205	1.98688	0.251804	2.65793	2.85954	2.37542	0.268645	1.42422	3.02934	1.12562	2.72131	4.84893
ENSG00000125744	0.364897	0	0.393956	0.0753601	2.88363	0.658522	0.226611	1.24368	0.218352	0.0376201	0	1.25888	0.0247261	2.0043	0.651112	0.457638	0.781566	0.152324	0
ENSG00000251865	0	0	0	0	0	0	0	0	9.00146	0	0	0	0	0	0	0	0	0	0
ENSG00000251866	0	0	0	0	0	0	0	0	0	0	0	0	1.14376	0	0	3.9692	0	0	0
ENSG00000251867	1.16884	0	3.0114	1.38253	0	0.111861	0	0.717487	0.667633	0.172541	0	0.444134	0.302411	5.15042	0.663614	1.66164	1.63507	1.68832	0
ENSG00000167608	1.19436	0	0.6249	0.61097	0	0.560967	1.65902	1.68738	2.97608	0.0198912	0	1.07523	1.35966	0.541149	0.497277	0.453697	1.67473	0	3.15445
ENSG00000137500	11.6969	18.4928	9.90601	12.4841	14.794	7.96238	6.95974	9.78581	10.0577	13.2935	26.4825	12.3381	6.3211	15.1532	9.658	9.93761	16.7484	9.66	5.02643
ENSG00000124299	5.68457	4.31505	11.2619	6.5744	17.795	8.87672	10.6315	5.11785	7.86149	9.15729	10.8017	11.9806	3.31269	4.71682	3.67697	3.16364	8.12245	3.18869	2.29034
ENSG00000167600	0	0	0	0	0	0	0	0.608066	0	0	0	0	0.445724	0	0	0	0.139035	0	0
ENSG00000167601	15.8289	20.2955	22.9188	19.7271	22.0346	17.9622	22.1547	17.0716	21.9945	15.8235	13.9625	17.7647	13.7478	16.2222	15.2148	12.5966	19.3565	12.7875	25.1125
ENSG00000167604	0.175934	0	1.91464	0.813896	0	2.1114	1.64142	1.44931	6.68162	2.62826	0	4.36315	4.48134	0.971505	1.61151	5.87891	6.20579	3.14241	8.80204
ENSG00000247516	7.87095	12.0151	5.62994	3.89916	11.0932	3.8222	5.85379	4.43038	2.78819	4.05672	8.5126	3.74574	6.67962	9.54713	4.85895	6.80895	5.52551	6.86296	0.826828
ENSG00000256073	14.4214	0	13.1247	6.75375	74.2976	8.41057	4.07535	7.22331	9.64252	15.2451	15.2913	14.8415	9.34552	4.98496	10.0778	5.12668	15.6276	8.23523	2.32465
ENSG00000243989	0.205529	0.0204512	0.0970799	0.198085	0	0.288489	0.85911	0.971458	1.26745	0	0	0.286355	0.194979	0.0210172	0.249587	0.0845795	1.11503	0	0.084009
ENSG00000137501	9.00579	10.103	10.4017	12.6365	8.64101	14.5209	12.3987	12.1755	40.5561	31.1352	31.9784	11.3219	13.8393	32.5338	11.5068	28.9246	37.0493	20.0818	47.6904
ENSG00000277558	0	0	0	0.139517	0	0	0	0	0	0	0	0	0	0	0.401811	0	0	2.96103	1.1834
ENSG00000042832	0	0	0	0	0	0	0	0.0614298	0	0	0	0	0	0	0	0	0	0	0
ENSG00000096717	8.24607	0.118097	6.79719	4.4503	9.68583	3.6051	4.61371	3.90678	3.72854	5.00532	6.88635	3.52532	4.55644	7.11504	5.27603	3.45956	7.72656	8.84627	7.03417
ENSG00000178458	53.6627	48.7113	22.502	30.0815	26.9449	20.7522	23.7585	29.3944	5.54303	19.265	23.068	26.9563	8.18164	19.8222	29.3532	13.5204	29.653	7.65037	1.67865
ENSG00000252510	0	0	8.16403	0	0	0	0	0	0	0	0	0	0	0	0	0	0	0	0
ENSG00000227649	0	0	0.264105	0	0	0	0.11686	0	0.325293	0	0	0	1.16034	2.43004	0.363751	0	0	0	0
ENSG00000231749	0	0	0	0	0	0	0.0377549	0	0.0262736	0	0	0.0349563	0	0	0	0	0	0	0
ENSG00000237200	0.618282	0	0	0	0	0.433922	0	0	0	0	0	0	0	0	0	1.35699	0	0	0.505439
ENSG00000240184	0.321092	0.0123679	0.0234836	0.37435	0	1.04678	0.592283	1.30087	1.64868	0.0448505	0	2.09732	1.44444	0.444856	1.17516	0.613793	0.306506	0.453998	0.863675
ENSG00000009954	20.7648	12.6116	16.7027	15.811	0.554174	14.2428	11.8441	15.0283	11.2274	11.1659	2.04437	9.54353	13.2701	7.53751	13.4183	14.208	3.39929	10.0876	19.1727
ENSG00000240183	0	0	0	0	0	0	0	1.0373	0	0	0	0	0	0	0	0	0	0	0
ENSG00000277621	0	0	0	0	0	0.759364	0	3.70168	2.01431	0	5.0646	0	0	0	0	0	0	0	0
ENSG00000240861	0	0	0	2.29585	0	0	3.18633	0.459568	0.950301	0	0	0	0	0	0	0	0	0	7.51127
ENSG00000281730	0	0	2.81389	0	0	0	4.98031	0	0	0	0	0	0	0	0	0	0	0	0
ENSG00000240211	0	0	0	0	0	0	0	0	0	0	0	0	0	0	0	0.611317	0	0	0
ENSG00000223768	5.58187	19.0294	9.72083	10.7594	0	3.27875	7.54745	9.50456	3.16266	1.00709	9.27722	4.47082	3.79883	19.01	3.57867	6.72471	8.42645	14.139	14.9789
ENSG00000052126	3.36919	0.427981	5.8865	4.66995	2.39773	3.47138	5.443	4.35029	3.00896	2.35228	0.597686	3.47066	3.55114	2.42454	2.39236	3.16385	0.116671	0.844427	4.74673
ENSG00000236426	0	0	0	0	0	0	0	0.498569	0	0	0	0	0.157605	0	0	0	0	0	0
ENSG00000226800	0.0882337	0	0.100023	0	0	0	0	0	0.123196	0.0955154	0	0	0	0	0	0	0	0.161142	0
ENSG00000226801	1.88383	0	3.2745	3.81275	0	3.17306	0	0.339205	2.45494	0	0	0.466605	5.89751	9.86309	5.22892	2.06729	0	0	2.15601
ENSG00000249375	0.0481092	0	0.245418	0.0521625	0	0.0253229	0.193052	0	0	0	0.140744	0.0111714	0.376526	0.619869	0	0	0	0	0
ENSG00000257851	0	0	0	0	0	0.104096	0	0	0.207095	0	0	0.0459224	0	0	0	0	0	0	0
ENSG00000127241	0	0	0	0	0	0	0	0.0173198	0	0	0	0	0	0.0157378	0.0177992	0	0	0	0
ENSG00000249373	0	0	0.448113	4.57173	0	1.1097	1.98279	2.66915	0	0	0	0	2.62502	0	0.68576	3.03654	1.24773	0	4.20094
ENSG00000257859	0	0	0	0.0629069	0.447835	0	0	0	0.151891	0	0	0	0	0	0	0.107442	0	0	0
ENSG00000226803	0.33177	0	0.492821	0.148851	0	0.108392	0.1492	0.123598	0.606997	0.321997	0	0.0531311	0.260474	0	0.226253	0.602616	0	0.401158	2.88988
ENSG00000249378	0.246	0	0	0.330232	0	0.110988	0.123393	0.237295	0	0	0	0.277456	0.150025	0	0.0731591	0	0	0	0
ENSG00000200169	0	0	0	0	0	0	0	7.86019	0	4.72554	0	0.90103	0	0	1.00972	0	0	0	0
ENSG00000241587	0	0	0	0	0	0	0	0.509945	1.58171	0	0	0	0	0	0	0	0	0	0
ENSG00000119673	5.71336	12.9704	6.29019	4.92859	26.9804	10.0986	13.9635	6.4456	8.17425	5.3704	6.43816	10.4607	5.28624	9.43444	7.9782	8.5145	10.6868	2.1384	7.2654
ENSG00000200164	0.557066	0	1.8945	0.805333	0	0	3.91193	8.27525	11.6671	7.83951	0	0	0.792705	0	0	3.6679	0	0	15.0281
ENSG00000226501	1.92537	0	0	0	0	0	0	0	0	0	0	0	0	0	0	0	0	1.17211	1.57397
ENSG00000136758	13.3468	17.9244	8.86071	13.0075	14.1901	11.5069	13.7358	10.7214	14.6406	12.58	26.6681	10.3166	16.8422	9.32792	14.1719	13.2072	16.8878	15.8356	12.7732
ENSG00000165591	0.724545	0	1.23203	2.49777	0.10755	1.2028	2.96336	1.4677	2.91821	0.87484	0	2.43309	0.396549	0.034196	1.71138	0.550458	1.68226	0	0
ENSG00000237748	0.669806	1.59958	0.569477	0.242079	1.29252	0.352562	1.67987	0.226137	0.467608	0.543812	1.17571	0.155535	0.476567	1.84933	0.522892	2.20511	1.98207	0.183491	0
ENSG00000271709	0	0	0	0	0	0	0.0797225	0	0	0	0	0.959571	0	0	0.248152	0	0	0	0
ENSG00000271702	0	0	1.3916	0	0	0	0	0	0	0	0	0	0	0	0	0	0	0	7.52645
ENSG00000121068	0	0	0	0	0	0	0	0.201644	0	0	0	0	0	0	0	0	0	0	0
ENSG00000149428	0.738579	1.04781	3.53973	1.18403	2.28602	1.3164	1.22512	0.898668	3.22646	0.522467	0	3.41651	7.66917	0.744795	1.20264	0.926868	0.216395	2.31579	0.520088
ENSG00000279570	0	0	0	0.911358	0	0.414779	1.34389	0	1.65038	0.341216	0	1.46386	8.0736	0	0.0820223	1.94568	0	0	7.15048
ENSG00000136425	0.471923	0	0.743027	1.4782	6.44214	1.84922	2.89319	2.266	0.805349	1.67452	0	1.46113	0.223849	0	0.382057	0.345255	2.14131	0	2.63624
ENSG00000278627	0.43147	0	0	0	0	0	0	0	0	0	0	0	0	0	0	0	0	0	0
ENSG00000158195	30.7983	34.5381	28.1825	41.2855	27.2386	35.2607	24.8706	36.9869	36.7463	31.6661	21.761	23.5058	35.2639	20.6541	27.1565	34.1023	30.1426	31.8475	25.0882
ENSG00000273631	0	0	0	0	0	0	0	0	0	2.10024	0	0	0	0	0	0	0	0	0
ENSG00000060642	1.89653	5.16481	3.62095	3.03036	0.235421	4.65857	5.49081	3.25765	7.7118	2.43124	2.31666	5.30014	1.20734	3.61336	2.42429	4.84707	0.196918	0.127608	0
ENSG00000128652	0	0	0	0	0	0	0	0.0428308	0	0	0	0	0	0	0	0	0	0	0
ENSG00000128656	3.87089	0.0675742	4.93982	4.41791	22.0886	5.71929	4.14442	5.22748	3.42932	1.97265	10.2382	6.42339	1.51397	2.33333	3.84064	0.540298	9.01634	1.27746	1.22135
ENSG00000128654	32.4409	0	29.3462	37.0927	90.0024	33.8065	39.6453	25.6666	28.7787	62.2195	95.9414	29.0366	27.8379	56.0938	36.1889	29.7208	50.1131	29.7313	41.1463
ENSG00000128655	0	0	0	0.234293	0	0.0284351	0	0.316135	0.018857	0	0	0	0.128122	0	0	0	0	0	0
ENSG00000201659	0	0	0	0	0	0	4.70363	0	0	0	0	0	0	0	0	0	0	0	0
ENSG00000200785	0	0	10.437	13.31	0	1.61537	13.3412	1.38149	4.28499	0	0	0	0	0	9.05078	16.839	0	0	23.8337
ENSG00000276289	0	0	0.436979	0.066872	0	0.129856	0.247492	0	0	0.5842	0	0.229146	0	0	0.128394	0.101523	0	0	0
ENSG00000276288	3.88025	0	0	10.2842	0	2.04243	0	0	0	0	0	0	0	0	1.3463	0	0	0	0
ENSG00000233455	0	0	0.744241	0	0	0	0	0.531962	0	0	0	0	0	0	0	0	0	0	0
ENSG00000157211	0	0	0	0.182315	0	0.568976	0.542205	0.121649	0	0.292541	0	0	0	0	0.0937622	0	0	0	1.19295
ENSG00000173540	1.6607	0.438449	2.2894	1.61664	7.5688	2.864	0.937656	2.7724	8.14479	4.16466	2.69531	4.89111	4.28698	3.45106	3.37033	1.95065	0.790243	5.60565	4.76868
ENSG00000157214	0.0258238	0	0	0.335995	0	0	0	0.697481	0	0	0	0.0359791	0	0	0.147838	0.722638	0.137551	0.106115	0.0316661
ENSG00000204099	0	0	0	0	0	0	0	0.243064	0	0	0	0	0	0	0.137386	0	0	0	0
ENSG00000233452	0.299524	0	0.371378	0.419481	0	0.00985366	0.215971	0.189607	0.0392072	0	0.624334	0.104328	0.626014	0.0114859	0.00974279	0.0154075	0.254824	0	0
ENSG00000157219	0	0	0	0	0	0.236213	0	0	0	0	0	0	0	0	0	0	0	0	0
ENSG00000173548	1.14523	0	2.81951	2.24474	0.424815	2.09318	1.40263	1.91663	2.60945	2.28173	2.31031	0.965839	2.49948	3.24172	1.49189	1.54974	1.19756	3.10266	4.10095
ENSG00000235112	0	60.1463	0	0.274793	0	0	0	0.256695	0.796198	0	0	0.706212	0	0	0	1.25155	0	0	0
ENSG00000232320	0.66063	0	1.62262	0.636702	0	0.231821	0.662742	2.08169	2.92095	0.715151	0.773071	0.613617	0.470038	1.89155	1.94831	0	0.260656	3.86085	0.540058
ENSG00000158445	0	0	0	0	0	0	0	0.0245538	0	0	0	0	0	0	0	0	0	0.00498085	0
ENSG00000183019	0	0	0	0	0	0	0	0	0.0412163	0	0	0	0	0	0	0.194364	0	0	0
ENSG00000235119	0	0	0	0	0	0	0	1.75681	0	0	0	0	0	0	0	0	0	0	0
ENSG00000044090	7.36786	0.978847	9.66695	9.63982	4.34699	11.7766	16.6081	8.28942	34.3657	9.54513	3.02994	18.4135	21.0401	7.6672	15.2133	34.2121	19.6196	20.2004	42.2928
ENSG00000206781	0	0	0.559487	1.42699	0	0	1.48536	2.66603	2.06732	0	15.5937	0	0.702309	23.0139	0.513718	0	0	0	0
ENSG00000206785	1.66707	0	0	0.602509	0	0	0	2.81414	0	0	0	0	0	0	0	1.37207	0	0	0
ENSG00000206784	0	0	0	0	0	2.09665	0	0	0	0	0	0	0	0	0	0	0	0	0
ENSG00000206786	0	0	8.94133	2.28052	0	12.1782	4.74759	4.97078	1.46838	0	0	7.32613	10.4756	0	0	19.0423	0	0	18.0541
ENSG00000268070	0	0	0	0	0	0	0	0	0	0	0	0	0	0	0.716691	0.161914	3.1436	0	0
ENSG00000279394	0	0	0	0	0	0	0.1998	0	0.139041	0	0	0	0	0	0	0.0819598	0.088404	0	0.244221
ENSG00000279396	0	0	0	0	0	0	0	0	0	0	0	0	0	0	0	0	0	1.9196	0
ENSG00000279390	1.48941	0	0.989763	1.63346	0	1.43278	1.93212	0.173395	3.04767	0	0	0	4.45811	0	0.962255	2.19806	2.24931	7.682	16.2483
ENSG00000242970	0.326166	0	0.924369	3.06494	0	0.171682	0.490814	1.54166	0	0	0.19084	0.60591	0	0	0	0.268448	0	4.82501	0
ENSG00000279392	2.17795	2.74508	1.09732	0.174922	1.55659	1.27377	1.82076	0.817009	0.506827	0.785897	1.13273	2.58489	1.03307	1.9302	2.39293	1.79254	2.57798	0.132587	0
ENSG00000279393	0.997949	0	0	0.198994	0	0.253586	0	1.06886	0.624622	0.298016	0	1.11871	0	0	0	0	0	0	0
ENSG00000254008	0	0	0	0	0	0.283128	0	0	0	0	0	0	0	0	0	0	0	0	0
ENSG00000249084	0	0	0	0.324058	0	0.393296	0	0.302717	0	0	0	0	0	0	0	0.245988	2.65329	0	0
ENSG00000250694	0	0	0	0	0	0	0	0	1.6131	0	0	0	0	0	0	0	0	0	0
ENSG00000254003	0.39072	0	0	0.847278	0	0.102831	0	0.659565	0.136386	0	0	0	0	0	0	0	2.7749	0	0
ENSG00000120333	21.4947	0	20.654	15.9604	37.4742	22.1029	24.0005	13.7377	16.4445	30.7353	42.1081	25.7471	9.6298	35.3725	23.5023	14.924	18.4594	18.1346	13.2453
ENSG00000254006	0.0641547	0	0	0	0	0.135075	1.02976	0	0	0	0	0	0	0	0	0.316812	0	0	0
ENSG00000250470	0	0	0	0	0	0	0	1.53278	0	0	6.07169	1.35544	0	0	0.168772	0	0	0	0
ENSG00000239828	0.254971	0	0	0.54062	0	0.0894719	0.750307	0.183642	0	0	0	0	0	0	0.0884651	0	0	0	0
ENSG00000272944	0.43302	0	0.981757	0.166934	0	0.425462	0.289603	0.23391	2.13627	0	0.371595	1.60882	0	1.13357	0.210337	0	0.478383	0	0
ENSG00000250473	0	0	0	0	0	0	0	0	0.323285	0	0	0	0.329478	0	0.482007	0	0	0	1.4196
ENSG00000280845	0	0	0	0	0	0.400205	0	0	0	0	0	0	0	0	0	6.25774	0	0	0
ENSG00000272941	0	0	0	0	0	0	0	0	0	0	0	0.228208	0	0	0	0	0	0	0
ENSG00000272942	0.979154	2.06853	0	0	0.096896	1.11007	0	0.406864	0.736154	0	0	0.419757	0.535898	1.57123	0	1.3638	0	0	0
ENSG00000188021	11.6917	7.52823	13.1936	9.03763	12.9191	10.6559	12.6898	12.035	10.5301	9.14325	31.986	12.058	11.1861	9.31981	14.2602	8.40757	15.2088	14.925	8.84016
ENSG00000270503	0.0885345	0.211431	0.0501821	0	0.113897	0	0.0444088	0.0597812	0.123616	0.0479205	0	0	0.0629923	0.0543207	0.092154	0.145735	0.104796	0	0.325692
ENSG00000272948	1.41841	3.10506	0.0893298	0.11392	0	0.165911	0	0.638503	0.660153	0	0	0.146386	0	0	0	0	0	0	0
ENSG00000272949	0	0	0	0	0	0.0663832	0.0948897	0.0212894	0.0660338	0	0	0	0.134598	0	0	0	0.20526	0.310942	0.579931
ENSG00000087111	6.72534	11.9111	8.16701	8.20176	6.63395	9.91787	11.3452	7.6743	7.14761	6.50759	2.30824	12.5371	6.64297	6.90416	6.89275	8.10184	7.27127	5.80505	10.3201
ENSG00000147206	0	0	0	0	0	0	0	0	0	0	0	0	0	0	0	0.682921	0	0	0
ENSG00000277144	0	0	0	0	0	0.10908	0	0	2.74881	0	0	0.192485	0.884676	0	1.40208	1.19393	0	0	6.09878
ENSG00000249923	0	0	0	0	3.18374	0	0	0	0	0	0	0	0	0	0	0.332548	0	0	0
ENSG00000267150	0	0	0	0	0	0	0	0	0	0	0	1.01148	0	0	0.593735	0	0	0	0
ENSG00000154743	1.95587	4.59974	3.74788	1.73672	11.2014	2.84289	1.85257	1.7162	2.70317	1.64439	2.2423	3.70715	1.80838	2.70465	4.49538	3.20319	0.211533	0.3155	2.75142
ENSG00000267152	4.79896	45.1011	2.34491	2.03347	0.425772	1.61141	2.36565	1.00564	4.85212	4.29932	1.74282	1.99817	3.47333	9.84859	1.89471	3.88164	0.636596	4.53331	0
ENSG00000159714	1.39753	0	3.36413	3.59177	0	3.12408	1.57509	1.18831	4.52896	1.77435	3.27079	9.4872	0.0736552	2.2654	1.9216	2.10165	0.776054	0.453748	1.56561
ENSG00000159713	3.88989	0.282279	3.92239	2.42338	0	0.904971	6.76978	6.67526	19.9246	22.5668	5.48246	7.3459	0.764545	38.6612	2.32645	6.08469	1.93332	2.26077	3.16237
ENSG00000159712	1.18947	0	1.28419	2.53842	0	1.15281	2.00772	1.04539	3.82246	0.367895	0	0.719009	1.12841	0.463367	0.314437	4.91044	0	0.599978	5.0471
ENSG00000234241	0.100292	0.279427	0.189487	0.289977	0	0.0703867	0.167687	0.180587	0.233387	0	0	0.248412	0.0951434	0.041023	0.104392	0.275147	0	0.0732655	0.163975
ENSG00000265163	0	0	0	2.09007	0	0	0	0	0	0	0	0	0	0	0	0	0	0	0
ENSG00000274628	0.0355065	0	0.0161003	0	0	0	0.021372	0.0383601	0.0991521	0.0768737	0	0	0	0.00871408	0.00739163	0.0116893	0.159707	0	0.191573
ENSG00000148341	13.748	25.3487	17.3354	20.1138	13.2674	26.2686	28.1058	18.187	55.6156	13.0234	11.6432	36.568	32.5	13.8104	17.8167	49.379	48.5262	25.2529	62.5529
ENSG00000274627	0.456669	0	0.447094	0.555162	0.0934642	0.2513	0.937082	0.364421	1.42016	0.0112354	0	0.308488	0.48738	0.012736	0.453732	0.717545	0.700252	0.034119	2.90173
ENSG00000274624	0.813451	0	0	1.66597	0	0.0713619	0.0680043	0	3.21805	0.0733819	0	1.00742	0.675232	0.249548	0	0	9.70882	0	0
ENSG00000218018	0	0	0	0.105635	0	0	0	0.0493389	0	0	0	0	0	0	0.608456	0	0	0	0
ENSG00000240975	1.85725	0	0	0.157939	0	0.230021	2.19198	0	0	0	0	0.507376	0	0	0	0	0	0	6.16243
ENSG00000240970	0	0	1.31962	0.373971	0	0	0	0	0	1.40016	0	0	0	0	0	0	0	0	0
ENSG00000121073	5.21858	3.84775	8.48049	9.52318	0	4.59313	7.08524	10.8472	5.03017	6.42101	7.00779	12.555	7.94004	6.91699	5.25383	3.34846	5.92955	1.32285	4.35938
ENSG00000111404	0	0	0	0	0	0	0	0	0	0	0	0	0	0	0.15123	0	0	0	0
ENSG00000135502	0	0	0	0.0380443	0	0.290888	0	0.373157	0.183719	0	0	0.0244433	0.0561716	0	0	0.0649775	0	0	0.0322696
ENSG00000135503	1.36457	3.06984	2.57816	2.63028	0.546994	1.69676	2.94617	2.31017	1.0769	0.856337	0.208281	0.642914	1.61815	1.69874	1.6262	1.17192	0.280904	3.53231	1.62478
ENSG00000135506	9.70927	11.7754	8.83489	12.8719	1.52632	15.4579	12.9288	7.61436	18.6175	8.96696	0	22.8794	21.0032	2.69809	14.0603	18.634	4.00694	19.0839	12.1995
ENSG00000230898	0.116247	0	0	0	0	0	0	0	2.75927	0	0	0	0	0	0	0	0	0	0
ENSG00000230899	0	0	0	1.02528	0	0	0	0	0	0	0	0	0	0	0	0	0	0	0
ENSG00000176761	0	0	0	0.736513	0	0	0.0958295	0	0	0	0	0	0	0	0	0	0.263828	2.0237	0
ENSG00000230894	0.405423	0	0.497894	1.28618	0	0.3201	0.124275	0.319379	0.628969	0.0487646	0	0.0418412	0.35256	0.829163	0.0586108	1.14934	0.0266604	0.999578	0.331429
ENSG00000230896	1.03495	0	1.17324	1.36018	0	0.594285	0.0943872	0.12706	0.788209	0	0	1.04869	1.20496	6.00362	1.27313	0.929243	0.890939	0	3.46116
ENSG00000230897	1.22579	1.3173	1.38957	0.708834	2.3654	1.41946	0.245941	0.331076	0	0.928865	4.15982	3.18796	1.56987	2.25626	2.29662	1.6142	2.46658	1.07456	0
ENSG00000155886	0	0	0	0.00756709	0	0.0606135	0	0	0	0	0	0	0	0	0	0	0	0	0
ENSG00000264344	0	0	0	0	0	0	2.82218	0	0	0	0	0	5.60442	0	2.34256	0	0	0	1.37985
ENSG00000259926	1.91265	0	1.17445	1.0369	0	0	1.75886	0.107623	0.333817	0	0	0	6.69083	0.195585	2.4056	0.655911	0	0	0.390892
ENSG00000276916	2.42284	0	1.83105	7.39443	29.9569	1.98379	3.64588	5.08969	5.45021	0.145711	0	3.50065	5.9377	0	0.140105	6.86855	0.159325	0	41.5935
ENSG00000041802	5.19662	0	5.90422	3.88292	0	4.36421	4.6392	4.52611	3.473	5.30945	0.997574	5.82471	7.34494	1.06042	5.20244	6.26657	1.92135	5.43846	4.66823
ENSG00000259920	0	0	0	0	0	0	0	0.314191	0	0	0	0	0	0	0	0	0.0458978	0	0
ENSG00000273398	0	0	0.165954	0	0	0	0.0244768	0	0	0	0	0	0	0	0	0	0	0	0
ENSG00000273399	0	0	0	0	0	0	1.30796	0.81264	0	0	0	0	0	0	0	0	0	0	0
ENSG00000251999	9.30677	0	2.87736	5.50412	0	3.56273	5.51704	0	1.77199	0	0	1.17879	2.40792	0	0	5.5708	0	0	3.11244
ENSG00000273391	1.89298	0	1.31139	0.30407	0	1.66066	0.316506	0.426067	2.49624	0.455379	0	3.2235	1.94546	0	0.766257	0	0.248963	0	0
ENSG00000273396	0	0	0	0.308686	0	0	0	0	0	0	0	0	0	0	0	0	0	0	0
ENSG00000102763	1.82803	0	1.79654	2.6747	0	1.45884	2.46982	3.58358	1.64671	0.893696	0.776312	0.931131	2.26564	1.79094	1.51915	3.68857	0.584573	1.71236	3.14547
ENSG00000102760	24.6426	4.29654	37.0204	10.1673	44.1161	61.0096	39.5433	18.8482	29.6877	52.1723	100.163	54.0827	69.745	82.4887	65.2034	137.217	191.662	73.7804	36.3681
ENSG00000198455	0.964138	0	0.660107	1.40763	0	0.623055	0.651198	1.06999	0.333213	1.55006	5.22787	1.46299	0.489018	1.32367	1.53017	0.927089	0.89264	2.12344	0.257522
ENSG00000198453	2.12844	0.95395	2.91974	2.35302	5.81382	2.22185	2.96662	1.76328	2.23096	2.00076	4.4163	1.43981	2.87606	1.9607	2.67469	1.84503	0.0776279	2.66551	1.72536
ENSG00000109790	1.47659	1.30603	1.04153	1.37567	3.64439	0.909642	1.71174	2.40767	1.69517	1.74054	3.59662	1.17848	1.54087	1.3556	1.0588	0.702171	0	1.34237	0.429191
ENSG00000147488	0	0	0	0	0	0	0	0	0	0	0	0	0.022246	0.00959178	0	0	0	0	0.00958494
ENSG00000109794	0.150957	0	0	0.187057	0	0.862689	0.346147	0.407722	0	0	0	0.7211	0	0	0.0448938	0	0	0	0.026444
ENSG00000095485	2.73906	0.0168588	2.00067	1.65331	0	2.85376	2.8328	2.63124	5.44092	3.65289	1.50349	2.50479	4.52051	1.1608	2.43955	5.22918	0.685196	1.50071	3.84349
ENSG00000147481	0	0	0.237664	0.0159519	0	0	0	0.238421	0	0.143339	0	0	0	0	0	0	0	0	0
ENSG00000163577	2.03205	0	0.47896	1.46884	0	0.783667	0.0908264	0.842281	0.491603	1.6117	0.459101	0.784877	0.443762	0.666592	0.56543	0.463653	1.69084	1.26767	0.74013
ENSG00000230239	0.446537	0	0.0723146	0.461104	0	0.537237	0.12799	0	0.623478	0	0	0.41476	1.54317	0.234836	0.265596	1.68008	2.79378	0.838816	5.63203
ENSG00000068885	3.72477	0	1.35119	2.27862	0.15132	2.21237	1.10134	2.89102	1.95985	3.07294	4.42297	1.14352	1.98624	5.52333	1.52633	3.16245	3.68492	2.86998	2.53854
ENSG00000230231	0	0	0	0	0	0	0	0.791478	0	0	0	0	0	0	0	0	0	0	0
ENSG00000230233	0	0	0	0	0	0	0	0.950854	0	0	0	0	0	0	0	0	0	0	0
ENSG00000136856	2.43504	0	2.43565	2.71267	1.05034	3.87531	2.18417	3.61726	1.61996	2.82207	0.636944	2.55445	2.81281	0.421843	2.68368	3.67818	4.37429	3.62572	3.26695
ENSG00000136854	1.99673	0	1.59214	2.98446	0.239457	3.93682	1.36653	3.06213	3.13051	0.925054	0.148511	3.53637	1.46883	1.37045	1.40025	3.89956	0.530779	1.08472	2.5522
ENSG00000132570	1.16905	0.0843175	1.00506	0.465052	8.74107	1.31329	0.763495	1.93902	1.07359	2.23379	1.99236	0.648601	1.32862	2.87874	0.890178	1.54982	2.2289	2.73402	1.0968
ENSG00000136859	11.6752	14.8392	10.0207	31.4144	13.1958	10.0976	13.6864	30.635	23.7149	15.8806	5.2313	20.9093	20.8753	32.5946	25.7506	8.97807	22.7073	36.0025	17.1372
ENSG00000108587	6.25767	13.0794	7.22564	5.34786	1.90927	5.6607	5.92768	4.62173	4.55421	6.39044	5.63786	4.01721	5.94958	4.51217	6.2887	6.09834	4.97516	13.878	7.52398
ENSG00000251996	1.00471	0	0	0.726238	0	0	0	0	0	0	0	0	1.4297	0	0	0	0	0	0
ENSG00000065457	5.02937	0	3.4976	4.15215	3.01723	2.02012	1.72376	4.16664	2.03138	3.61152	2.30425	1.91052	2.7128	2.30857	2.70235	3.36518	1.35096	1.7729	1.84554
ENSG00000172081	3.91906	0.129539	8.9623	2.86224	4.46604	5.76743	3.9588	4.85302	6.64592	3.1415	1.36472	3.96766	2.93314	1.71398	3.55703	4.79926	1.30017	3.58119	4.02414
ENSG00000172086	10.9125	28.4749	33.9101	29.7886	15.3599	19.9349	31.4577	20.8918	23.5271	13.5503	43.8306	20.7787	26.0788	23.5915	16.0358	21.7668	17.1338	10.1641	23.3779
ENSG00000072657	0.183622	0.00562195	0.186808	0.0748724	4.97281	0.42626	0.240889	0.235258	0	0.575941	0	0.0612248	0	0	0	0	0	0	0
ENSG00000108774	1.69137	11.339	1.50156	1.11947	10.4076	2.25251	2.00343	1.51358	1.08121	3.63986	2.59926	4.42911	0.434968	2.05049	1.99385	2.18035	2.02615	0.848538	1.24941
ENSG00000078269	0.561446	0.277641	0.469312	0.66409	1.83853	0.358212	1.05821	1.47813	0.451347	0.583224	0	0.226506	0.0807007	0.626323	0.407309	0.373408	1.1546	0.0621439	2.97639
ENSG00000108771	1.09804	0	0.697065	0.444474	0	0.431551	1.43936	0.751317	4.57898	0	0	0.639138	0.479171	0.107793	0.563847	1.18088	1.59432	0	1.36441
ENSG00000219298	1.12323	0	0	0	0	0	0	0	0	0	0	0	0	0	0	0	0	0	0
ENSG00000219294	0	0	0	0	0	0.0357671	0.681685	0	0	0	0	0	0.435126	0	0	0.0559267	0	0	0
ENSG00000088340	2.3332	0.0148191	3.10923	3.85746	2.44278	5.925	5.33496	7.29064	28.947	3.43261	2.70853	5.70033	13.0422	3.1296	4.76675	27.671	21.5798	6.64331	61.1169
ENSG00000146281	6.77602	2.22609	5.68994	5.0448	9.48583	4.29005	3.92036	3.61511	3.97129	6.99887	17.9423	6.19391	4.33647	11.7465	7.05304	3.38354	10.68	3.73218	10.0235
ENSG00000146282	23.9867	8.39449	26.6153	37.6811	32.9058	23.1336	30.0958	31.4675	45.0359	29.4364	41.677	29.7952	44.4516	30.8449	22.321	26.7472	33.8615	35.2233	36.5972
ENSG00000146285	0	0	0.00896311	0.0914432	0	0	0.0793192	0.0854209	0.253912	0	0	0	0.427544	0	0	0	0	0	0
ENSG00000063854	7.36371	14.9769	8.47573	5.85366	4.80927	12.6589	11.2982	7.65541	11.4123	12.2731	5.95038	14.9738	7.41003	3.13143	8.64491	5.79713	8.93914	10.3082	4.7804
ENSG00000248544	0	0	0	0	0	0	1.68407	0	0	0	0	0	0	0	0	0	0	0	0
ENSG00000248543	0	0	0	0	0	0	0	0	0	0	0	0	0	0	0.986636	0	0	0	0
ENSG00000270427	0	0	0	0	0	0.300662	0	0	0	0	0	0	0.609618	0	0	0	0	0	0
ENSG00000274798	0	0	0	0.998021	0	0	0	0	0	0	0	0	0	0	0	0	0	0	0
ENSG00000066379	6.06765	13.7219	5.26301	3.78783	6.46543	5.46816	4.85734	5.25583	5.26288	7.7129	6.38317	6.66055	9.22296	5.67826	6.60279	7.59177	8.72372	7.58909	10.2963
ENSG00000176769	0.214012	0	0.570127	0.262982	0	0.191502	1.17009	0.0144507	0.104585	0	0	0.0695736	0	0.997939	0.0111381	0.140912	0.012666	0	0
ENSG00000132394	6.80928	0	13.436	8.83605	0.0298973	12.0614	13.8486	4.89598	5.67851	9.83669	0.815859	24.0252	9.19354	19.8199	12.5062	7.15363	10.2881	3.15777	6.55442
ENSG00000145390	1.29006	3.18765	1.40906	3.308	1.8595	1.77443	2.40416	1.90749	1.85384	1.07543	3.34433	0.472305	2.45884	1.84881	1.36241	2.1158	1.73321	2.28039	2.81743
ENSG00000145391	0.16981	6.14567	0.412499	0.344854	0.0416104	0.280914	0.263641	1.05925	0.51371	0.60837	1.3484	0.285408	1.63394	1.98949	1.06472	0.851873	2.25406	1.67468	0.872569
ENSG00000133627	0.756533	0	0.719977	1.95785	0	0.53095	0.646515	1.19825	1.06935	1.79971	0	0.598592	1.63476	0	0.758297	2.38301	0.84021	0.511728	0.435211
ENSG00000272112	0	0	0	0.309273	0	0	1.71691	1.01117	0	0	0	0	0	0	0	0	0	0	0
ENSG00000133624	5.79185	0	4.7534	6.38626	2.1469	2.92313	12.1272	5.73841	5.01269	0.652792	0	4.20735	4.25061	1.82413	2.16038	3.57808	0.0995977	1.95163	3.88641
ENSG00000272115	0.232015	0	0.394525	0	0	0.122124	0.349135	0	0.323951	0	0	0.215504	0.165079	0	0.241501	0	0	1.39831	0.284505
ENSG00000276200	0	0	0.853264	0	0	2.17904	0	0	0	0	0	0	0	0	0	0	0	0	0
ENSG00000138639	3.8989	7.48452	6.89595	4.90624	2.09602	9.25756	9.186	4.00663	3.02987	1.72524	1.457	7.52043	2.09574	6.28604	3.65099	4.63776	5.49086	1.18503	0.0523463
ENSG00000265986	0	0	0	0	0	0	0	0	0	0	0	0	0	0	9.33627	0	0	0	0
ENSG00000265980	0	0	0	0	0	0	0	0	0	0	0	0	0	0	0	0	2.12095	0	0
ENSG00000265982	4.68864	0	2.65756	4.23639	0	9.87173	11.7591	6.33182	35.1875	0.634448	0	11.9762	21.6838	0	1.83012	22.1889	0	0	18.6854
ENSG00000276807	0	0	0	0	0	0	0	0	0	0	0	0	0.0481149	0	0	0	0	1.03743	0
ENSG00000271997	0.102457	0	0.232295	1.10032	0	0.354396	0.146835	0.691822	1.34881	0.158447	0	0.462235	0.937264	0.323296	0.365643	0.939638	0.173251	0.0962325	8.07664
ENSG00000259982	0	0	0	0	0	0	0	0	0	0	0	0	0	0	0	0	0.27778	0	0
ENSG00000101441	0	0	0	0	0	0	0	0	0	0	0	0.347934	0	0	0	0	0	0	0
ENSG00000259986	0	0	0.541094	0	0	0	0	1.12804	0	0	0	0	0	0	0	0.196425	0	0	0
ENSG00000115896	2.49967	0.268293	1.24968	0.568447	0.0541979	2.3358	0.514212	2.98693	3.5784	1.20856	5.43119	1.95004	1.18901	1.46475	3.23041	7.73233	9.30024	3.23153	2.25584
ENSG00000259984	0	0	0.416872	0	0	0.129042	0	0	0	0	0	0	0	0	0	0	0	0	0
ENSG00000214067	0.601108	0	0.953996	5.90922	0	1.51873	0	0.324709	5.87508	2.86315	0	2.23332	5.98763	2.80297	0.875956	4.74947	0	0.395211	3.83291
ENSG00000145649	0	0	0	0	0	0	0	0.679927	0	0	0	0	0	0	0	0	0	0	0
ENSG00000214063	27.3949	38.6232	28.2709	35.4125	20.1493	52.4261	35.3195	33.9779	48.4583	35.1615	25.3057	56.259	40.7923	11.7256	37.0072	35.0099	27.8887	49.8522	35.8132
ENSG00000137812	5.19272	1.25844	3.86422	6.35632	6.94155	3.86587	1.9769	6.13785	8.08574	1.31321	0.0513872	3.15088	5.85828	3.33421	2.52539	6.31586	2.66391	5.39539	8.23871
ENSG00000172339	4.39806	17.1077	5.54852	7.84425	8.37799	3.5478	6.45119	3.84129	2.95215	8.60526	13.9499	3.42322	1.6124	11.5535	3.73282	2.43242	2.75848	1.35684	0.744857
ENSG00000137817	6.22146	11.6975	8.19645	7.91615	0.216316	6.91893	8.13356	10.2579	18.3534	6.58454	4.45719	6.95348	8.30177	1.88393	6.18665	19.05	13.1101	14.0754	40.3233
ENSG00000258056	2.80733	1.53639	9.45893	5.58041	0	2.66804	3.09012	5.84476	3.91974	6.16245	0	2.53512	5.65935	2.72722	6.85883	2.75982	0	0	0
ENSG00000249635	0.191482	0	0.0180889	0.276819	0	0.251973	0.0800391	0.344784	0.267356	0.172737	2.03532	0	0.0227065	0	0	0.288928	0.491078	0	0
ENSG00000249637	3.7919	0	4.41475	1.92605	0	1.7262	4.52371	1.384	1.14475	1.99695	0	1.33267	1.45835	3.89853	1.17341	2.36176	2.42615	4.49202	0
ENSG00000172336	51.5371	0	47.5133	21.4872	34.5789	67.6833	27.9361	37.7602	23.5356	68.4895	36.2519	49.8795	58.6698	74.4224	57.6748	16.3107	29.9959	75.1317	22.2061
ENSG00000249631	0	9.03096	0	2.46114	0	0.0881404	0.139989	0	0	0	0	0	0.397139	0	0	0	0	1.55967	0
ENSG00000258050	0	0	0	0	0	0	0	0	0	0	0	0	0	0	0	0.978323	0	0	0
ENSG00000173068	3.46255	1.11364	3.32997	4.4908	10.9401	3.21992	3.94512	4.68595	3.14274	4.0345	1.70153	1.8451	5.63259	3.03237	4.6819	3.65671	4.4723	3.7057	5.21394
ENSG00000223286	0	0	0	0	0	0	1.90259	0	0	0	0	0	0	0	0	0	0	0	0
ENSG00000236307	3.00945	0	1.63162	1.13496	0	0	0	1.41362	0	0	0	0	0	0	0	0	0	0	0
ENSG00000233153	0	0	3.71659	0.458677	0	0	0.848775	1.8567	0	1.83179	0	1.57172	5.5683	0	0.660495	0	0	3.59256	0
ENSG00000170647	0.403324	0	0.489873	1.37439	0	1.27377	0.693623	0.739199	0.92516	0	0.0674243	0	0	0.600977	1.13949	0.189687	0	2.24135	0
ENSG00000278816	17.0272	4.41989	8.18249	0	0	0	0	0	3.61781	2.40422	0	1.54716	0.526731	4.54221	1.54116	0.609307	0	0	0
ENSG00000174099	2.34149	0	3.57952	5.18287	0	2.43427	0.945437	5.10395	1.95344	2.49265	4.39994	2.599	1.70053	2.50367	3.37771	1.61528	2.12754	2.62965	2.21595
ENSG00000138092	2.33497	0	1.22523	2.34376	0.0262346	2.13607	1.0229	3.66277	1.53756	0.309061	0.668183	0.795545	1.58153	1.18865	1.6026	1.67841	0.193107	2.12288	1.55039
ENSG00000138095	5.7359	3.42795	7.04472	7.63384	2.59564	5.5043	5.67327	5.02913	4.05669	10.328	3.59556	2.7522	8.4739	5.56012	6.72045	10.2009	6.29812	13.6887	9.71266
ENSG00000267855	0.0398186	0.0950917	0.270834	0.0575645	0	0.0838363	0.479351	0	0.0555967	0	0	0.184925	0.283309	0	0	0.458813	0	0.829021	0.0976538
ENSG00000224232	0	0	1.59924	0.479874	0	0.0873604	0	0	0	0	0	0	2.59792	0	2.07306	0.682998	0	0	0
ENSG00000132330	0.00959067	0	0.0434886	0.0277299	0.363973	0.0353373	0.187616	0.129518	0	0.275127	0.0729496	0.0178163	0.0204713	0	0.0299483	0	0.368947	0	0.223448
ENSG00000054148	136.401	72.5586	87.1654	65.8985	196.893	146.202	100.807	92.5734	169.007	118.602	119.263	124.133	107.529	75.7231	91.3699	89.0525	102.871	110.111	209.888
ENSG00000267858	1.74402	3.07843	1.2464	1.5895	0	1.91581	1.08399	1.89443	8.09933	1.58013	0.155283	3.71523	9.09073	0.441978	2.62433	8.30036	0	2.72121	10.228
ENSG00000278212	0.0889544	0	0	0.0642994	0	0	0.803149	0	0.186304	0	0	0	0	0.0545784	0	0	0	0	0
ENSG00000174917	74.1078	117.334	48.0597	54.0064	183.491	83.095	58.7269	71.1049	36.313	91.0648	162.078	82.956	52.9004	63.493	56.0685	32.0704	88.4018	76.3512	11.536
ENSG00000137409	42.8547	61.2292	47.1322	39.8107	18.7552	62.622	60.6326	48.8073	60.7406	45.2224	46.2522	91.7972	47.0493	58.4623	47.7916	51.3439	41.9271	61.2782	60.2084
ENSG00000080618	0.127365	0	0	0.138096	0	0.737447	0.447204	0.516006	1.55605	0	2.01208	0	0	0	0	0.576548	1.65835	0	0.23427
ENSG00000224236	0	0	0	0	0	0	0.0336976	0	0.0938008	0	0	0	0	0	0	0	0	0	0
ENSG00000224885	0	0	0.977153	0	0	0	0	0	0	0	0	0	0	0	0	0.386969	0	0	1.15308
ENSG00000229870	0	0	3.14127	0.522518	0	0	0	0	0	0	0	0	0	0	0	2.1815	0	0	0
ENSG00000259657	1.29456	0	1.91909	5.18264	0	1.99182	0.4995	2.1517	0	0.7546	3.0298	0.36998	5.80989	0	4.14612	7.86814	0	0	12.9437
ENSG00000273368	0	0	0	0.475665	0	0.230918	0	0	0	0	0	0	0	0	0	0	0	0	0
ENSG00000213772	0	0.398708	0.567788	1.20681	0	0.527273	0	0	0	0.361466	0.195371	0	0.237576	0	0	0	8.49763	0.365893	0
ENSG00000213771	0	0.0473115	0.0898331	0	0.0509728	0.0834231	0.119247	0	0	0.128677	0.0927322	0.257618	0.112765	0	0.206211	0	0.140699	0	0.0971724
ENSG00000137404	23.8261	7.3917	32.1247	17.5803	7.68056	20.0717	23.7919	22.7017	13.6757	10.2157	0.28976	21.3128	11.0013	13.4032	13.0587	11.6844	10.6817	16.7322	5.33047
ENSG00000144118	8.20311	6.96023	9.62739	9.40348	0.844242	10.1799	6.66092	10.8694	8.73168	6.10115	0.225866	9.82447	5.63052	6.91601	6.87096	4.19387	6.9225	12.2248	0.473361
ENSG00000144115	2.57215	10.5302	3.03485	2.88372	1.93587	2.7262	3.59848	3.1664	5.96119	2.22565	0.286661	3.06358	2.01683	3.57501	2.35858	2.08818	12.4062	4.40036	6.28667
ENSG00000259654	0	0	0	1.00212	0	0.364869	0	0.15602	0.322621	1.87599	0	0.321928	2.13721	0	0.601272	0	0	0.759585	0
ENSG00000102931	0.234976	0	0.532745	0.264209	0	0.494732	0.392879	0.0705168	0.255177	0.226105	0.0305521	0.654762	0.334371	0	0.353286	0.0429766	0.803499	0.314702	0
ENSG00000100311	0.359034	0	0.0847932	1.1246	0	1.27563	0.240121	1.21215	0.250651	1.65182	0	0.764234	2.21392	0.550718	1.69728	0.467875	0.106245	0	0.807144
ENSG00000138073	8.59414	11.4508	9.22762	7.27275	10.6066	10.6839	10.8646	7.69019	12.1703	7.41246	8.33985	31.2001	18.0708	2.29353	15.7455	1.98398	5.91336	6.58448	25.0181
ENSG00000150433	4.10775	1.79599	2.9045	4.01895	0.0133446	3.19958	3.57975	4.23055	7.32862	2.78483	4.45487	2.70741	2.05177	1.99844	3.66024	2.52709	2.00137	0.477401	5.69849
ENSG00000104671	15.7674	6.73855	12.0876	12.3402	57.0222	13.285	19.4594	13.2892	8.79028	20.2307	63.6496	6.08467	8.79727	20.6011	14.0211	12.9772	22.2552	13.1137	11.7537
ENSG00000235194	2.02825	0.0121093	2.46021	2.81489	2.531	2.4021	0.722331	2.80755	5.40902	2.81042	5.39963	2.14766	3.73763	4.40532	2.39618	4.74091	10.0593	2.91151	9.69973
ENSG00000100319	5.96043	0	6.39808	2.84685	0	4.70141	3.36897	3.22923	3.19143	5.00579	9.13528	5.01367	2.10166	2.61064	3.11121	2.05489	6.8887	3.56431	3.49274
ENSG00000104679	18.89	21.7385	11.0344	12.5255	50.4192	18.8952	13.8855	10.6028	24.2246	16.0026	14.645	33.2634	16.5302	6.35288	18.3263	12.0786	20.4604	13.198	20.9338
ENSG00000120075	0	0	0	0	0	0	0	2.97822	0	0	0	0	0	0	0.0573875	0	0	0	0
ENSG00000259658	4.58972	0.850409	5.2927	7.89363	0	2.74909	11.7492	5.45018	10.828	0	0.833416	1.39653	4.72947	15.9252	3.62421	11.5931	6.18206	0	0
ENSG00000110680	0	0	0	0	0	0	0	0	0	0.143109	0	0	0	0	0	0	0	0	0
ENSG00000235659	0.256327	0	1.1623	0.185282	0	0	0	1.55771	0	0	0	0	0	0	0	0	0	0	0
ENSG00000261189	0.44352	0	1.43652	1.37396	14.8349	1.26732	0.5085	1.54017	4.06946	3.36086	0	2.35404	0.0901612	4.04298	1.84661	0.73007	0	0	0
ENSG00000138075	0	0	0	0	0	0.0796107	0	0	0.0211178	0	0	0	0	0	0	0	0	0	0
ENSG00000238221	0	0	1.0205	0	0	0.236922	0.112887	0.455891	0	0	0	0	2.4019	0	0	0	0	0	0
ENSG00000235651	0	0	0	0	0	0	0	0	0.0561933	0	0	0	0	0	0.125674	0.198744	0	0	0
ENSG00000235652	0.653159	3.91055	1.12629	1.18364	0	0.86192	0.738307	1.66474	0.899129	1.16516	0	0.375969	1.08653	0.158042	0.64156	0.878294	2.74405	0.0806448	0.812206
ENSG00000235655	180.975	208.903	198.793	191.769	528.859	238.651	205.449	161.947	82.381	275.045	677.622	182.973	43.051	235.178	138.501	57.9123	237.062	61.2029	15.4436
ENSG00000156876	4.44783	0	4.73704	4.42325	0.0364458	4.86131	2.54365	4.72495	3.99515	2.7908	7.21056	1.85514	3.74918	3.28521	3.50912	3.84728	5.24801	1.4901	5.76674
ENSG00000156875	12.3692	1.16422	8.34382	18.2411	79.8334	9.11701	20.3297	15.0776	9.15578	21.6062	25.5932	12.6077	16.7308	27.3304	20.2178	10.6996	22.8781	18.896	16.3163
ENSG00000203785	0	0	0	0	0	0	0	0	0	0	0	0	0.54539	0	0	0	0	0	0
ENSG00000280211	0.044975	0	0	0.130038	0	0.0473464	0.112797	0	0.34538	0	0	0.125323	0	0	0.0936273	0.0370162	1.09133	1.0103	0.937547
ENSG00000280213	0.452983	0	0.177072	0.0225815	0	0.805744	0	0.0421887	1.15591	0.338184	0	0	0.0222274	0	0.438985	2.54549	0	0	1.37908
ENSG00000280212	0	0	0	0.340329	0	0	3.4244	0	0	0	0	0	0	0	0	0	0	0	0
ENSG00000181378	0	0	0	0	0	0.0506772	0	0	0	0	0	0	0	0	0	0	0	0	0.0131177
ENSG00000182931	0.803767	0	0.607443	0.774654	23.4378	0.470082	1.97104	0.120606	6.48417	4.83389	0	0	5.21046	1.42467	2.88172	4.55723	16.068	0	23.2165
ENSG00000112812	0.244625	0	0.168798	0.445902	0	1.20924	0.0853589	0.17236	1.21773	1.2665	2.7257	0.138305	0.741606	0.0652567	0.619958	1.12048	0	2.20272	2.66058
ENSG00000280219	0	0	0	0.0301552	0	0	0	0.816908	0	0.0225804	0	0	0	0	0.0506608	0	0	0	0
ENSG00000064195	0	0	0.869213	0	0	0	0	0.447775	0	0	0	0	0	0.712032	0	0.30701	0	0	0
ENSG00000166855	6.47017	16.325	5.78133	6.59825	0.0132542	4.86988	5.73634	6.69241	5.42326	5.89998	5.17218	4.98577	5.21928	8.1166	6.40224	6.9533	8.84148	7.28185	1.79398
ENSG00000064199	0.0756668	0	0.171554	0.125016	0	0.022759	0.0650646	0.189772	0.0150928	0.117016	0.607169	0.070282	0.138438	0.11938	0.0112515	0.195727	0	0.319814	0
ENSG00000086758	5.21847	8.70896	5.03499	6.54266	6.48017	6.3797	5.23191	5.20244	5.56416	2.6914	3.14046	3.55113	5.26538	2.21267	4.93985	6.76758	3.20727	4.56189	11.3373
ENSG00000274093	0	0	1.62783	1.13233	0	0	0.261919	0.176292	0	0	0	0	0	1.4417	1.08703	0	0	0	1.60075
ENSG00000281789	0	0	0	1.71239	0	0	0	1.59962	0	0	0	0	0	0	0.616462	0	0	1.29796	0
ENSG00000083093	3.67427	8.25096	5.41477	4.0438	0	3.05697	4.00705	3.34531	1.32392	1.23174	0	1.56328	0.725241	4.08694	1.97393	3.21917	0.126265	1.36372	5.84263
ENSG00000100721	0	0	0	0.363769	0	0	0	0	0	0	0	0	0	0	0	0	0	0.0551458	0
ENSG00000260855	0	0	0	0.210843	0	0	0.0487704	0.0875367	0	0.052627	0	0	0	0.0596558	0.371085	0	0.230176	0	0
ENSG00000260853	0.618282	4.06047	0.525671	0.670374	0	0.271201	0.361818	0.347902	0.431638	0	0	1.05285	0.586543	0	0.16089	1.61143	0.243948	0	7.8343
ENSG00000260852	0.284807	0	1.61431	0.844061	0	0.59965	0.471434	0.673087	1.80936	0.107909	0	0.211631	0.263432	0	0.474322	1.45333	0	0.078022	2.27006
ENSG00000169660	3.68498	6.97221	6.55783	3.66249	0	6.88858	7.54302	7.95861	18.6323	3.15314	7.40362	10.608	9.04157	7.68053	4.4561	3.79111	3.70433	3.34022	5.21638
ENSG00000169662	0	0	0.10092	0	0	0.093719	0	0	0	0	0	0.0826894	0	0	0	0	0.843009	0	0
ENSG00000135392	0.456555	0	0.959005	0.0388251	0	0.367539	1.26628	0.834168	1.10619	0.290726	0	2.2201	0.707002	0.346032	1.1601	0.795734	1.19208	0	0
ENSG00000261728	0.702355	0	0	0.10879	0	0.0528135	0	0	0.0700474	0	0	0	0	0	0	0.701938	0	0	0
ENSG00000156299	5.79932	2.09585	5.7579	9.18325	5.21086	5.54333	4.85037	6.26019	11.751	3.38952	3.35557	2.37083	8.28902	2.72979	4.54404	6.18066	3.81276	2.40243	24.9921
ENSG00000156298	109.578	100.039	87.9405	67.111	130.449	96.0637	70.745	60.4923	60.9015	124.615	241.66	122.012	51.4103	135.375	139.254	85.8248	113.28	107.09	29.9041
ENSG00000169668	0	0	0.0117095	0	0	0	0	0	0	0	0	0	0	0	0	0.0170029	0.0122265	0	0
ENSG00000166432	3.24224	2.98628	2.18151	8.28109	0.414213	2.75105	6.44511	5.01557	7.38117	4.29608	3.82912	2.00303	3.73998	4.32774	2.11996	10.4521	5.06972	6.25227	10.6142
ENSG00000261722	0	1.40381	0	0.971208	0	0	0.168488	0	0	0	0	0.935995	0	0	0	0	0	0	0
ENSG00000261723	0	0	0	0.129727	0	0	1.35032	0	0	0	0	0	1.27692	0	0	0	0.743515	0	0
ENSG00000168398	0.156174	0	0.922479	0.439669	0.750778	0.960493	1.71516	0.455114	0.757464	2.46475	1.77946	0.488623	1.23984	1.45245	0.496232	0.879467	0	1.5492	0.383011
ENSG00000168393	23.8507	36.4829	23.4204	13.6394	58.0586	28.1532	15.6596	24.2733	25.6732	21.346	29.0652	39.0402	23.1599	24.1688	18.8523	11.1848	15.7596	12.7532	7.60014
ENSG00000168397	6.70451	18.2783	9.4548	7.30308	4.85232	9.12815	10.8159	15.0064	25.5036	6.56966	7.89523	12.3446	11.1567	5.71013	12.8191	12.9197	6.94269	11.1176	41.8445
ENSG00000269534	0	0	0.568913	0	0	0	0	0	1.79072	0	0	0	1.34893	0	0	0.0917885	1.45208	0	0.547016
ENSG00000168395	2.90238	2.02366	3.11907	2.57903	1.69478	3.33713	4.08872	4.41992	4.56979	3.40188	1.10001	3.02087	4.7745	2.24806	3.42099	4.98086	1.77865	4.64653	9.92818
ENSG00000168394	0.0614501	0	0.376169	0.550786	0	0.724531	0	0.132777	0	0.771648	0	0.856155	0.0699547	0	1.08736	0.525989	0.0290947	0	0
ENSG00000197822	0.124827	0	0.15094	0.409039	0.128469	0.280339	1.40253	0.213527	0.104574	0.0810772	0.136335	0.200969	0.0473677	0.908846	0.103944	0.273967	0.0886524	0	0.224498
ENSG00000228089	0	0	0	0.567479	0	0	0	0	0	0	0	0	0	0	0	0.215383	0	0	0
ENSG00000197826	0	0	0	0.0181641	0	0	0	0	0	0	0	0.035011	0	0	0	0	0	0	0
ENSG00000180425	3.81449	0.0299653	3.6414	6.2038	0	2.5626	2.84484	5.25298	2.10236	1.05949	2.64299	5.80404	2.96398	10.0083	1.54116	3.7178	2.46548	0	0
ENSG00000228086	0	0	0	0.686982	0	0	0	0	0	0	0	0	0	0	0	0	0	0	0
ENSG00000180422	0	0	0.193228	0.0616047	0	0.239254	0	0.172642	0	0	0	0.712453	0	0	0	0	0	0	0
ENSG00000228084	0	26.0524	2.14228	1.24181	0	3.88841	0	3.36408	3.35821	0	0	1.59572	0.366702	2.31896	0.894105	1.69676	1.22011	0	0
ENSG00000103152	7.11341	9.50502	15.6286	6.51297	14.4675	18.1507	13.6606	6.77021	18.3034	12.7241	11.4159	29.7009	10.2188	2.90964	11.8115	7.97344	12.9507	14.5874	7.72582
ENSG00000151470	1.40358	0	0.445516	1.46097	0	1.21585	0.877027	1.80883	2.64287	0.720639	0.0938558	1.73578	0.878812	2.49987	1.0519	1.08259	4.17719	1.60834	3.02918
ENSG00000123500	0.0589766	0	0	0.0213152	0	0.0776079	0.162704	366.31	0.0205865	0.0478829	0	0	0.188828	0	0	0.388321	0	0.0161564	0
ENSG00000123505	6.97258	1.01397	3.09104	6.12687	29.8365	4.00227	3.39193	4.06106	1.96885	3.82039	2.79879	2.5399	2.59413	6.96917	5.63582	2.10313	3.73471	2.31348	2.63665
ENSG00000151475	0	0	0	0.309273	0	0	0	0	0	0	0	0	0	0	0	0	0	0	0
ENSG00000156127	0	0	0	0	0	0	0	1.00792	0	0	0	0	0	0	0	0	0	0	0
ENSG00000153187	51.3254	41.4507	46.9269	40.9281	29.9827	44.2623	36.9064	29.4868	35.9009	26.8728	38.0782	39.558	39.1072	17.3173	41.5012	40.1315	18.2343	45.8039	44.8516
ENSG00000013523	0.385968	2.44052	2.0286	0.672116	0	1.19126	1.23201	2.14417	3.17221	0.65522	0.482456	2.24878	1.34812	0.548975	1.02263	0.231031	2.76192	0.00961225	1.67802
ENSG00000230107	0	0	0	0.426601	0	0.310649	0	0	0	0	0	0.639542	0	2.65545	0	0.971482	0	0	0
ENSG00000230105	3.23536	0	6.26186	3.53646	25.5822	5.23354	0	2.98386	13.7725	0.512541	0	0.219887	5.05308	0	0.574961	1.81852	0	7.86875	0
ENSG00000142513	0	0	0	0	0	0.0879441	0	0	0.408246	0	0	0	0	0	2.21734	0	0	0	0
ENSG00000142512	0.0767162	0	0	0	0	0	0.0769615	0.0414409	0.042846	0	0	0	0.0655003	0	0.0798526	0.176794	0	0	0
ENSG00000261550	0	0	0	0	0	0.893562	0	0	0	0	0	0	0	0	0	0	0	0	0
ENSG00000107719	1.69223	0	1.45626	2.44641	0	4.35613	4.27509	6.27205	2.93192	0.147086	0	3.48781	1.7577	0.742709	1.63285	3.74118	8.2315	0.28424	1.06026
ENSG00000068745	28.452	44.4497	45.636	38.1239	15.7916	38.1564	42.9649	48.1372	45.928	22.342	11.1684	35.896	31.5185	20.0348	39.6639	47.5918	40.2973	28.327	60.5524
ENSG00000221611	0	0	0	2.6815	0	5.20707	2.48104	4.17483	0	0	0	0	15.8367	3.0348	0	8.14194	0	0	9.0979
ENSG00000168538	4.10346	0	7.22878	8.34136	5.40289	4.90798	5.57575	4.22772	7.47789	5.537	11.9371	3.36409	6.89467	5.76825	5.88547	4.61408	4.68612	2.5438	8.76432
ENSG00000163705	0	0	0	0	0	0	0	0	0.082911	0	0	0	0	0	0	0	0	0	0
ENSG00000184428	2.02658	1.39768	3.48565	1.75533	1.97782	2.8691	2.98824	2.34752	4.72008	5.33326	1.98307	3.28601	4.30086	3.34436	3.87335	4.28492	4.48741	8.82534	5.63422
ENSG00000163701	0.0360973	0	0.177322	0.0521848	5.88214	0.0253338	0.0362127	0.162493	0.117602	0.0390763	0	0.0558808	0.102733	0.236242	0.162817	0.316902	0	0	0.177055
ENSG00000163703	18.6751	46.928	32.5491	25.9862	16.8596	19.7069	19.7657	23.6111	39.487	15.4605	3.83398	50.4891	65.5255	14.0167	27.2203	23.7542	20.9594	37.2561	29.6569
ENSG00000163702	5.06869	10.3733	9.90439	5.67938	14.3647	11.3764	10.2817	8.46846	18.186	3.58198	4.55368	18.2333	16.4006	2.88941	7.57203	9.91425	16.092	6.19246	13.5553
ENSG00000055950	12.8337	9.94667	15.566	10.9043	26.5175	13.7425	14.2807	14.6307	12.6863	26.5754	8.69757	15.2845	6.5879	8.57948	17.3741	13.9194	9.13318	15.7885	18.8073
ENSG00000055957	0.012382	0	0	0	0	0	0	0	0	0	0	0	0	0.015194	0	0	0.0146562	0	0
ENSG00000055955	0	0	0	0.0148917	0	0	0.0826709	0.027822	0.0575307	0	0	0	0	0	0.0321662	0.0339123	0.0121929	0	0.151576
ENSG00000227868	0	0	0	0	0	0	0	0	0.955115	0	0	0	0	0	0	0	0	0	0
ENSG00000267076	0.130846	0	0.296658	0.18916	0.504986	0	0	0	0.182693	0.141644	0.76558	0.243068	0.186193	0.160562	0	0	0.619513	0.286758	0.320895
ENSG00000267072	0	0	0	0.494836	0	0.292774	0.257537	0	0.02987	0	0	0	0.121769	0	0	0	0	0	0
ENSG00000267070	0	0	0	0.30636	0	0	1.70075	0	0	0	0	0	0	0	0	1.39532	0	0	0
ENSG00000263766	0.181203	2.00141	0.462185	0.39294	0	0	0.772577	1.28472	0.379508	0.735592	0	0.967772	0.902484	0.667069	0.801599	0.745689	2.41296	0	4.22176
ENSG00000267370	0.711198	0	1.34371	0	0	0	0	0.213432	0	0	0	1.24777	0	2.90906	1.23379	1.30077	2.80608	0	0
ENSG00000125534	106.304	95.308	73.6344	70.558	32.0225	201.188	148.074	124.46	99.3108	103.831	37.3734	178.419	118.338	33.6373	118.841	105.906	73.781	186.48	38.7215
ENSG00000263768	0	0	0	3.06938	0	0	0	0	0	0	0	0	0	0	0	0	0	0	0
ENSG00000253022	0	0	4.02225	0.732781	0	0	0	0	0	0	0	0	0	0	0	0	0	0	0
ENSG00000253020	0	0	0	2.68888	0	0	0	0	1.29848	0	0	0	0	0	0	0	0	0	0
ENSG00000115137	1.53064	1.00343	1.96198	2.14049	1.81468	1.44285	1.51547	0.878169	1.35493	1.35373	1.20582	0.446029	1.55172	0.49105	1.44744	1.11981	4.87878	1.58956	2.35536
ENSG00000201544	0	0	0	0.602509	0	0	1.6724	3.37697	1.74574	0	0	0	0	0	2.16903	0.686034	0	0	0
ENSG00000136848	2.99118	1.62203	2.51849	2.79578	4.16657	2.74032	1.65142	3.32556	2.30779	0.825808	1.37036	2.37431	0.599903	0.977159	0.842796	3.61294	4.51483	0.205314	4.10278
ENSG00000115138	13.316	0	12.9388	2.90873	12.8009	15.1349	5.76179	5.38493	6.99771	8.55391	15.1115	17.0235	3.59191	21.8617	16.9066	1.92696	20.4383	8.93928	0
ENSG00000051180	5.00573	12.5719	5.50707	2.24309	0.0475255	5.95026	1.16741	5.56269	8.94934	2.53946	3.00451	2.1446	1.94507	2.4933	1.99956	2.40202	1.02761	2.22647	2.94452
ENSG00000259048	0	0	0	0.141091	0	0	0.195815	0	0	0	0	0	0	0	0	0	0	0	0
ENSG00000257910	0	0	0	0	0	0	0	0	0	1.38667	0	0	0	0	0	0	0	0	0
ENSG00000205436	0	0	0	0	0	0	0	0.131003	0	0	0	0	0	0	0	0	0	0	0
ENSG00000227863	0.503103	0	0	0	0	0	0	0	0.702458	0	0	0	0	0	0.61095	0	0	0	5.5523
ENSG00000174684	12.1651	0.0972717	5.87947	15.3884	12.2964	20.2104	22.937	10.3412	13.3458	15.021	10.359	25.8524	7.38034	25.1575	7.9423	9.6101	3.3106	7.79589	0.466165
ENSG00000257918	0	0	0	0.603254	0	0	0	0	0.0971053	0	0	1.16276	0	0	0	0	0	1.7528	0
ENSG00000225913	0	0	0.257703	0.328641	0	1.79486	0	1.07449	1.58703	0	3.19224	6.86239	2.74964	1.11582	0.828176	0	0	0.87186	0
ENSG00000225912	2.96804	1.38679	1.31659	0.932783	1.49411	0.543398	1.16512	1.39416	0.540538	0.698475	2.11412	1.07876	1.65268	0.950114	2.41778	2.54903	3.97142	1.55546	0.632958
ENSG00000225916	0	0	0	0.885721	0	0	0	0	0	0	0	0	0	0	0	0	0	0	0
ENSG00000225914	0.260329	0	0	0.0705657	0	0	0.342775	0.505374	0.0454356	0.193747	0	0	0	0	0.0508073	0.374958	0	0	1.83554
ENSG00000157456	13.7596	0.191881	13.3893	12.4868	12.4555	15.3733	12.9774	14.567	18.7631	14.2211	22.4716	23.7324	7.2317	19.2015	17.3538	9.75412	3.68534	14.4172	5.86226
ENSG00000280785	0.557066	0	0	0	0	0	0	0	0	0	0	0	0	0	0	0	0	0	10.9295
ENSG00000157450	5.51589	5.00523	6.59043	7.0227	12.9724	4.56126	5.65143	4.28529	4.6822	2.01864	14.5873	3.99535	7.31395	4.7784	6.3449	6.78391	2.54112	6.68816	7.45552
ENSG00000229021	0	0	0	0	0	0	0.590672	0.0184916	0.172067	0	0	0.0763101	0	0	0.114021	0.270473	0	0	0
ENSG00000229020	0	0	0	0	0	0	0.246748	1.66081	0.343424	0	0	0.171343	0	0	0.192013	0.404873	0	0	4.07168
ENSG00000149527	0.0417502	0	0.0414127	0.0301785	0	0.0384577	0.0680611	0.148003	0.00728672	0	0.109926	0	0	0	0.00543214	0	0	0	0.499157
ENSG00000227518	0.173237	0	0.174564	0.612197	0	0.486325	0.0193101	0.727845	0.0537517	0.666789	0	0.107273	1.42432	0	0.0801422	0.126739	0	0	0.14162
ENSG00000227517	0	0	0	0	0	0	0	0	0	0	0	0	0	0.0165448	0	0.0665813	0	0	0
ENSG00000227516	0	0	0.4748	0	0	0	0.420175	0	0	0	0	0.907737	0	0	0	0	0	0	0
ENSG00000127990	59.2679	49.2723	52.688	47.232	110.32	33.5337	58.992	61.6626	52.9273	64.494	127.518	62.2931	60.9511	110.678	64.5422	41.2348	62.1265	52.0915	32.3969
ENSG00000127993	2.49458	5.18568	4.1173	2.54125	2.21151	4.96648	3.25461	2.79281	3.15821	4.30952	4.25017	5.09031	3.84406	1.34816	4.0092	3.1063	7.23655	5.60868	4.08914
ENSG00000162078	0.50669	0	0	0	0	0	0.105898	0.684264	0	0	0	0.921653	0.48068	0	0.197777	0	0	0	0
ENSG00000182118	13.6311	16.3045	7.59303	5.26629	46.2587	10.0202	6.22435	14.3458	3.70805	19.9462	21.1216	13.818	8.59492	13.7853	21.5517	6.65401	17.5813	21.0403	5.47559
ENSG00000182117	279.693	139.579	239.814	178.681	894.706	293.158	196.941	197.635	132.585	395.456	991.995	231.207	156.513	509.836	243.03	102.144	483.975	266.866	62.2675
ENSG00000166750	1.12433	1.09158	1.35794	1.38995	0	0.829635	0.890742	2.1853	0.572186	0.978243	0.571772	0.692957	0.127096	0.270777	0.470305	0.484305	0.472633	0.00575712	1.58485
ENSG00000162073	0.227175	0	0.450677	0.246315	0	0.916756	0.113951	0.0766977	0.264328	0.368885	1.70581	2.25075	1.75105	1.55646	0.45322	0	1.65822	0	0
ENSG00000244668	0	0	0	0.341759	0	1.99094	0	0	0	2.81503	0	1.20768	2.0184	0	0.123033	0	0	0	0
ENSG00000157985	1.44401	3.86866	2.19636	2.21035	2.23232	2.06093	1.79353	1.78074	2.12915	1.17348	0.340796	2.7952	1.81308	0.570797	2.07563	2.80973	2.19758	1.53357	4.26553
ENSG00000254246	0	0	0	0.591554	0	1.07692	0	0	0	0	0	0	0	0	0	0	0	0	13.0458
ENSG00000254245	0.450017	0	0	0.70062	0	0.0607366	0.0810305	0.0311657	0.370557	0	0	0.267944	1.31359	0	0.168149	0.322897	0.0273165	0	3.53735
ENSG00000254244	0	0	0	0.194745	0	0.0472709	0	0.42448	0.564265	0	0	0.0417077	0	0	0.186956	0.147829	0.212602	0	0
ENSG00000165480	5.87003	0	3.24348	3.12225	0	6.17955	4.574	6.40661	10.3352	6.39444	3.49936	6.87538	3.33597	6.11589	3.97727	5.04397	7.82217	9.74958	2.21826
ENSG00000167157	23.4325	0	9.6329	8.43788	26.722	26.7011	20.795	8.17196	20.9728	32.4744	33.0957	49.0707	22.6571	33.1779	30.1084	12.716	19.8117	66.826	10.4199
ENSG00000254248	0	0	0	0.204883	0	0	0	0.095695	0.296819	0	0	0.0658183	1.41169	0	0	0.466572	0	0	1.39028
ENSG00000178235	0.0108429	0	0	0.141077	0	0.0114146	0	0.161072	0	0	0	0	0	0	0	0	0	0	0
ENSG00000178234	10.4252	6.94096	6.81258	9.03109	4.01391	5.23398	8.4104	6.39365	4.35645	6.19717	10.374	5.26692	5.30859	8.03197	7.47669	5.83935	8.69503	7.72241	6.10494
ENSG00000242628	0.0897347	0	0	0.648634	0	0.661264	0	0.484733	0	0.291421	0.210015	0.0833488	0.51077	0	0.0934033	0	0	0	0
ENSG00000178233	0	0	0	0	0	0	0	0.153105	0	0	0	0	0	0	0	0	0	0	0
ENSG00000242622	0.282088	5.05245	0.319779	0.889758	0.0659812	0.647917	0.411621	0.969687	2.21997	1.47132	0	1.33389	0	0	0.0533855	0	0	0	0
ENSG00000252376	0	0	2.7026	2.75724	0	4.51757	0	3.21957	0	0	0	0	0	0	0	0	0	0	0
ENSG00000131242	2.06284	2.87369	3.00602	4.14545	0.67756	3.20737	3.14819	3.88232	7.53766	2.37166	2.51238	5.29969	4.17934	4.72156	2.92762	5.02116	2.74045	1.50696	6.77232
ENSG00000005381	0	0	0	0	0	0.0335964	0	0.150843	0.935747	0.0172737	0	0	0	0	0.116264	0.34146	0	0	0
ENSG00000251543	0	0	0	0	0	0	0	0	2.08793	0	0	0	0	0	0	0	0	0	0
ENSG00000254798	0	0	0	0	0	0	0	0	0	0	0	0	0	0	0	0.501976	0	0	0
ENSG00000266840	0	0	1.45258	0.336806	0	0	0	0	0	0	0	0	0.165762	0	0	0	0	0	0
ENSG00000257261	3.84018	8.71832	3.37953	4.67506	0	2.68625	1.06449	2.593	2.22235	2.84433	7.89369	2.01811	1.36614	4.80532	1.65672	3.41015	1.04666	4.51254	4.15132
ENSG00000257262	0	0	0	0	0	0	0	1.06454	0	0	0	0	0	0	0	0	0	0	0
ENSG00000185917	1.31579	0.560465	2.86109	2.62526	0	2.89996	1.60562	2.69137	5.9198	2.75714	0.486235	2.50864	2.57315	4.97606	2.62705	1.07662	3.79804	4.7808	5.86889
ENSG00000257264	0	0	0	0	0	0.613332	0	0	0	0	0	0	0	0	0	0	0	0	0
ENSG00000257267	13.4181	19.9161	5.97484	7.84179	31.8257	9.69834	10.663	5.01207	5.58064	12.3858	30.3372	10.6478	6.51568	12.0324	6.92618	7.44676	13.0752	6.87038	4.36252
ENSG00000228868	0	0	0	0	0	0	0	0.0961796	0	0	0	0	0	0	0	0	0	0	0
ENSG00000136930	117.817	85.5663	84.5185	74.056	43.2992	97.2147	84.0494	58.2088	72.6674	123.552	165.097	125.488	53.1813	88.0503	91.9588	49.1837	115.829	98.5343	34.2839
ENSG00000230170	0	0	0.13274	0.0846396	0	0	0	0	0	0	0	0	0.0833124	0	0	0.0963731	0	0	0
ENSG00000228861	0	0	0	2.40749	0	0	2.86394	2.0883	0	0	0	0.110486	1.5234	0	0	0	0	0	0
ENSG00000228863	0	0	0	0	0	0	0	0.0368755	0	0	0	0	0	0	0	0	0	0	0
ENSG00000009724	0.145589	0	0	0.535752	0	0.0696664	0	0	0	0	0	0	0	0	0	0	0	0	0
ENSG00000185467	0	0	0	0	0	0	0	0	0	0	0	0	0.696202	0	0	0	0	0	0
ENSG00000245532	11.1084	5.37647	9.38218	53.8971	6.6859	20.896	10.7324	36.8579	80.7527	28.8711	27.7478	13.2629	55.9215	27.7325	21.2319	111.152	93.8692	52.9332	165.688
ENSG00000126251	0	0	0	0	0	0.063586	0	0	0	0	0	0	0	0	0	0	0.28598	0	0
ENSG00000101161	29.7399	39.5943	24.3057	18.8116	11.4612	31.5415	18.0605	21.2919	39.7694	37.6767	12.0908	36.6882	46.16	10.5694	31.7638	37.271	25.6414	46.1992	59.3371
ENSG00000101160	1.02147	0	2.91054	1.95564	7.1742	2.29598	1.57865	2.75891	2.3899	2.45062	7.65655	1.7437	0.353567	9.07908	3.73568	1.81775	6.53559	0.0907551	0.947884
ENSG00000121270	0	0	0	0.0336806	0	0	0	0.0943874	0	0	0	0	0.0552541	0	0	0	0	0	0
ENSG00000170027	23.6157	22.412	14.6102	13.5781	24.3587	13.8994	13.7271	13.231	6.76648	21.6504	60.9063	6.4802	10.4402	28.7397	18.3813	13.3612	22.0927	17.8054	5.62978
ENSG00000171777	0	0	0	0	0	0.0141598	0.0944549	0.435947	0	0.131045	0	0	0.0382803	0	0.0560018	0.420673	0.015921	0	1.2865
ENSG00000171773	0	0	0	0	0	0	0.0596655	0	0	0	0	0	0	0	0	0	0	0	0.145861
ENSG00000175213	1.29783	28.5492	4.41373	1.92909	0	8.90957	2.95238	1.82672	0.995377	4.98654	1.64707	8.52319	3.8757	1.23369	10.8642	4.21249	6.55591	5.308	5.51401
ENSG00000179008	2.01406	0.252128	2.74349	1.26798	6.03874	1.11142	2.13456	1.11867	0.997852	1.09014	2.56593	0.39225	0.600936	4.54431	1.26798	1.31008	2.0956	0.907708	1.31452
ENSG00000175215	8.56051	23.0854	14.9667	15.4696	19.1926	10.4268	12.2284	20.6919	7.92511	7.84561	3.36337	9.86232	8.56244	6.66058	7.7913	7.53919	7.37935	6.01575	11.5621
ENSG00000231305	0.386426	0.0461417	0.569477	1.06143	0	0.732244	0	1.35682	0.215819	0	0	0.251249	2.47448	0.142256	1.16645	0	2.24127	1.90548	1.32678
ENSG00000231304	0.0342497	0	0	0.23519	2.03782	0.00901391	0	0.219701	0.478211	0.0741525	0	0	0	0	0.0712998	0	0	0	0.272988
ENSG00000136932	1.20479	1.66237	1.54787	2.24489	12.916	3.53719	2.13527	1.08468	4.31762	1.59404	1.26886	4.09076	2.28589	1.19915	3.73427	1.52044	4.04055	9.84276	2.52792
ENSG00000179542	0.00631183	0.0904406	0	0.346743	0	0.0199339	0.0633201	0.502909	0	0.218648	0	0.257957	0.0179635	0.0929437	0.00656988	0.051949	0.0224134	0.449567	0.216714
ENSG00000064726	10.0003	6.39755	7.90958	9.13085	21.2335	5.37037	7.20268	9.65948	8.30994	4.99645	8.37014	7.97246	8.52676	18.0512	6.98159	4.4208	13.2109	3.68232	4.83228
ENSG00000196696	0.855826	5.75786	1.37703	1.06429	0.0236772	0.561885	0.74778	2.51036	1.67036	0.826837	0.279986	1.14537	1.42736	0.135509	1.58048	1.54509	1.19819	1.53275	2.36971
ENSG00000170790	0	0	0	0	0	0.224997	2.73373	0.649418	4.55085	0	0	0	5.32234	0	0.723011	1.05544	0	0	0
ENSG00000170791	13.3609	4.34062	9.25299	8.92978	18.7061	8.96634	6.89908	11.7613	14.1823	18.3053	21.6847	11.2163	7.83435	13.9119	10.7923	6.07852	10.9899	11.8871	4.82218
ENSG00000196693	2.98691	2.17552	4.1615	2.70248	1.38541	1.78254	4.06323	2.43303	2.74249	1.91365	0.0396291	2.96937	1.94688	2.96712	2.28418	2.10716	1.82789	2.16717	2.09294
ENSG00000124313	0.299017	11.8307	0.458069	0.43228	0	0.791213	0.543194	0.927673	0.248245	0.209964	1.18213	0.645552	0.425501	0.0396677	0.386949	0.705052	0.105225	0.159401	0.733329
ENSG00000148110	16.2817	28.9268	8.35411	19.694	3.37836	8.18996	13.5675	13.0552	4.58332	10.7671	48.6116	13.507	7.47381	15.1859	14.3505	6.45708	8.85897	12.7514	2.41514
ENSG00000197124	2.45757	0	1.78455	0.982351	0	1.27569	1.20431	1.51413	2.53005	1.85124	0	0.988811	2.30456	1.94562	0.990211	1.56595	1.5014	1.67535	4.30508
ENSG00000197122	1.61797	0	1.2918	0.829987	1.41003	2.37178	1.09955	1.71511	1.17813	0.998167	2.3616	1.6725	2.10432	2.28431	3.23242	1.50348	1.21499	0.61958	5.9947
ENSG00000256139	1.48388	13.0673	0.630806	1.16198	12.8059	2.66862	0.620259	1.16895	0.776949	0.468515	0	0.861424	1.05578	0	0.257424	1.01774	0	2.03251	0
ENSG00000197121	3.72563	8.80251	2.25417	4.18135	5.50191	1.80555	3.17581	2.72108	1.19429	2.76828	8.65241	0.786291	1.91986	5.30216	2.54247	2.06842	4.67087	5.55123	1.8274
ENSG00000161835	1.0143	8.47794	1.17237	1.84011	0	1.40277	1.57619	3.65272	2.22151	1.39942	0.0232732	1.86576	0.481115	0.024405	0.476129	0.785702	0.0235411	2.15753	0
ENSG00000256134	0	0	1.59454	0	0	0	0	2.11061	0	0.592151	0	0	0	0	0	0	0	0	0.383291
ENSG00000197128	1.63364	0	2.51108	1.90804	0	1.43801	2.62959	1.32121	0.554134	0.859252	1.26366	1.70598	1.11637	1.76681	2.06549	0.957139	0.88491	0.960799	0.0226353
ENSG00000183010	6.68692	0	7.88981	7.46873	10.1324	17.9169	10.5612	7.42442	21.1775	13.1269	8.16725	52.1692	30.2942	5.71759	18.2835	10.0445	12.0227	24.7381	10.0405
ENSG00000199872	0	0	4.17262	0	0	1.10711	0	0	0	0	0	0	0	0	0	5.19334	0	0	6.44789
ENSG00000255539	0	0	0	0.664894	0	0	0	0	0	0	0	0	0	0	0	0	0	0	0
ENSG00000199874	0	0	0	0	0	1.4932	0	0	5.28122	0	0	1.75663	0	0	0	4.66964	0	0	0
ENSG00000278886	0	0	0	0.860727	0	0	0	0	0	0	0	0	0	0	0	0	0	0	0
ENSG00000255533	4.08836	0	9.48998	2.53304	0.250454	2.25444	3.51552	1.31457	2.71828	5.26877	0	0	1.66221	0	0.405286	0	0	0	0
ENSG00000207056	0	0	0	0	0	0	2.73666	0	0	2.95307	0	0	3.39662	0	0	0	2.82536	0	0
ENSG00000253567	0.230274	0	0	2.10837	0	0	0	0	0.107174	0.747835	0	0	0.65536	0	0.159792	1.7689	0	0.0841104	1.88247
ENSG00000201846	4.41284	0	0	1.59488	0	0	2.76684	0	5.39125	0	0	0	1.56987	0	0	1.81597	0	0	0
ENSG00000253564	0	0	0	0	0	0	0	0.217402	0	0	0	0	0	0	0	0	0	0	0
ENSG00000253562	0	0	0	0.164987	0	0	0	0	0	0	0	0	0	0	0	1.50287	0	0	0
ENSG00000121897	1.80391	0.408983	3.46864	3.86227	0.176253	3.99036	4.46692	5.33477	5.13306	1.73031	4.27532	3.4147	5.36137	0.672484	2.47185	4.24734	3.56773	2.25193	14.2801
ENSG00000121895	0	0	0	0	0.0282519	0	0	0.0296572	0	0	0	0	0	0	0	0	0	0	0
ENSG00000006128	0	0	0	0	0	0	0	1.20734	0	0	0	0	0	0	0	0	0	0	0
ENSG00000121892	10.221	15.6671	9.25051	19.5815	2.11735	9.6873	12.8668	9.5133	9.03123	7.42123	10.6011	4.22651	11.028	11.4334	6.26236	8.94728	7.9127	10.9019	17.2425
ENSG00000253569	0.0725983	0	0	0.104953	0	0	0	0	0	0	0	0.202296	0	0	0	0	0	0	0
ENSG00000203995	0	0	0	0	0	0.0504733	0	0	0	0	0	0	0	0	0	0.157843	0.936397	0	0
ENSG00000203993	5.68058	44.7788	10.5011	2.96459	0.48517	4.31759	8.70181	6.62096	6.31888	6.30248	0	5.07928	8.08346	5.09063	7.33582	5.00515	2.28781	4.08092	4.79797
ENSG00000198695	1044.79	781.874	847.868	52.5215	203.633	559.812	499.176	152.108	1143.81	681.81	252.7	73.7609	1069.03	216.199	551.616	1341.76	276.032	653.286	807.671
ENSG00000251409	0	0	0	0	0	0.131623	0	0	1.22202	0	0	0.929062	1.60126	0	0.65071	0	0	0	0
ENSG00000198691	0	0	0	0.0595089	0	0	0	0.259419	0	0	0	0	0	0.0168374	0	0	0	0	0
ENSG00000198690	1.29895	0.412161	3.59376	4.05774	3.56414	2.33326	1.74051	2.31847	4.33757	1.34715	1.21178	3.26518	3.23148	1.14809	2.12736	3.48389	2.7095	2.34906	6.19306
ENSG00000203999	0	0	0	0.0809609	0	0	0	0	0	0.343536	0	0.364119	0.159383	0	0.136014	0.122913	0	0	0
ENSG00000280198	0	0	0.546698	0.116198	0	0.0846148	0	0.325637	0	0	0	0	0	0	0	0	0	0	0
ENSG00000178081	0.832415	0	0.128678	0.0546999	0	0.119496	0	0.868656	0.47547	0.737274	0	0	0.646105	0	0.0787679	0.622828	0.223933	0	0
ENSG00000035141	13.9656	17.3507	9.34194	8.85606	30.4208	12.3029	14.7785	19.6233	15.5793	26.7628	13.2277	14.9023	18.3165	17.294	19.9641	12.0945	15.9696	19.3789	27.4092
ENSG00000176749	0.260179	0	0.176966	0.0188066	0	0.109559	0.404567	0.860835	0	0	0	0.217497	0.0925586	0	0.324979	0.149896	0.0153983	0.17106	0
ENSG00000280195	0.290168	0	0.460516	0	0.44795	0.0610937	0	0.117558	0.121544	0.0628231	0	0.134759	0.206455	0	0.181219	0.286585	0.206078	0	0
ENSG00000163380	0.539479	0	0.298323	0.684797	0	0.180074	1.22761	0.799622	0.808363	0.256391	0	0.562195	0	0	0.13696	0.368206	0	0	0
ENSG00000028137	0	0	0.609701	0.0863927	0	0.141549	0.134889	0.685975	0	0	0	0	0	0	0	0	0.0176839	0	0
ENSG00000280190	0.0271543	0	1.13895	2.66942	0	0.543136	0.0817233	3.007	0.265399	0	0	0	0.154562	0	0	0.446982	1.60709	0	1.06552
ENSG00000238195	0	0	1.03541	0	0	0	0	0	0.765177	0	0	0	0	0	0	0	0	0	0
ENSG00000268560	0	0	0	0.518081	0	0	0	0	0.250185	0	0	0	0	0	0	2.94951	0	0	0
ENSG00000170890	0	0	0.599826	0	0	0.557026	0	1.66731	1.23132	0	12.3837	0.655294	0	3.35469	0.367172	0	0	0	0
ENSG00000176293	1.53414	2.49134	4.16398	4.81594	0	2.2426	2.62078	3.30304	3.81897	1.33809	3.0981	1.28654	3.84223	2.08696	2.46374	6.42155	0.394315	0.826138	7.35289
ENSG00000278989	0	0	0	0.10344	0	0	0.502465	0.51535	0	0	0	0	0.0339395	0	0	0.0392601	0	0.261352	0
ENSG00000278987	0	0.215525	0.0292307	0.0372771	0	0.515755	0.0258678	0.139288	1.11609	0	0	0	1.4677	0	0	0.0848896	0	1.01719	0.695616
ENSG00000270072	0	4.21842	0	0.945799	0	0.688725	1.05011	0.353404	2.19232	0.849865	2.44986	0	1.67574	0	0.27239	0.646148	0	0	12.5149
ENSG00000278982	0.270933	0	0	0.13056	0	0.0950728	0.452998	0.0406538	0	0	0	0.307575	0.0856749	1.5515	0	0	0	0	0
ENSG00000278983	0.317157	0	0.467395	1.14626	0	0.818007	0.286354	1.75606	1.48348	0	0	0	0.270789	0	0.330123	4.20264	1.22008	0.0695073	1.75009
ENSG00000248708	0	0	1.9393	0	0	0	0	0	0	0	0	0	0	0	0	0	0	0	0
ENSG00000178796	0	0	0	0	0	0	0	0	0	0	0	0.346703	0	0.0305359	0.0518035	0	0	0	0.0610282
ENSG00000240579	0.176652	0	0	0.638451	0	0	0	0	0.986602	0.956154	0	0	0	0	0	0	0	0	0
ENSG00000247708	1.44644	0	0.480424	0.812455	0	0.39765	0.323485	0.572321	0.771818	0.0897598	2.39339	0.633244	0.537513	0.350465	0.115076	1.01608	0	1.1105	0.971565
ENSG00000196935	0.903902	0	1.19466	1.13271	0	0.237891	0.81357	1.16079	1.25028	0.83904	0.439904	0.833692	0.811421	0.303212	1.35633	0.500601	0.379973	0.828488	3.76026
ENSG00000240571	0.978499	0	0	0.282917	0	0.103009	0	0	0	0	0	0	0	3.96239	0	0	0	0	0
ENSG00000241627	0	0	0.0354145	0.0451631	0	0	0	0	0	0	0	0	0	0	0	0.051424	0	0	0
ENSG00000241622	0.233945	0	0.530407	0.338207	0	1.10826	0.352039	0.631866	4.89968	0	0	0.217296	0	0	0	1.54037	0	0	0
ENSG00000075234	2.81476	5.87704	5.61519	4.8876	3.74247	6.60506	5.42666	4.73559	13.6785	6.67287	3.82747	9.78592	4.40817	3.4926	5.00854	9.3184	10.293	7.47831	4.39639
ENSG00000200086	0	0	0	0.782103	0	0	0	0	3.77684	0	0	0.502497	1.53968	0	0	0	0	0	0
ENSG00000200087	0.275802	0	2.81389	2.39231	0	0.871035	0	0	0	0	0	0	2.3548	0.676879	4.30617	0.453993	1.95876	0	0.676396
ENSG00000200089	0	97.6383	0	8.67613	0	0	0	1.01309	0	0	0	0	2.13502	0	0	0	0	0	0
ENSG00000279159	0.194064	0	0.249758	0.335012	0	0.116569	0.238202	0.374614	0.497294	0.0481947	0	0.121936	0.360623	0.110664	0.10694	0.325082	0.0594538	0.101323	1.59298
ENSG00000277182	0.294995	0	0.395214	0	0	0	0	0.217298	0	0	0	0.448367	0.610587	0	0	0	0	0	0.657697
ENSG00000272354	0	0	0	0	0	0.63011	0	0	0	0	0	0	0	0	0	0	0	0	0
ENSG00000272356	0	0.0155695	0.147813	0.377004	2.98583	0.192173	0.431666	0.422611	0.418734	0	0.854469	0.0968894	0	0.336008	0.0950052	0.536585	0.246944	0	1.95065
ENSG00000272359	0	0	2.87736	0	0	0	0	2.85646	0	0	0	0	0	0	0	0	0	0	0
ENSG00000206869	0	0	0.472455	4.82007	0	1.31623	0	11.8194	2.32765	0	0	5.80663	0	0	0.867613	4.1162	0	0	0
ENSG00000277189	0	0	0	0	0	0	6.64042	0	0	0	0	0	0	0	0	0	0	0	16.2335
ENSG00000092621	11.559	23.5174	22.1227	6.25014	19.5824	18.4581	10.0297	11.7852	15.0633	11.3104	3.99349	23.8896	13.472	12.4771	12.9066	7.75907	6.70478	7.73129	6.50409
ENSG00000268912	1.67651	0	1.64712	0.646315	0	0.635368	1.65944	0.332062	0.717854	0	0	0.290678	0.31809	1.20693	0.884159	2.39172	2.09027	0	6.85264
ENSG00000136383	0.442292	1.32031	1.00861	1.58365	0	0.969126	1.51686	1.29878	1.50797	0.935318	0	0.181524	0.439103	0.195639	0.203421	4.19898	1.02271	0.242329	0.945966
ENSG00000136381	5.34208	10.6313	4.91671	5.58517	9.66558	2.72418	6.11132	4.97827	3.72944	4.49785	8.20104	2.47612	4.89003	6.10168	4.36818	3.14543	5.22625	4.14785	6.55064
ENSG00000132801	1.82608	0	2.13908	1.52528	0	1.36702	0.447803	2.68526	0.87822	0.680893	4.65366	4.50417	0.202107	0.0248978	0.696938	1.00196	1.56107	1.2673	2.43825
ENSG00000151893	4.48985	3.80155	3.97927	6.70064	2.13538	3.6094	3.45777	4.59958	5.14181	5.82755	3.55576	4.02289	5.24031	4.21841	4.42793	3.96408	2.57673	6.07783	4.9606
ENSG00000237073	0	0	0	0.617762	0	0.599801	0	0.769437	0	0	0	0	0	0	0	0	0	0	0
ENSG00000237070	0	0	0	0	0	0	0	0.284196	0	0	0	0	0	0	0	0	0	0	0
ENSG00000237077	0	0	0	0	0	0	0	0	0	0	0	0	0	0	0	0.664698	0	0	0
ENSG00000237076	0	0	0.560306	0.357271	0	0	1.07433	0.333742	0	0	0	0	0	0	0	0.1356	0	0	0
ENSG00000237074	0.133537	0	0	0	0	0	0	0	0	0	0	0	0	0	0	0.146542	0	0	0
ENSG00000240395	0	0	1.02873	0.281124	0	0	0	0	0.271514	0	0	0	0	0	1.28193	0	0	0	0
ENSG00000141574	1.06409	0	2.11097	0.87904	0	1.64029	2.85935	0.0513218	0	0	0	0.458883	0.811177	0.046634	0.0197784	0	0.0224916	0.12493	0
ENSG00000277450	0	0	3.53187	0.529894	0	1.7364	1.28699	2.22748	8.18847	2.57912	0	3.745	8.86693	1.79913	2.28914	1.81006	0	8.03296	0
ENSG00000240392	0	0	1.22017	0.424376	0.125881	0	0	1.18928	0	0	0	0	0	0	0.814802	0	0	0	0
ENSG00000277452	0	0	0	0	0	0.79238	0	2.5412	0	0	0	0	0	0	0	0	0	0	0
ENSG00000172538	0	0	0	0	0	0	0	0.596574	0	0	0	0	0	0	0	0	0	0	0
ENSG00000172530	1.70933	0.0163939	3.56417	2.33219	0	3.05691	1.90762	3.36523	5.31006	2.326	1.75926	4.457	3.50692	2.08911	2.1079	1.6385	0.89382	1.35402	6.81843
ENSG00000172531	30.6949	16.5044	34.4905	28.533	7.12867	48.2844	22.3401	20.1236	35.2947	33.0709	2.8172	70.9969	28.883	8.30231	23.1793	15.5781	15.9923	36.5915	3.71556
ENSG00000172534	4.53034	0.0298455	3.79685	4.55294	1.1817	5.74279	6.1935	6.56529	6.56978	2.44196	3.18816	3.8597	5.29961	2.7451	4.13017	6.07899	3.29142	4.30694	8.10684
ENSG00000254547	0.284519	0	0	0	0	0.149761	0.713572	0	0	0.2695	0	0	0	0	0	0	0	0	0
ENSG00000233799	0	29.8327	3.56819	0.284401	0	3.72779	0	0.797013	17.0301	0	0	1.46181	0.839824	0	0.409538	4.53358	4.89004	0	0
ENSG00000274191	0.930833	0	0.468981	0.747598	0	0	0	3.0728	0.433225	0	0	0.576394	0	0	0	3.74544	13.8337	0	0
ENSG00000173662	0	0	0	0	0	0.102404	0	0	0	0	0	0	0.692109	0	0	0	0	0	0
ENSG00000173660	111.568	60.884	95.1739	58.6355	192.417	96.7121	93.4846	93.0886	60.5925	142.015	265.978	88.2996	47.8787	127.835	87.9706	59.989	176.191	75.4461	19.6001
ENSG00000233792	0	0	0.114715	0.146293	0	0	0.203034	0.409974	0	0	0	0	0	0	0.315992	0	0	0	0
ENSG00000233791	0	0	0	0.447736	0	0	0	0	0	0	0	0	0	0	0	0	0	0	0
ENSG00000233797	0	0	0	0	0	0	0.720994	0.554612	0	0	0	0	0	0	0	0	0	0	0
ENSG00000270863	1.35287	0	0.541285	0.287619	0	0.586439	1.15761	0	0	1.07686	0	0	0	0	0.372755	2.75093	0	3.00852	2.92754
ENSG00000092010	81.6313	93.5498	82.4396	50.4656	93.1081	104.958	72.0677	68.3879	41.8154	95.4472	202.178	108.715	49.2247	45.6659	82.338	48.4134	70.7858	62.9338	33.3922
ENSG00000162913	0.215983	0	0.542151	1.20436	0	0.747079	1.56315	1.02087	1.50783	0.367413	2.79824	1.3613	1.75625	0.340759	0.128465	1.80303	2.86697	0	0.681033
ENSG00000207732	11.7642	0	6.95798	9.61275	0	4.84612	3.07874	0.690744	3.57083	7.1981	0	0.475088	2.18354	5.02121	1.5972	10.1034	0	0.560481	0
ENSG00000162910	56.1742	120.223	50.2879	43.8608	45.7852	92.8026	70.1205	72.3157	104.133	80.8971	103.333	80.6894	83.0348	36.278	84.337	58.5348	99.7906	109.544	108.134
ENSG00000122203	25.604	28.6451	14.9621	16.1736	23.3376	19.2614	26.7088	15.816	26.5156	25.6168	28.9841	34.8705	21.1997	23.0255	24.8377	17.0636	11.0801	21.1355	22.2971
ENSG00000113300	6.51825	3.34585	6.46918	6.16277	16.1995	4.09199	7.16471	7.02596	3.41142	3.46798	1.32959	2.11864	4.5344	4.08841	4.25046	3.89527	2.43699	3.4262	4.52547
ENSG00000236671	0	0	0	0.169868	0	0	0	0.925641	0.765621	0	0	0	0.0278675	0	0.0611527	0.0644724	0	0	0
ENSG00000236676	2.72102	0	1.09453	3.17234	0	0.462015	5.54749	6.28243	1.83833	1.14022	0	0.0815284	0	0	1.09636	1.01139	0	0	0
ENSG00000236674	0	0	0	0	0	0	0	0	0	2.55836	0	0	0	0	0	0	0	0	0
ENSG00000236675	0	0	0.228335	0.582377	0	0	0.606196	0	1.40617	0.726814	0	0	1.52865	0	0.0698853	3.64711	13.5103	0	0
ENSG00000073282	0.00754812	0	0.20536	0	0	0	0.00757225	0.489285	0	0	0	0	0	0	0.00785671	0	0	0	0.0185115
ENSG00000106443	8.25853	5.14598	5.62305	11.25	3.79559	6.96469	8.14922	9.27372	10.1908	5.99725	6.73174	6.21684	9.68935	5.47812	4.34502	11.0281	7.83861	7.26367	15.1034
ENSG00000236679	0.146139	0	0.165666	0.211269	0	0	0.293213	0	0	0.3164	0.513038	0.13574	0	0	0	0	0	0.320275	0
ENSG00000237451	0	0	0	0	0	0	0	2.27739	0	0	0	0	0	0	0	0	0	0	0
ENSG00000253133	0	0	0	0	0	0.211915	1.41361	1.76702	0	0	0	1.30883	0	0	0.523827	0	0	0	0
ENSG00000277039	0	0	0	0	0	0	0	0	0.248602	0	0	2.48068	0	0	0.370658	0	0	0	0
ENSG00000070886	0	0	0	0	0	0.232146	0	0	0	0	0	0	0.313797	0	0	0	0	0	0
ENSG00000070882	0.21533	0	0	0.612551	0.00893597	0.380244	0.0766517	0.647253	0.475229	0.646667	0	0.419368	0.444795	0.758606	0.151832	0.571695	0.394653	0.289236	0.0681407
ENSG00000147912	0.431571	0	0.138262	0.162759	0	0.345683	0.225887	0.15204	0.406087	0.172656	0	0.0174286	0.640826	0.0115127	0.126952	0.30887	0	1.40845	0.621242
ENSG00000276325	0	0	0	0	0	0	4.60764	1.55065	0	0	0	0	0	0	3.58554	0	0	0	0
ENSG00000276326	0	0	0	0	0	0	0	0	0	0	0	0	0	0	2.54626	0	0	0	0
ENSG00000241170	2.60752	0	3.74695	3.92889	0	2.39705	0.552646	1.53749	3.94842	0	0.300835	0.0341121	2.2472	1.44212	1.60554	0.54408	0	0.684139	7.74589
ENSG00000224578	10.1332	12.3924	7.45738	7.85624	3.83721	5.76389	6.51745	5.13167	4.39287	8.05016	7.60242	6.1482	8.43076	9.77714	10.4199	11.7029	5.85208	6.71601	3.00621
ENSG00000224579	0	0	0	0	0	2.17359	0	0	0	0	0	0	0	0	0	0	0	0	0
ENSG00000224577	0	0	0	0	0	0	0	0.217402	0	0	0	0	0	0	0	0	0	0	0
ENSG00000270244	0	0	2.05145	0	0	0	0	0	0	0	0	0	0	0	0	0	0	0	0
ENSG00000224570	0	0	0	0.362109	0	0	0	0.676522	0	0	0	0	0	0	0	0	0	0	0
ENSG00000270246	0.44042	0	3.86933	0.636702	24.6465	2.2023	0.662742	4.31208	0.922405	0.357575	0	0.409078	1.72347	0.270222	0.687639	1.99366	0	0	0.810087
ENSG00000278475	0	0	0	1.7343	0	0.378872	0	0	0	0	0	0	0	4.71073	0	0	0	0	0
ENSG00000264112	0.464669	7.45571	0.888902	2.51909	0	0.733756	0.242789	1.34655	2.55463	1.80248	0	1.31279	1.01939	1.00973	0.947179	2.29465	1.11149	0.127294	5.27058
ENSG00000264114	0	0	0	18.3668	0	0	0	11.0296	0	0	0	0	10.3307	0	1.88916	0	0	0	0
ENSG00000133863	0.0289447	0	0	0.0557926	0	0.0406279	0.0532349	0	0	0	0.0225808	0.00448081	0	0.00591972	0	0	0	0	0
ENSG00000278479	1.54854	0	0	1.49245	0	1.63019	0	0	0	0	0	0	0	0	0.537283	0	0	0	0
ENSG00000124664	2.02831	0	0.699797	1.18991	0	0.402296	0	0.396979	1.92907	0	0	0	1.54772	0	0.826136	1.06454	0	0	7.28133
ENSG00000259225	0.0919341	0	0	0	0	0	0	0	0	0	0	0	0	0	0.0478463	0	0.843353	0	0
ENSG00000133636	0	0	0	0	0	0.190451	0	13.7793	0	0	0	0	0	0	0	0	0	0	0
ENSG00000163995	0.167424	0	0.61156	0.631992	0	0.646256	0.111973	1.43196	0.571427	2.18496	0	0.319658	1.27063	0.559273	1.46192	0.811469	0.73765	2.13018	1.00369
ENSG00000269009	0	0	0	0.66129	0	0.642064	0	5.14782	3.19342	0	0	0	0	0	0	0	2.16578	0	0
ENSG00000130021	11.8104	10.879	11.0329	11.3997	45.284	11.9657	11.1355	11.6563	7.6128	6.3637	8.12607	6.69743	0.530722	8.06358	5.95252	0.818563	4.96119	1.80989	0
ENSG00000138621	6.1457	0.426442	3.40753	2.21579	30.4189	5.01289	3.88133	3.19522	4.13464	3.52781	8.67185	10.8085	1.88459	6.71974	7.00103	3.74769	7.99665	1.10881	9.5615
ENSG00000228519	0.928443	0.776033	0.31575	0.536889	0.477765	0.0977399	0.279424	0.50153	0.518536	0.60304	0.217293	0.862371	0.264235	0.45572	0.579841	0	0.109897	0.305213	0.227698
ENSG00000145982	3.92482	5.08654	9.22403	6.26214	0	4.18215	5.52191	6.49611	7.78565	4.87049	1.31624	1.48932	1.43031	2.78986	6.05318	3.58483	2.35117	6.00533	5.69312
ENSG00000277290	0	0	0	0	0	1.23076	0	0	0	0	0	0.542958	0	0	0	0	0	0	0
ENSG00000261766	1.96509	0	0	0	0	0.108879	0	1.67607	0	0	0	0.576394	0	0	0	0	0	0	0
ENSG00000265293	0	0	0	0.428549	0	0	0	0.0800652	2.4834	0.449261	0	0	0	0	0	2.92775	0	0	0
ENSG00000117153	6.28848	4.93654	6.0693	8.31248	6.94877	6.45331	5.70474	7.10191	10.2621	7.42475	7.4144	12.5206	5.77032	5.7146	8.70544	3.15495	5.7748	4.16574	8.46866
ENSG00000117152	0.0581717	0	0.936411	3.24615	20.535	4.29898	0.922051	0.785586	0.893445	9.33252	54.6215	1.62096	0.529781	1.38483	8.92506	5.18994	15.3825	15.171	4.59379
ENSG00000117151	2.61088	0	2.50015	4.46607	7.00969	2.023	2.3264	2.90174	4.17754	4.34486	6.44261	3.41921	2.95376	2.73619	2.70074	2.04209	3.43594	3.18971	1.6306
ENSG00000156261	35.87	47.7576	41.2546	32.6718	31.6086	36.6799	38.012	23.9248	26.1939	56.5682	38.6053	34.4279	35.6342	32.134	32.1129	36.5635	32.5513	27.8462	38.1616
ENSG00000117155	2.37715	0	1.44706	1.62885	1.40758	1.27525	1.37205	2.32194	1.44586	0.951782	2.37783	1.31269	1.69598	1.32665	1.59307	1.73672	1.38761	0.506698	0.734727
ENSG00000280295	0	0	0	0	0	0.0723204	0.999306	0.556644	0	0	0	0	0	0	0	0.113083	3.25263	0.112917	1.76904
ENSG00000269737	0	0	0.897067	0.343201	0	0.0833057	1.19079	0	0.386714	0.0856638	0	1.54354	0.394123	3.8842	0.164737	0.390779	0	0	0.0970358
ENSG00000265647	0	0	0	0	0	0	0	0	0	0	0	0	0	0	0	1.871	0	0	0
ENSG00000229415	0.416366	0	0	0	0	0	0	0	0	0	0	0	0	0	0	0	0	0	0
ENSG00000265645	10.2921	72.9174	21.0012	18.8468	0	10.1125	8.26003	31.5047	17.2445	0	0	2.54925	10.7402	26.1011	3.57097	31.6245	0	6.01492	10.0965
ENSG00000265643	0.78144	5.44301	0	2.44769	0	0	1.69853	1.23119	0	0	0	0	0	0	0.542258	0	0	0	0
ENSG00000265642	0	0	0	1.01673	0	0	0	1.89955	0	0	0	0	0	0	0	0	0	0	0
ENSG00000171988	20.1672	19.3182	18.992	29.9495	20.859	17.7172	22.4876	24.7754	19.4566	12.0448	12.7226	8.74224	17.6792	12.9793	15.3678	24.2947	14.7901	19.9916	44.4062
ENSG00000103319	3.26919	14.8019	3.89687	2.51521	4.89161	2.60702	2.56882	4.36754	2.76227	1.42015	2.09341	2.20898	2.40589	4.11495	3.00122	4.59609	5.19827	1.21461	4.30127
ENSG00000103310	0	0	0	0	0	0	0	0.484101	0	0	0	0	0	0	0	0	0	0	0
ENSG00000012171	18.2506	40.6844	21.9498	30.5866	6.73869	38.662	56.3066	16.6507	127.167	27.7608	11.9512	54.2802	39.3237	28.4521	28.7337	74.021	30.955	40.7884	93.0106
ENSG00000083812	2.89067	24.0784	7.46595	3.07318	0	2.58296	4.07581	3.54153	5.24276	3.06471	0.0464971	3.59839	4.00033	0.0365687	3.26734	5.57584	0.752516	0	5.53011
ENSG00000083814	4.5081	8.42632	7.67472	5.3888	0	5.48367	3.2121	6.51826	6.5391	4.00069	0.18641	8.07865	3.87622	0.547329	3.71413	3.53991	4.01623	3.54347	3.16443
ENSG00000083817	1.3621	0	2.71463	3.68422	0	2.63657	1.98357	1.30543	2.05521	1.18913	0	2.061	3.31382	0.0269589	1.34919	0.397798	6.70918	0	0.377155
ENSG00000233836	3.9395	0	6.76768	10.2614	0	3.96453	4.8226	5.41388	3.87702	1.25872	0	2.51466	1.58052	0.298144	2.56511	4.54217	3.92355	2.28203	3.23468
ENSG00000269881	0.175667	0	0.398279	0.145118	0	0.36986	0.0503511	0.237232	0	0	0	0.349641	0	0.492715	0.0261213	0.206545	0.0297046	0	0
ENSG00000173926	0.0108638	0	0.443354	0.251288	0	0.411719	0.119884	1.37909	0.227529	0	0	0.0100907	0.123674	0.293284	0.768941	1.00143	0.0900143	0.642838	1.91831
ENSG00000269887	9.12809	10.8995	4.46024	7.05314	0	1.07692	0.473652	5.63222	1.86782	4.00368	2.02584	1.31563	0.111976	0	1.39243	4.92217	9.68694	0	2.7018
ENSG00000269886	0	0	0	0	0	0	0	0	0	0	0	0	0	0	0	0	0.396415	0	0
ENSG00000269889	0.133484	0	0	0	0	0.0702614	0	0	0	0	0	0.24797	0	0	0	0	0	0	0
ENSG00000175155	7.05	8.03831	7.10155	9.07517	0.442623	7.14154	7.56097	9.38924	5.96415	4.84192	6.00133	4.53436	6.38325	8.34044	6.89226	3.76143	5.14832	4.45307	7.02104
ENSG00000139350	5.89993	0.858031	6.3024	6.19654	8.56315	4.69809	2.92146	4.9372	2.21786	5.54072	13.8377	4.71895	3.65962	9.09623	4.69771	3.092	0.596887	3.48119	7.2347
ENSG00000139354	2.39156	7.99389	1.57601	2.05769	5.40811	1.42871	1.36149	3.10677	3.73206	1.74685	3.06975	0.453497	2.34337	2.22387	1.36956	3.88221	0.626894	1.54155	8.46296
ENSG00000265396	0	0	0.966386	0	0	0	0	1.15124	0	0	0	0	0	0	0	0	0	0	0
ENSG00000265399	0.0317694	0	0.144058	0.413353	0	0.167223	0.159355	0.0858067	0.0443581	0.0687826	0	0.61968	0.226039	0	0.19841	0.470656	0	0	0
ENSG00000131165	12.2244	4.5235	21.5123	13.8945	25.4959	24.3901	19.7588	11.511	21.3782	11.5245	15.3517	24.6637	17.3703	15.7539	13.8742	13.7421	14.9679	22.9661	15.7427
ENSG00000230914	0	0	0	0	0	0	0	0	0	0	0	0.171907	0	0	0	0	0	0	0
ENSG00000230911	0	0	0	0	0	0	0	0	0	0	0	0	0.784933	0	0	0	0	0	0
ENSG00000230910	0	0	0	0	0	0	0	0.360837	0.0799439	0	0	0	0	0	0	0	0	0	0
ENSG00000064601	5.85119	5.12816	9.48662	7.93108	0.0123602	14.1704	9.85063	9.44583	10.9466	12.4809	1.4841	17.7412	8.2989	1.02572	11.8408	8.08164	4.04863	12.3495	17.4602
ENSG00000143919	1.45206	0	1.37439	2.46604	0.290178	2.77526	1.4567	3.44593	1.10229	1.58715	0	1.83321	2.00609	0.605477	1.42338	2.85432	5.18965	3.04326	2.35103
ENSG00000102595	10.1673	5.32586	9.08465	17.648	0.008577	7.95915	8.22006	13.8206	12.5857	7.08741	6.87343	9.50571	11.916	7.00316	11.2492	16.1766	3.46444	8.63536	26.4393
ENSG00000180747	0.459166	1.33287	1.88464	3.26179	0.020369	0.791739	1.44544	0.523865	2.29916	0.83129	0.0185282	0.389723	1.89259	0.660593	0.650985	0.847045	2.03345	1.68294	5.30039
ENSG00000111215	2.49152	2.79741	4.57389	5.72543	0.789353	1.87909	2.35026	4.74573	3.60859	1.54985	0	1.278	3.91585	0.844197	2.28372	5.90701	1.21047	1.5892	8.16236
ENSG00000142065	0.914096	0	1.90928	1.47756	1.20373	0.916832	1.58854	1.30249	1.52755	0.155832	0.623276	0.588315	0.839859	0.132484	0.711727	1.40989	1.11607	0.141967	0.759031
ENSG00000188511	0.274295	2.08425	0	0.0480654	0	0.00875024	0.0500312	0.011225	0	0	0	0	0	0	0	0.164186	0	0	0
ENSG00000188517	9.09961	13.3496	7.28602	12.3359	0.130554	2.77768	18.6137	6.12149	2.24351	2.60912	0.326577	2.43507	5.27096	3.10288	2.78163	1.89322	0.940956	7.17261	6.05615
ENSG00000170677	3.1968	1.65037	3.82646	2.40591	5.01976	1.72227	3.01837	2.0316	0.210049	1.02801	3.08074	3.06537	0.856291	4.99583	1.70289	0.526219	1.22422	1.06121	0.023059
ENSG00000196139	0	0	0	0.197424	0	0.0261387	0.0249089	0	0	0	0	0	0	0	0	0	0	0	0.0304468
ENSG00000213958	0.399663	0.159074	0.151022	0.192594	0.171384	0.0467485	0.356392	0.0599699	0.37202	0.817221	0.0519652	1.3199	0.0631911	0	0.231112	0.219293	0.15769	0	0
ENSG00000213950	1.70841	40.527	2.71136	4.28098	0	1.0791	7.42678	3.84524	7.95123	4.19198	0	1.05789	5.18628	0	0	9.93638	11.3243	0	0
ENSG00000109610	2.56465	0	2.69752	0.726238	0	5.17709	0.0795727	8.53368	3.02715	2.26111	0	3.97842	7.33662	0.356888	3.96297	2.21962	1.78387	12.8927	2.26949
ENSG00000214078	24.7323	29.085	36.2925	16.5247	31.4161	36.1489	37.5612	32.9999	45.7458	36.2268	10.8942	46.7122	33.5076	22.3122	23.7145	40.0697	37.4151	33.7143	61.879
ENSG00000110921	4.32864	3.0929	4.96615	2.89014	0.0223641	5.52683	2.72931	3.35715	3.85934	4.62942	5.24847	4.68263	2.82008	3.10383	4.198	2.58972	3.8582	5.60048	4.43393
ENSG00000109618	2.64526	4.0318	3.32622	2.61036	0	0.950423	1.97444	2.20679	1.75218	2.02307	2.72572	1.27463	2.41526	2.62562	1.35321	2.00625	2.69297	3.0866	5.15893
ENSG00000220981	0.686142	0	0	5.95161	0	0	4.81835	3.70643	3.83211	2.2283	0	0	0.97638	0	0	4.51778	0	16.541	0
ENSG00000170852	8.50668	0.053886	7.54583	10.1449	5.55886	7.35184	5.27425	8.57786	10.7275	9.14765	14.7206	8.91779	10.323	5.10856	9.40639	5.53422	4.19324	5.66213	11.87
ENSG00000170855	14.1635	0	15.3482	12.8608	53.6084	21.1948	27.2432	11.118	14.9271	25.8496	107.937	19.1353	13.2143	16.3746	17.9103	12.5884	25.5861	18.5557	0
ENSG00000118276	3.54166	10.9016	1.27419	4.10832	0	1.44001	2.26583	3.63728	0.458972	0.860917	3.36272	0.925822	1.68999	0.962888	1.52315	0.488731	0.615018	1.19681	0
ENSG00000255867	0.34412	1.33543	0.19505	0.310928	0.110675	0.135849	0.17261	0.348541	0.780777	0.698475	0.604035	0.439493	0.367262	0.316705	0.537283	0.56645	0.305494	0	0.316479
ENSG00000149328	0.324598	0	0.236552	0.782103	0	0.602067	0.705544	0.25049	1.05751	0.225891	1.80879	2.39763	0.219954	1.54585	0.836627	1.48845	1.18924	1.16023	1.61109
ENSG00000221058	0	0	0	0	0	0	0.79498	0	12.171	0	0	0	1.12765	0	1.64969	0	0	0	0
ENSG00000219622	0.326355	0	0	0	0	0	0	0.176292	0	0	0	0	0	0	0	0	0	0	3.2015
ENSG00000221055	0	0	0	0	0	0	0	0	2.27705	0	0	3.40824	0	0	0	0	0	0	0
ENSG00000219626	6.36343	1.91325	5.60488	3.87169	4.97658	3.96395	5.82117	6.73883	6.71164	3.59297	4.60718	4.16717	7.73597	3.21614	5.46803	7.78068	4.30799	5.468	6.42769
ENSG00000221051	0	0	0	0	0	0.673072	0	0	2.67812	0	0	0	3.63924	0	0.665499	4.20975	0	0	0
ENSG00000137821	0.512461	0	0.338346	0.635013	0	0.284562	0.231627	0.365041	0.149395	0.0609619	0.0197698	0.303379	0.312528	0.165849	0.31653	0.815743	0.593253	1.9253	0.497193
ENSG00000264931	0	0	0	0	0	0	0	0	0	0	0	3.18657	0	0	0	0	0	0	0
ENSG00000214455	2.45961	5.94729	3.13679	8.17832	4.90453	3.30137	4.13303	4.40114	1.88883	5.92429	2.3026	5.19741	1.05001	3.16912	2.30415	2.2268	2.25632	1.75189	0.150803
ENSG00000106803	227.277	179.699	182.715	113.601	671.443	212.483	181.521	192.7	127.74	231.549	476.537	178.649	120.969	343.874	162.65	100.475	229.566	126.725	47.8889
ENSG00000105063	0.692292	3.52087	3.25544	0.852555	0	1.89847	1.68911	0.842576	4.31992	0.740173	0.320048	6.23973	3.25945	0.912445	1.886	0.984813	4.06688	1.53594	1.34149
ENSG00000137822	0.327378	0	0.479603	0.76453	0	0.429475	0.237476	0.673369	1.27988	0.468893	0	0.608161	0.516028	0.129789	0.975104	0.348206	0.315968	0.805777	0.457026
ENSG00000070413	11.68	13.8155	8.70262	9.55398	11.2759	16.9935	15.7633	8.92477	9.64554	8.96963	2.95555	21.1784	8.21088	3.27078	11.7938	9.10371	6.14457	6.93541	11.8497
ENSG00000152910	0	0	0	0	0	0	0	0	0	0.0469816	0	0	0	0	0	0	0	0	0
ENSG00000175482	0.848845	0.484753	0.669402	0.640252	0.118697	1.35983	0.592389	1.5949	1.57168	0.878946	0.280721	2.57099	1.3392	0.249084	0.921964	2.36928	1.90029	0.727946	0.31679
ENSG00000238854	0	0	0	0	0	0	0.752581	0	0	1.62419	0	0	0	0	0	0	0	0	0
ENSG00000146360	0.809965	0	0	0	0	0	0	0	0	0	0	0	0	0	0	0	0	0	0
ENSG00000127511	4.80135	6.53682	5.58824	6.10712	5.73146	5.45268	5.33117	4.76997	8.58349	3.55991	1.56029	5.13844	9.22227	2.72171	4.97096	11.0163	3.85458	11.527	16.8059
ENSG00000242428	0	0	0	0	0	0	0	0.0297851	0	0	0	0	0.282465	0	0	0.326747	0	0	0
ENSG00000133477	0	0	0	0	0	0.0289123	0	0.0231808	0	0	0	0	0.00488518	0	0	0	0	0	0
ENSG00000100632	169.569	120.194	129.989	89.1013	461.869	118.584	100.904	75.8242	58.5655	154.5	385.113	73.872	47.3403	229.661	92.7869	55.4663	146.091	71.5874	17.5582
ENSG00000227063	290.348	193.253	303.946	256.066	884.661	370.738	227.168	332.069	193.971	532.372	1669.57	198.716	113.67	465.392	211.119	75.4637	490.85	217.688	68.1407
ENSG00000197889	0.0799768	0	0.181326	0.05781	0	0	0.32093	0.108005	0	0	0	0.482854	0	0	0	0	0	0	0
ENSG00000242423	0	0	0	0	0	0	0	1.58958	0	0	0	0	0	0	0	0	0	0	0
ENSG00000227068	0.977726	0	1.00761	1.15647	0	0	0	0.120035	0.124105	0.0962196	0	0.412794	0	0.109071	0	1.02417	3.15629	0	0
ENSG00000172270	344.927	526.653	366.435	379.531	173.337	396.101	363.774	171.525	142	203.045	70.0859	534.495	102.932	84.9771	200.815	101.658	96.0363	168.008	27.3448
ENSG00000118898	10.3436	21.2665	16.7711	17.7472	3.77633	9.90256	20.9809	8.31391	11.008	9.53306	12.6009	8.92073	2.80211	1.25759	8.77011	3.98848	8.26622	1.09894	29.8734
ENSG00000118894	1.72676	0.451032	0.897182	0.390051	0	1.174	0.523294	1.02022	1.50687	0.331016	5.24109	0.718404	1.97086	0.132433	1.77864	1.74689	0.0851633	3.60693	0
ENSG00000186377	0.110408	0	0	0.0319226	0	0	0	2.08741	0	0	0	0	0	0	0	0	0	0	0
ENSG00000249602	0	0	0	0	0	0	0	0	0	0	0	0	0.209589	0	0.153309	0	0	0	0
ENSG00000223984	0.464715	0.0396356	0.978359	0.959748	0	0.384386	0	0	0.880593	0.0718667	0.0388436	0.0616634	0.0472349	0.0407325	0.449163	0	0	0.0363734	1.79095
ENSG00000166816	2.24196	0	0.6489	1.20681	0.276147	2.51083	6.14921	4.15501	6.92671	2.4528	0	2.41471	6.00728	0	1.21646	6.16384	0	6.32472	9.00791
ENSG00000208308	0	0	0	0	0	1.38821	0	0	4.29615	0	0	0.408279	0	0	1.37259	0	0	0	0
ENSG00000259538	0	0	0	0	0	0	1.65201	0	1.91605	0	0	0	0	0	0	0	0	0.300746	0
ENSG00000259536	0.121206	0	0	0.175223	0	0.0255193	0.0729559	0.39284	0.0676934	0.0262417	0	0.540385	0.413941	0	0.151393	0	0.48779	0.159379	1.01066
ENSG00000279996	0.149478	0	0.677805	0.0432193	0	0.188832	0	0.847832	0.751353	0	0	0.222145	0	0	0	1.27948	0	0	0
ENSG00000258024	0	0	0	0	0	0	0	0.894957	0	0	0	0	0	0	0	0	0	0	0
ENSG00000259532	0	0	0	0	0	0	1.31542	0.160979	1.16506	0	0	0	0	0	0	1.56974	0	0	0
ENSG00000115446	19.7049	34.6456	21.1079	17.5808	48.2001	17.9019	19.6413	17.0363	13.4571	30.5627	27.6055	18.6073	11.5248	23.9324	16.4924	12.9162	28.6101	10.9482	6.49704
ENSG00000255418	0	0	0	0.437305	0	0	0	0.163402	0	0	0	0	0	0	0.188916	0	0	0	0
ENSG00000256338	23.9361	25.296	14.8148	4.17631	54.8611	10.282	14.2144	12.6327	7.10673	28.741	61.8154	16.0996	26.8182	54.1867	22.3373	22.8706	47.2209	15.677	3.37371
ENSG00000207137	2.44625	0	0	0	0	0	6.13517	0	0	0	0	0	0	0	1.27313	0	0	0	0
ENSG00000113845	23.1237	4.18351	15.7001	14.3907	8.85544	24.6468	27.9737	16.5045	17.208	18.6737	12.8544	37.7686	12.6987	19.448	18.9421	14.9269	34.1771	17.9087	12.4843
ENSG00000108256	9.16294	2.35293	9.08812	7.87898	4.46963	4.29079	4.87964	6.37968	2.41829	4.29436	12.0514	2.79361	6.81828	5.65696	6.31519	7.07627	7.34723	7.4495	7.79583
ENSG00000011304	14.7464	55.6062	25.1401	15.4571	20.2537	26.0225	19.6318	19.3515	22.7012	13.6096	11.6796	27.2877	19.7977	11.3949	19.1356	20.1026	16.7679	16.5083	25.3196
ENSG00000218175	7.01257	3.6999	4.62185	1.41459	14.8959	5.32215	3.27209	2.42261	2.50475	4.41355	8.01529	6.96796	7.65822	7.80471	5.60176	9.12723	9.84488	4.1102	1.19987
ENSG00000207133	0	0	0	0	80.7623	2.49391	4.159	0	4.13464	0	0	0	0	0	0	0	0	0	0
ENSG00000263441	0	0	0	0	0	0	0	0	4.85927	0	0	0	0	0	0	0	0	0	0
ENSG00000104731	1.78703	2.53053	1.98015	1.1862	0	1.5686	2.15634	1.44799	2.38971	3.33498	0.200282	2.05261	1.69052	1.17365	1.70814	2.70129	1.61474	1.72653	3.98757
ENSG00000104738	7.18961	0.561165	8.3372	7.2113	12.2191	8.78387	3.24236	6.91453	7.33317	2.83828	12.3594	9.15923	4.72823	8.06363	5.31229	7.91241	12.0821	5.12269	2.50734
ENSG00000281555	10.0272	0	1.263	4.02667	0	1.17288	0	0	0	0	0	6.20907	0	0	1.73952	0	0	0	6.83093
ENSG00000202026	0	0	0	0	0	0	0	0	0	0	0	1.03485	0	0	0	0	0	0	0
ENSG00000223361	0.544487	0.866869	0.61724	0.174922	0.700464	0.44582	0.364152	0.408505	0.253413	1.04786	0.920342	1.96676	1.03307	1.11357	0.944579	0.995856	1.86187	0.928109	0.445112
ENSG00000260136	2.17903	0	1.3301	0.888506	0.215635	1.64692	0.728666	0.60363	1.40422	2.41934	1.76532	1.505	3.10076	0.617055	2.1518	1.74745	3.37287	3.48979	2.74051
ENSG00000260135	0	0	0	0.107378	0	0.0781919	0	0	0	0	0	0	0	0.045572	0.0773121	0	0	0	0
ENSG00000260132	0	0	0	0.858456	0	3.12561	2.97855	0	0	0	0	0	0	0	0	1.46619	5.62302	0	0
ENSG00000218283	18.5024	8.8928	15.698	13.1219	12.575	15.1292	15.7015	9.11468	11.211	14.6126	11.9152	20.2121	11.5086	11.2094	18.7744	13.4085	10.8127	9.37227	7.84816
ENSG00000218281	0	0	12.3755	1.21401	0	0	0	0	0	0	0	0	0	0	0	0	0	0	0
ENSG00000196455	3.09785	0.0124967	2.63383	4.70542	0	2.87558	3.14975	2.1907	4.9245	1.31421	1.11448	2.26498	1.90627	3.68582	1.56868	1.03364	2.00685	1.16975	7.05838
ENSG00000196456	3.00098	7.68506	9.30726	2.89228	0	5.02693	7.17615	4.2821	2.21365	3.39167	0.0662595	11.9035	4.29725	0.463211	2.16103	2.4544	1.85428	2.39911	0.97205
ENSG00000196453	6.33467	10.016	7.87158	2.06303	0	4.79999	5.35978	2.51471	5.02986	3.50408	0.407299	3.79865	2.52596	2.90432	4.03951	2.17714	1.73035	6.08329	2.90225
ENSG00000234807	0.790855	0	0.640376	0.979984	0	0.416278	1.19007	0.610296	0.236621	0	0	2.36113	1.60769	0	0.705589	0.185973	2.54088	0	0.138539
ENSG00000196459	2.47829	2.01316	3.59273	2.91684	1.20892	2.18222	2.1997	4.20532	3.56323	0.997331	6.97534	2.77258	2.12383	8.4903	3.69201	4.5041	8.10252	3.42236	3.34399
ENSG00000196458	2.47947	0	2.80488	3.77987	1.06325	1.2367	1.19416	3.34842	1.633	2.17203	0	1.37119	1.79003	1.42242	1.62317	2.44713	1.71663	0.347453	3.16152
ENSG00000234801	0.115888	0.138378	0.131373	0	0.149086	0	0.0581293	0	0	0.125452	0	0	0.164909	0.213311	0.120626	0.0953806	0.20576	0.190483	0
ENSG00000234800	0	0	0	0	0	0.878417	0	0	0	0	0	0.996478	0	0	0	0	0	0	0
ENSG00000197324	6.96176	0.00944633	5.75755	6.26738	7.92816	9.10276	6.68243	9.16654	9.79768	3.94799	2.57361	11.5292	6.78826	9.55244	8.5886	4.53176	10.9092	6.09421	2.77444
ENSG00000104880	0.0451192	0.0969753	0.0511479	0.0652275	0	0.113996	0.0362108	0.146236	0.0629977	0.0586114	0	0.184397	0	0	0.0375711	0.118832	0.106813	0	0.243438
ENSG00000104883	2.64815	0	4.00266	1.27612	0	6.30282	3.23415	4.04269	1.12532	3.65608	0	7.05827	1.52917	3.53214	2.87626	0.63175	13.4467	0.714939	3.76493
ENSG00000169313	0	0	0	0.393786	0	0	0	0	0	0	0	0	0	0	0	0	0	0	0
ENSG00000197320	0.0553776	0	0	0	0	0.524679	0.0555547	0	0.193303	0.0299739	0	0.102873	0.0788023	0	0	0.364624	0.229421	0	0
ENSG00000197321	2.1629	6.18615	2.92046	5.52517	0.00728402	1.98488	4.50435	5.8724	4.02396	4.67054	3.13397	1.26744	3.05363	4.19655	2.25132	5.1727	3.75982	3.75365	8.87313
ENSG00000197323	5.03634	4.88395	6.28888	10.3903	1.96565	4.3801	6.44968	6.06331	4.95604	6.17086	11.4707	2.81113	7.64338	6.99503	5.10767	5.33013	4.90405	8.93176	4.09314
ENSG00000104889	15.3421	11.3343	15.2963	10.6909	1.63293	30.5012	15.0036	20.309	40.9936	27.6008	10.0746	37.4199	20.4968	25.0568	23.5807	25.8449	28.8732	21.196	13.1285
ENSG00000104888	0	0	0	0	0	0	0	0.0379088	0	0	0	0	0.013315	0	0	0	0	0	0
ENSG00000197329	8.78395	6.61237	16.8847	17.1748	37.3575	6.03073	9.72882	9.7441	6.45605	7.47126	18.1479	10.9967	10.7527	16.8545	6.53076	8.3746	6.1512	3.1387	13.1127
ENSG00000236539	0	0	0	0.00837335	0	0	0	0.070397	0	0	0	0.00537983	0	0	0	0	0	0	0
ENSG00000236538	3.37312	0	0	0	0	0	0	0	0.188389	0	0	0	0	0	0	0	0	0	0
ENSG00000115677	20.9638	25.0376	25.4927	27.8896	14.3372	26.9362	21.0123	28.6975	39.6144	27.6836	15.8898	26.975	33.4725	18.2154	29.3973	31.7484	18.5054	33.9187	46.1346
ENSG00000226853	1.77824	0	1.85458	0.411321	0	2.54593	3.28243	2.11328	1.19178	9.317	0	1.71777	0.303653	1.48383	1.40672	4.68342	2.9468	0	0
ENSG00000236530	0	0	0	0	0	0	0	0	0	0	0	0	0	0	0	0	0	0.0775021	0
ENSG00000236532	0	0	0	0.0171131	0	0	0	0	0	0	0	0.197912	0	0	0	0.0974275	0	0	0
ENSG00000236535	0	0	0.427108	0	0	0.396632	0.75594	0.339205	2.6303	1.35953	0	0.816558	0	6.16443	0	0.826916	0	0.275236	1.84801
ENSG00000226856	0	0	0	0	0	0.302504	0	0.0776117	0	0.124427	0	0	0	0	0	0.283804	3.26526	0	0
ENSG00000226855	0.127438	0	0.0722327	0	0.0819721	0.603707	0	0.0860497	0	0.137955	0	0.0591843	0.272015	0.23457	0.198971	0.104886	0.0754221	0.209466	0
ENSG00000236536	0	0	0	0	0	0.085593	0	1.2078	0	0	0	0	0	0	0	0	0	0	0
ENSG00000140030	0	0	0	0	0	0	0	0.100816	0	0	0	0	0	0	0	0	0	0	0
ENSG00000259760	0	0	0	0	0	0	0	0	1.58703	0	0	0	0	0	0	0	0	0	0
ENSG00000253330	0.96481	0	0	1.46821	0	0	0	0.411454	0	0	0	0.0471658	0	0	0	0	0	0	5.35501
ENSG00000240328	0	0	0	0	0	0.173188	0	0	0	0	0	0	2.57513	0	0.684958	2.97883	0	0	1.21039
ENSG00000076513	1.97497	0	1.77026	3.02115	5.10116	1.56336	1.79698	3.8146	4.7028	2.32855	3.54729	1.75621	4.58593	1.26811	2.06368	4.0196	3.7331	3.43914	4.37421
ENSG00000185055	0	0	0	0	0	0	0	0.0294732	0.274253	0	0	0.202714	0	0.321373	0.0227168	0	0	0.717451	0
ENSG00000107282	0.429984	1.80585	1.37827	0.55731	0	0.712804	1.04617	0.594025	0.54516	0.411968	0.17929	0.890582	0.386813	0.557961	0.555596	1.02507	0.00585011	0.0920678	1.44239
ENSG00000185053	0.200138	0	0.1418	0.1085	0	0.605735	0	3.04063	0	0.324982	0	0.348553	1.45958	0	0.911399	0.782427	1.39177	0.109654	0.552185
ENSG00000107281	7.79099	18.6549	18.5728	7.07293	0.423128	16.8797	10.0637	9.8274	25.6599	9.63563	3.9451	24.1155	16.4982	6.10452	10.4418	11.6064	12.0445	15.8356	18.603
ENSG00000218823	0	0	0	0	0	0	0	0	0	0	0	0	0	0.0971961	0	0	0	0	0
ENSG00000152284	2.48559	1.97864	5.59208	4.40416	0.245972	3.48888	2.92831	10.7414	2.59844	2.38716	0.686143	2.37975	3.537	0.71951	2.06977	1.32187	3.69652	1.01963	1.87564
ENSG00000213108	0.118201	0	0.133995	0	0.152062	0	0	0	0	0.127956	0.414957	0	0	0	0.123033	0	0	0.129523	0
ENSG00000279413	0.264149	0	0.399258	1.01832	0	0	0.441655	0.356722	0.860575	0	0	0.654269	1.00236	0	1.00814	0.724684	1.56333	0	1.07969
ENSG00000106771	9.5513	1.1759	7.26318	11.6725	50.7295	8.97449	8.05231	9.25338	7.92705	8.99733	17.3	7.19646	6.73665	15.9064	8.76235	9.80441	13.328	4.76504	12.2359
ENSG00000106772	0.47603	0	0.322041	0.693732	0	0.561751	0.207966	0.953921	2.94272	0.4322	1.39263	0	1.22914	6.04397	2.28565	4.72046	3.98514	0.740374	2.08069
ENSG00000278370	0	0	0	0	0	0.751337	0	0	0	0	0	0	0	0	0	0	0	0	0
ENSG00000279412	0.116247	0	0	0.112037	0	0.203961	0.291547	0.28781	0.243465	0	0	0.0899788	0	0	0.302499	0.956762	0	0	0
ENSG00000103056	0.0706633	0	0.249216	0.17026	0	0.380212	0.393829	0.466537	1.14011	0.220985	0	0.247953	1.09492	0.163788	0.245174	0.581588	0	0	3.54301
ENSG00000151532	1.50563	0	2.79158	3.20208	0.550952	2.14858	2.29587	2.4038	2.64414	0.891004	0.50116	1.69682	2.25678	3.53091	1.56718	1.91662	0.665343	2.1778	6.00648
[truncated: 31,356 more rows]
