# Supplementary material for: Spatiotemporal Characterization of Human Early Intervertebral Disc Formation at Single‐Cell Resolution
Source: Adv Sci (Weinh). 2023 Mar 25;10(14):2206296. doi: 10.1002/advs.202206296 (PMC10190614; doi:10.1002/advs.202206296)
Supplement: Supplementary file 8 — Supporting Information [file ADVS-10-2206296-s013.xlsx]

## Sheet: Sheet1
gene	p_val	avg_log2FC	pct.1	pct.2	p_val_adj	cluster
MATN1	0	1.71655	0.649	0.287	0	hChon1
FGFBP2	0	1.17849	0.509	0.281	0	hChon1
COL9A1	0	1.11474	0.899	0.783	0	hChon1
EPYC	0	1.04994	0.872	0.625	0	hChon1
SNORC	0	0.976939	0.552	0.343	0	hChon1
S100A1	0	0.973242	0.468	0.258	0	hChon1
MATN3	0	0.875387	0.558	0.319	0	hChon1
S100B	0	0.780025	0.741	0.587	0	hChon1
SORBS2	0	0.752152	0.739	0.395	0	hChon1
JUNB	2.68627e-130	0.803565	0.511	0.402	8.99016e-126	hChon1
HIST1H4C	1.12909e-108	1.00087	0.565	0.447	3.77871e-104	hChon1
COL1A1	0	1.20346	0.769	0.542	0	hChon2
COL1A2	0	0.960442	0.893	0.834	0	hChon2
COL5A2	0	0.876184	0.698	0.527	0	hChon2
OGN	0	0.846613	0.712	0.554	0	hChon2
PTN	7.29631e-270	0.834744	0.81	0.807	2.44186e-265	hChon2
POSTN	4.87339e-218	0.912619	0.677	0.59	1.63098e-213	hChon2
SFRP2	2.24556e-176	0.884352	0.515	0.391	7.51521e-172	hChon2
PRSS35	5.96343e-136	0.841438	0.31	0.201	1.99578e-131	hChon2
NDUFA4L2	0	3.28109	0.764	0.161	0	hChon3
ABI3BP	0	2.35371	0.759	0.155	0	hChon3
ASPN	0	1.9886	0.558	0.131	0	hChon3
TGFBI	0	1.80069	0.756	0.271	0	hChon3
BNIP3	0	1.76294	0.859	0.494	0	hChon3
COL5A2	0	1.74123	0.893	0.523	0	hChon3
COL1A1	0	1.73451	0.853	0.565	0	hChon3
COL6A2	0	1.63279	0.956	0.702	0	hChon3
VEGFA	0	1.60131	0.619	0.215	0	hChon3
COL3A1	0	1.57936	0.966	0.799	0	hChon3
BGN	0	1.54052	0.797	0.364	0	hChon3
IGFBP7	0	1.50746	0.425	0.071	0	hChon3
FMOD	0	1.4842	0.868	0.574	0	hChon3
SLC16A3	0	1.47644	0.635	0.158	0	hChon3
NEAT1	0	1.47601	0.569	0.225	0	hChon3
BARX1	0	1.45431	0.526	0.057	0	hChon3
SPARC	0	1.432	0.969	0.832	0	hChon3
HILPDA	0	1.42233	0.54	0.258	0	hChon3
S100A6	0	1.41414	0.942	0.776	0	hChon3
HSPA1A	0	1.41305	0.808	0.549	0	hChon3
COL6A1	0	1.40785	0.896	0.581	0	hChon3
CRYAB	0	1.40285	0.414	0.11	0	hChon3
HSPA1B	0	1.39083	0.752	0.42	0	hChon3
OGN	0	1.38928	0.866	0.554	0	hChon3
ITGBL1	0	1.37755	0.592	0.177	0	hChon3
FAM162A	0	1.34872	0.712	0.389	0	hChon3
CA9	0	1.33727	0.412	0.059	0	hChon3
ANXA1	0	1.33523	0.623	0.183	0	hChon3
DDIT4	0	1.33143	0.618	0.341	0	hChon3
MFAP4	0	1.32613	0.891	0.577	0	hChon3
SCRG1	0	1.29819	0.897	0.629	0	hChon3
C1QL1	0	1.29789	0.597	0.186	0	hChon3
HHIP	0	1.29275	0.537	0.144	0	hChon3
LDHA	0	1.2612	0.952	0.791	0	hChon3
LGALS1	0	1.25577	0.876	0.68	0	hChon3
GPC1	0	1.22377	0.756	0.363	0	hChon3
HTRA1	0	1.2222	0.699	0.296	0	hChon3
MFAP2	0	1.19802	0.896	0.682	0	hChon3
COL6A3	0	1.18432	0.729	0.397	0	hChon3
DCN	0	1.14832	0.92	0.687	0	hChon3
ENO1	0	1.13137	0.925	0.784	0	hChon3
P4HA2	0	1.10696	0.536	0.176	0	hChon3
SSC5D	0	1.09941	0.427	0.062	0	hChon3
CAV1	0	1.09867	0.429	0.065	0	hChon3
LOX	0	1.09695	0.568	0.177	0	hChon3
LOXL2	0	1.08786	0.637	0.289	0	hChon3
FSTL1	0	1.08653	0.873	0.616	0	hChon3
PGK1	0	1.08287	0.799	0.563	0	hChon3
XIST	0	1.06721	0.705	0.404	0	hChon3
COL14A1	0	1.04753	0.93	0.698	0	hChon3
COL5A1	0	1.04247	0.771	0.485	0	hChon3
OLFML2B	0	1.03802	0.365	0.064	0	hChon3
MALAT1	0	1.03801	1	0.998	0	hChon3
TNC	0	1.02654	0.593	0.248	0	hChon3
LUM	0	1.01722	0.914	0.783	0	hChon3
DST	0	1.01521	0.611	0.289	0	hChon3
NUPR1	0	1.01139	0.51	0.158	0	hChon3
RAMP3	0	1.00441	0.344	0.029	0	hChon3
CILP2	0	1.0014	0.389	0.123	0	hChon3
INHBA	0	0.99509	0.325	0.088	0	hChon3
PCSK2	0	0.98725	0.396	0.087	0	hChon3
TRPS1	0	0.984817	0.804	0.473	0	hChon3
TMEM45A	0	0.983039	0.66	0.342	0	hChon3
LINC00632	0	0.977396	0.712	0.374	0	hChon3
MXRA5	0	0.974971	0.431	0.185	0	hChon3
TAGLN2	0	0.96095	0.45	0.119	0	hChon3
COL8A1	0	0.952017	0.551	0.276	0	hChon3
TPI1	0	0.951781	0.929	0.823	0	hChon3
MRC2	0	0.941249	0.687	0.404	0	hChon3
LMNA	0	0.934193	0.706	0.435	0	hChon3
H19	0	0.929177	0.868	0.582	0	hChon3
HSP90AA1	0	0.921805	0.962	0.895	0	hChon3
SLC2A1	0	0.906903	0.486	0.192	0	hChon3
SMOC1	0	0.903226	0.478	0.116	0	hChon3
FNDC1	0	0.895493	0.427	0.154	0	hChon3
FHL1	0	0.89284	0.55	0.235	0	hChon3
CD9	0	0.886228	0.549	0.219	0	hChon3
SEMA3A	0	0.871434	0.583	0.261	0	hChon3
CAPS	0	0.857725	0.256	0.036	0	hChon3
CD109	0	0.856494	0.426	0.137	0	hChon3
TCF4	0	0.856092	0.913	0.702	0	hChon3
RGCC	0	0.846561	0.557	0.267	0	hChon3
B2M	0	0.845553	0.881	0.677	0	hChon3
GAS1	0	0.836808	0.488	0.195	0	hChon3
ELN	0	0.835361	0.558	0.291	0	hChon3
EDNRB	0	0.828486	0.283	0.04	0	hChon3
ANGPTL2	0	0.801025	0.53	0.224	0	hChon3
CRIP2	0	0.800164	0.499	0.187	0	hChon3
HCFC1R1	0	0.796692	0.569	0.282	0	hChon3
FAM3C	0	0.78893	0.696	0.453	0	hChon3
PLOD1	0	0.779635	0.598	0.307	0	hChon3
PMEPA1	0	0.777393	0.588	0.307	0	hChon3
DSTN	0	0.775767	0.891	0.791	0	hChon3
CAVIN1	0	0.775718	0.57	0.275	0	hChon3
PLP2	0	0.775118	0.472	0.172	0	hChon3
VWA1	0	0.774761	0.535	0.243	0	hChon3
CHRD	0	0.772626	0.345	0.064	0	hChon3
PGAM1	0	0.765669	0.786	0.575	0	hChon3
COL16A1	0	0.761655	0.672	0.38	0	hChon3
CD151	0	0.75831	0.517	0.229	0	hChon3
CD81	0	0.756939	0.967	0.893	0	hChon3
HHIP-AS1	0	0.752787	0.496	0.183	0	hChon3
S100A10	1.83478e-296	0.805517	0.903	0.784	6.14047e-292	hChon3
TIMP2	5.92913e-293	0.778626	0.67	0.425	1.9843e-288	hChon3
S100A4	2.33313e-286	1.00665	0.332	0.126	7.80828e-282	hChon3
DUSP1	2.64322e-275	0.932004	0.561	0.314	8.84607e-271	hChon3
COMP	3.98935e-269	1.05409	0.382	0.161	1.33512e-264	hChon3
DNAJB1	3.52549e-261	1.04715	0.586	0.346	1.17988e-256	hChon3
SPARCL1	1.04201e-251	0.797295	0.271	0.092	3.4873e-247	hChon3
IER5	1.77325e-227	1.03315	0.332	0.146	5.93455e-223	hChon3
UCMA	3.82997e-195	0.752463	0.646	0.404	1.28178e-190	hChon3
COL1A2	8.08998e-195	1.21454	0.906	0.841	2.70747e-190	hChon3
HSPB1	1.40324e-154	1.19531	0.698	0.575	4.69622e-150	hChon3
GDF5	1.94006e-265	1.51313	0.562	0.09	6.4928e-261	hChon4
MATN1	1.15374e-215	2.37895	0.984	0.486	3.86121e-211	hChon4
COL11A2	2.41794e-189	1.96046	1	0.746	8.09211e-185	hChon4
ACAN	5.20958e-180	1.88541	0.984	0.709	1.74349e-175	hChon4
COL9A3	3.97543e-172	1.53581	1	0.969	1.33046e-167	hChon4
HAPLN1	1.12521e-169	1.55512	0.993	0.733	3.76576e-165	hChon4
COL9A1	1.26973e-168	1.54846	1	0.847	4.2494e-164	hChon4
COL9A2	1.26073e-157	1.39765	1	0.931	4.2193e-153	hChon4
COL11A1	3.52277e-156	1.63041	1	0.921	1.17897e-151	hChon4
MMP16	1.63409e-154	1.91549	0.872	0.406	5.4688e-150	hChon4
COL2A1	8.77024e-154	1.37222	1	0.99	2.93513e-149	hChon4
EDIL3	1.00022e-147	1.62789	0.897	0.422	3.34742e-143	hChon4
HSPA1B	1.08682e-141	1.45366	0.942	0.459	3.63726e-137	hChon4
IRS1	3.6512e-133	1.26715	0.607	0.186	1.22195e-128	hChon4
FZD9	8.82359e-131	1.43818	0.64	0.21	2.95299e-126	hChon4
MATN3	5.0608e-124	1.48299	0.894	0.449	1.6937e-119	hChon4
DLK1	5.68666e-122	1.25067	0.998	0.791	1.90315e-117	hChon4
CSPG4	9.849e-120	1.53707	0.919	0.507	3.29616e-115	hChon4
CEBPD	4.56813e-117	1.58951	0.629	0.22	1.52882e-112	hChon4
CSGALNACT1	6.51169e-117	1.34996	0.663	0.245	2.17927e-112	hChon4
SERPINH1	4.29697e-115	1.15311	0.944	0.728	1.43807e-110	hChon4
DDIT4	1.25286e-111	1.59753	0.778	0.373	4.19293e-107	hChon4
SOX9	2.04077e-104	1.30057	0.973	0.857	6.82983e-100	hChon4
HSP90AA1	2.57683e-102	1.26609	0.987	0.903	8.62389e-98	hChon4
DNAJB1	1.19334e-101	1.42702	0.773	0.373	3.99376e-97	hChon4
XIST	9.15511e-100	1.56936	0.861	0.44	3.06394e-95	hChon4
CPE	6.16475e-97	1.02223	0.98	0.863	2.06316e-92	hChon4
C5orf15	9.83463e-96	1.23093	0.879	0.565	3.29136e-91	hChon4
HSPA1A	1.19591e-95	1.23667	0.928	0.58	4.00234e-91	hChon4
WWP2	1.1355e-92	1.15503	0.942	0.704	3.80017e-88	hChon4
ZNF385B	1.08577e-90	1.18833	0.44	0.135	3.63375e-86	hChon4
THBS1	1.38757e-89	1.2965	0.935	0.632	4.6438e-85	hChon4
COL27A1	2.23882e-88	1.33988	0.91	0.626	7.49266e-84	hChon4
CHST11	5.21162e-83	0.974098	0.479	0.163	1.74417e-78	hChon4
HSPA6	1.39541e-79	1.24679	0.254	0.051	4.67e-75	hChon4
SNORC	3.04999e-79	1.13848	0.843	0.457	1.02074e-74	hChon4
MEG3	2.12024e-78	1.26582	0.982	0.876	7.09582e-74	hChon4
FRZB	2.29208e-78	1.07688	0.757	0.394	7.67092e-74	hChon4
FMOD	9.33844e-77	0.866183	0.951	0.61	3.1253e-72	hChon4
ADAMTS3	1.03053e-76	1.06099	0.474	0.169	3.44887e-72	hChon4
COL16A1	1.81323e-75	0.982573	0.78	0.415	6.06834e-71	hChon4
GPC6	2.63146e-75	1.02113	0.811	0.486	8.80669e-71	hChon4
CFH	3.15306e-72	0.819815	0.506	0.185	1.05524e-67	hChon4
S100A1	3.18276e-71	1.18609	0.733	0.372	1.06517e-66	hChon4
CHADL	1.06329e-70	0.996912	0.647	0.306	3.55853e-66	hChon4
H19	1.03686e-69	0.876218	0.921	0.618	3.47005e-65	hChon4
HIST2H2BE	2.76569e-69	0.927509	0.369	0.11	9.25593e-65	hChon4
MALAT1	4.89786e-69	0.979629	1	0.999	1.63917e-64	hChon4
PDGFRB	2.86795e-68	1.01235	0.564	0.244	9.59818e-64	hChon4
PIK3R1	3.17728e-67	1.27054	0.6	0.289	1.06334e-62	hChon4
EPYC	1.52051e-64	0.940108	0.962	0.763	5.0887e-60	hChon4
UCMA	6.18292e-64	1.10087	0.807	0.432	2.06924e-59	hChon4
COL15A1	8.38174e-63	0.946889	0.755	0.422	2.80512e-58	hChon4
SORBS2	5.04409e-62	1.03653	0.861	0.588	1.68811e-57	hChon4
C1QTNF3	3.58991e-61	0.909237	0.769	0.444	1.20144e-56	hChon4
CRIM1	1.05174e-59	1.02703	0.566	0.262	3.51987e-55	hChon4
ITGA10	1.70304e-59	1.04743	0.733	0.418	5.69955e-55	hChon4
SDC4	8.18377e-59	0.918817	0.67	0.354	2.73886e-54	hChon4
YPEL2	1.66607e-57	0.955562	0.488	0.207	5.57582e-53	hChon4
ITM2A	3.73018e-55	0.791031	0.946	0.82	1.24838e-50	hChon4
S100B	3.82809e-55	0.839406	0.883	0.672	1.28115e-50	hChon4
PEG3	8.65837e-55	1.00449	0.888	0.623	2.8977e-50	hChon4
MSI2	1.30029e-53	0.999793	0.596	0.307	4.35168e-49	hChon4
FGF2	1.622e-53	0.789545	0.463	0.19	5.42835e-49	hChon4
CCN2	8.12197e-52	2.05961	0.699	0.433	2.71818e-47	hChon4
IRF2BP2	1.11945e-51	0.994285	0.618	0.333	3.74646e-47	hChon4
TAF1D	1.20978e-49	0.941986	0.782	0.56	4.04876e-45	hChon4
FNDC3B	2.33271e-49	0.889546	0.755	0.479	7.80688e-45	hChon4
PPP1R3B	2.35267e-48	0.836677	0.445	0.191	7.87367e-44	hChon4
FGFR3	3.49208e-48	0.885426	0.488	0.221	1.1687e-43	hChon4
EBF1	1.63224e-46	0.786297	0.562	0.282	5.4626e-42	hChon4
SOX6	2.93418e-46	0.998994	0.784	0.531	9.81981e-42	hChon4
SUSD5	1.76288e-45	0.870733	0.593	0.327	5.89984e-41	hChon4
RPS26	4.73387e-45	0.775568	0.915	0.933	1.58428e-40	hChon4
BAMBI	7.54545e-44	0.800928	0.58	0.314	2.52524e-39	hChon4
MAF	1.19712e-43	0.929499	0.411	0.173	4.00642e-39	hChon4
CHD9	1.9034e-43	0.862232	0.856	0.666	6.37011e-39	hChon4
PLAGL1	2.43554e-43	0.911755	0.733	0.473	8.15102e-39	hChon4
ADGRG6	5.68509e-43	0.830128	0.501	0.24	1.90263e-38	hChon4
SPINT2	1.05884e-42	0.807448	0.728	0.491	3.54363e-38	hChon4
AC006115.2	3.3099e-42	0.923305	0.67	0.402	1.10772e-37	hChon4
XYLT1	8.19512e-42	0.901949	0.562	0.296	2.74266e-37	hChon4
FOXC1	2.23725e-41	0.87961	0.818	0.628	7.48742e-37	hChon4
TMEM30A	2.51915e-41	0.813846	0.638	0.375	8.43084e-37	hChon4
CMYA5	3.8901e-41	0.793793	0.382	0.16	1.3019e-36	hChon4
CHPF	4.17085e-40	0.759333	0.604	0.357	1.39586e-35	hChon4
ARRDC3	6.4253e-40	0.808171	0.593	0.335	2.15036e-35	hChon4
ENPP1	2.19242e-38	0.859124	0.548	0.295	7.33736e-34	hChon4
NID2	3.38085e-38	0.764804	0.497	0.263	1.13147e-33	hChon4
BTG1	3.48048e-37	0.902976	0.807	0.656	1.16481e-32	hChon4
CDC42EP3	1.53233e-36	0.838755	0.672	0.462	5.12825e-32	hChon4
TIMP3	5.19395e-36	0.890405	0.627	0.379	1.73826e-31	hChon4
TXNIP	6.91932e-36	0.798577	0.703	0.495	2.31569e-31	hChon4
NKTR	3.35109e-35	0.863055	0.762	0.582	1.12151e-30	hChon4
SAT1	3.41658e-32	0.775554	0.49	0.277	1.14343e-27	hChon4
KCNQ1OT1	1.11223e-30	0.775737	0.921	0.819	3.72232e-26	hChon4
MBNL1	4.75666e-28	0.778751	0.64	0.455	1.59191e-23	hChon4
ZKSCAN1	1.37457e-23	0.752277	0.627	0.459	4.60028e-19	hChon4
ARHGAP21	4.84742e-22	0.764285	0.427	0.256	1.62229e-17	hChon4
ZNF503	6.16146e-21	0.809591	0.501	0.332	2.06206e-16	hChon4
NR4A1	1.23346e-18	0.977368	0.463	0.29	4.12801e-14	hChon4
HSPB1	6.88572e-17	0.790129	0.685	0.591	2.30444e-12	hChon4
