# Supplementary material for: Spatiotemporal Characterization of Human Early Intervertebral Disc Formation at Single‐Cell Resolution
Source: Adv Sci (Weinh). 2023 Mar 25;10(14):2206296. doi: 10.1002/advs.202206296 (PMC10190614; doi:10.1002/advs.202206296)
Supplement: Supplementary file 9 — Supporting Information [file ADVS-10-2206296-s003.xlsx]

## Sheet: Sheet1
id	hChon1	hChon2	hChon3	hChon4
NFIC (40g)	0.0527711	0.246741	0.582384	0.186517
NFIX (32g)	0.0612398	0.264083	0.569563	0.278652
HIF1A (145g)	0.0424588	0.128932	0.457502	0.341573
RARG (19g)	0.0372739	0.106088	0.353276	0.175281
FOXO3 (35g)	0.033414	0.204521	0.42189	0.2
RBPJ (18g)	0.0430349	0.15046	0.4283	0.247191
FOXD1_extended (14g)	0.177613	0.281665	0.103039	0.408989
TCF7L1 (12g)	0.23119	0.14149	0.0873694	0.579775
ZKSCAN1 (14g)	0.199735	0.139218	0.108025	0.579775
SOX6 (18g)	0.0639475	0.0165052	0.0318139	0.417978
SOX5 (21g)	0.0361217	0.0352829	0.11491	0.364045
NFAT5 (52g)	0.0481046	0.0257146	0.105651	0.404494
SOX9_extended (18g)	0.0460883	0.0362397	0.12963	0.395506
JUN (51g)	0.207282	0.0312164	0.168329	0.27191
ATF4 (48g)	0.166839	0.0416218	0.213675	0.364045
STAT3_extended (19g)	0.162	0.0236814	0.212963	0.444944
SMARCB1_extended (11g)	0.388236	0.38261	0.12773	0.00898876
SOX11 (117g)	0.337596	0.306303	0.121557	0
HMGA1 (18g)	0.210105	0.132998	0.0807217	0
HMGB3 (12g)	0.266678	0.163976	0.0947293	0
HMGA2 (56g)	0.201406	0.212534	0.0892688	0.0741573
SOX4 (79g)	0.207109	0.231312	0.0999525	0.00449438
FOXP1 (46g)	0.00760456	0.0438943	0.0750237	0.0674157
SAP30_extended (801g)	0.0115221	0.0200933	0.105413	0.0674157
SF1 (407g)	0.00979376	0.0222461	0.0885565	0.0898876
KDM5A (174g)	0.0149211	0.0216481	0.0581671	0.11236
ELK3_extended (798g)	0.0171103	0.0293027	0.103751	0.137079
SUZ12_extended (606g)	0.0163037	0.0392298	0.110636	0.121348
UBTF_extended (734g)	0.0145178	0.0315752	0.112298	0.114607
SMC3_extended (25g)	0.113204	0.058725	0.0683761	0.0269663
REST_extended (258g)	0.00570342	0.00729578	0.019943	0.0292135
EGR1 (817g)	0.000460883	0.000119603	0.00118708	0.00674157
TAF7 (244g)	0.00195875	0.00215285	0.0042735	0.00449438
XBP1 (417g)	0.00864155	0.00334888	0.0246914	0.0561798
YY1 (587g)	0.0095057	0.0119603	0.0263533	0.0696629
HDAC2_extended (1167g)	0.00593386	0.00765459	0.0441595	0.0314607
KDM5B_extended (1129g)	0.00737412	0.0119603	0.0617284	0.047191
RAD21_extended (1005g)	0.00777739	0.008133	0.0633903	0.0404494
LEF1_extended (25g)	0.0541537	0.0533429	0.00379867	0.247191
GTF2F1_extended (947g)	0.0216615	0.0588446	0.151709	0.186517
SMARCA4_extended (1155g)	0.0189538	0.0565722	0.141263	0.155056
NR3C1 (768g)	0.0263855	0.0528645	0.138414	0.229213
CTCF_extended (1030g)	0.0265007	0.0678149	0.173789	0.211236
ELF2_extended (751g)	0.0263279	0.0558546	0.168803	0.220225
NFE2L2_extended (14g)	0.100415	0.154527	0.110636	0.346067
SP3_extended (15g)	0.0657334	0.139098	0.156458	0.274157
CHD1 (19g)	0.0765641	0.16577	0.111823	0.233708
SMAD5 (12g)	0.103122	0.202966	0.1415	0.240449
UBE2K (27g)	0.0873373	0.184428	0.142213	0.285393
CHD2 (1109g)	0.0342781	0.0705657	0.191121	0.307865
POLR2A (1470g)	0.0347966	0.0910178	0.199668	0.265169
BDP1 (14g)	0.0808273	0.201411	0.245964	0.352809
KLF3_extended (10g)	0.0693052	0.172348	0.255698	0.217978
CUX1_extended (42g)	0.0223528	0.179883	0.389364	0.0494382
VEZF1_extended (12g)	0.0910819	0.177012	0.114672	0.114607
TCF4_extended (26g)	0.0130199	0.104772	0.270418	0.0494382
TWIST1 (26g)	0.0142297	0.107045	0.189459	0.011236
MAZ_extended (595g)	0.063429	0.0588446	0.183761	0.0966292
JUND (46g)	0.147022	0.0295419	0.191358	0.0741573
KLF6 (36g)	0.106291	0.0379141	0.230532	0.0292135
BCLAF1 (569g)	1	0.99988	0.999763	1
SOX8 (24g)	0.641721	0.412271	0.805793	0.997753
CREB3L2 (406g)	0.626397	0.617988	0.867521	1
KLF2_extended (128g)	0.642528	0.656859	0.880817	1
JDP2 (12g)	0.570573	0.603636	0.817664	0.919101
FOS (83g)	0.613262	0.552565	0.859449	1
FOSB (120g)	0.618159	0.557589	0.869658	1
JUNB (138g)	0.576103	0.531276	0.863723	1
PLAGL1 (16g)	0.564927	0.547064	0.859924	0.997753
UQCRB (28g)	0.533702	0.428657	0.500712	0.597753
FOXC2 (26g)	0.623401	0.327234	0.473884	0.995506
FOXC1 (15g)	0.627722	0.616194	0.493827	0.865169
MECOM (16g)	0.643104	0.591676	0.409069	0.950562
EBF1 (25g)	0.74686	0.55711	0.507597	1
TCF7L2_extended (18g)	0.667992	0.621696	0.646486	0.966292
