# Supplementary material for: Spatiotemporal Characterization of Human Early Intervertebral Disc Formation at Single‐Cell Resolution
Source: Adv Sci (Weinh). 2023 Mar 25;10(14):2206296. doi: 10.1002/advs.202206296 (PMC10190614; doi:10.1002/advs.202206296)
Supplement: Supplementary file 10 — Supporting Information [file ADVS-10-2206296-s007.xlsx]

## Sheet: Sheet1
gene	p_val	avg_log2FC	pct.1	pct.2	p_val_adj	cluster
SCRG1	0	1.91961	0.62	0.232	0	6
ABI3BP	0	1.88313	0.557	0.208	0	6
CLEC3B	0	1.57306	0.438	0.085	0	6
PAX1	0	1.45647	0.691	0.248	0	6
BGN	0	1.4281	0.598	0.408	0	6
POSTN	0	1.42488	0.727	0.55	0	6
TCF4	0	1.40973	0.816	0.675	0	6
FMOD	0	1.40782	0.583	0.375	0	6
ITGBL1	0	1.39662	0.44	0.137	0	6
NCKAP5	0	1.36165	0.47	0.092	0	6
IGFBP3	0	1.28904	0.345	0.145	0	6
COL5A2	0	1.28664	0.845	0.8	0	6
PRSS35	0	1.25004	0.567	0.379	0	6
AOPEP	0	1.1621	0.636	0.299	0	6
SPARC	0	1.16051	0.855	0.892	0	6
MYLK	0	1.13562	0.441	0.1	0	6
TSPO	0	1.12644	0.668	0.427	0	6
COL14A1	0	1.11078	0.706	0.497	0	6
MFAP4	0	1.0985	0.782	0.684	0	6
COL11A1	0	1.07752	0.722	0.544	0	6
PRPH	0	1.04055	0.29	0.054	0	6
SMOC1	0	1.03942	0.395	0.079	0	6
LTBP2	0	0.99759	0.343	0.088	0	6
COL2A1	0	0.994171	0.831	0.577	0	6
C1QTNF3	0	0.973092	0.352	0.219	0	6
ID4	0	0.972205	0.531	0.306	0	6
S100A6	0	0.967999	0.819	0.69	0	6
PCP4	0	0.953916	0.353	0.1	0	6
COL1A1	0	0.942096	0.909	0.912	0	6
RGCC	0	0.92102	0.452	0.219	0	6
MFGE8	0	0.900747	0.403	0.215	0	6
SSC5D	0	0.892043	0.348	0.105	0	6
RGS10	0	0.889576	0.553	0.341	0	6
GPC1	0	0.879469	0.425	0.197	0	6
CCND2	0	0.875597	0.808	0.75	0	6
B2M	0	0.874678	0.739	0.58	0	6
OLFML2B	0	0.863402	0.407	0.189	0	6
FBLN2	0	0.839777	0.532	0.333	0	6
CLDN1	0	0.830835	0.32	0.075	0	6
CRYAB	0	0.817603	0.339	0.146	0	6
S100A10	0	0.814141	0.766	0.651	0	6
FBLN5	0	0.811764	0.473	0.318	0	6
CHRD	0	0.805711	0.33	0.097	0	6
MFAP2	0	0.798275	0.797	0.779	0	6
SOX9	0	0.787931	0.56	0.354	0	6
CLU	0	0.787599	0.638	0.471	0	6
RCN3	0	0.783373	0.486	0.318	0	6
COL6A2	0	0.773962	0.8	0.801	0	6
FBN2	0	0.760675	0.72	0.704	0	6
DPYSL3	0	0.759938	0.542	0.326	0	6
BARX1	0	0.758472	0.254	0.035	0	6
CGNL1	0	0.752439	0.382	0.162	0	6
FAM180A	0	0.750901	0.263	0.029	0	6
CSMD1	0	0.750872	0.298	0.053	0	6
MKX	0	0.745489	0.332	0.077	0	6
NXPH2	0	0.739989	0.289	0.058	0	6
ASPN	0	0.721731	0.505	0.349	0	6
FNDC1	0	0.719053	0.396	0.228	0	6
CALD1	0	0.714611	0.896	0.915	0	6
FAM3C	0	0.712577	0.531	0.416	0	6
NKX3-2	0	0.709878	0.325	0.09	0	6
COL9A3	0	0.696123	0.708	0.499	0	6
LINC00632	0	0.690681	0.416	0.251	0	6
GLS	0	0.686672	0.435	0.25	0	6
LRIG1	0	0.686124	0.35	0.144	0	6
VASN	0	0.684101	0.464	0.272	0	6
PMP22	0	0.681841	0.788	0.64	0	6
ACAN	0	0.679535	0.303	0.109	0	6
TRPS1	0	0.667208	0.634	0.475	0	6
ITGB1	0	0.66288	0.782	0.795	0	6
TGFB3	0	0.655716	0.42	0.221	0	6
LIMCH1	0	0.654241	0.677	0.503	0	6
PAX9	0	0.64968	0.438	0.21	0	6
COL6A1	0	0.649185	0.755	0.736	0	6
PLOD2	0	0.641962	0.459	0.312	0	6
CCND1	0	0.632128	0.632	0.514	0	6
HAPLN3	0	0.619775	0.28	0.102	0	6
CREB5	0	0.618696	0.474	0.279	0	6
LDHA	0	0.611659	0.764	0.738	0	6
SEMA3E	0	0.610077	0.295	0.098	0	6
HAPLN1	0	0.610013	0.309	0.15	0	6
DNER	0	0.609366	0.251	0.075	0	6
CD82	0	0.601908	0.262	0.064	0	6
DSEL	0	0.589459	0.396	0.254	0	6
COL15A1	0	0.581836	0.316	0.159	0	6
METRNL	0	0.578133	0.514	0.357	0	6
TCEAL2	0	0.574117	0.305	0.115	0	6
HLA-A	0	0.571334	0.41	0.255	0	6
LSAMP	0	0.556396	0.437	0.289	0	6
MATN4	0	0.554322	0.408	0.192	0	6
SERTAD4-AS1	0	0.553612	0.367	0.201	0	6
TENM3	0	0.553192	0.449	0.302	0	6
HECTD2	0	0.548749	0.331	0.171	0	6
HHIP-AS1	0	0.542903	0.315	0.139	0	6
ENPP1	0	0.54062	0.252	0.101	0	6
TM4SF1	0	0.536026	0.351	0.173	0	6
FOXP1	0	0.535016	0.65	0.548	0	6
PALMD	0	0.532828	0.254	0.082	0	6
EMILIN3	0	0.531635	0.317	0.154	0	6
PRSS23	0	0.52669	0.342	0.186	0	6
MCAM	0	0.52261	0.284	0.129	0	6
SEMA3A	0	0.51884	0.485	0.337	0	6
SLC38A1	0	0.513456	0.371	0.223	0	6
CD109	0	0.512758	0.256	0.117	0	6
COL8A1	0	0.502924	0.396	0.202	0	6
CNMD	6.24843e-307	0.506421	0.447	0.286	2.09116e-302	6
PALM2-AKAP2	1.99532e-297	0.595717	0.456	0.337	6.67773e-293	6
NUCB2	3.7062e-294	0.613073	0.512	0.406	1.24036e-289	6
RASSF8	6.13833e-285	0.584458	0.45	0.335	2.05432e-280	6
COPZ2	1.40238e-281	0.617454	0.48	0.382	4.69335e-277	6
NET1	7.81452e-280	0.510746	0.515	0.396	2.61529e-275	6
GYPC	3.63659e-278	0.576989	0.633	0.562	1.21706e-273	6
TGFBR2	8.04274e-263	0.500292	0.413	0.288	2.69166e-258	6
CDK6	9.32579e-255	0.53825	0.485	0.38	3.12106e-250	6
LOX	4.66358e-254	0.509182	0.448	0.322	1.56076e-249	6
MXRA5	1.16007e-251	0.776624	0.556	0.49	3.88242e-247	6
SPTBN1	3.26162e-247	0.620974	0.626	0.576	1.09157e-242	6
COL1A2	1.57218e-238	0.812944	0.96	0.986	5.26162e-234	6
AEBP1	3.00879e-231	0.609043	0.479	0.391	1.00695e-226	6
HSPA1B	6.46008e-230	0.63953	0.4	0.285	2.16199e-225	6
BNIP3	4.47412e-228	0.807517	0.405	0.308	1.49735e-223	6
P4HA1	5.45138e-220	0.608173	0.517	0.443	1.82441e-215	6
CDKN1C	5.3838e-209	0.601833	0.697	0.683	1.8018e-204	6
GAS1	4.40295e-200	0.54275	0.591	0.542	1.47353e-195	6
XIST	1.06035e-195	0.553466	0.466	0.358	3.54868e-191	6
H1F0	5.91722e-194	0.57518	0.574	0.514	1.98032e-189	6
NEAT1	2.5948e-183	0.573504	0.319	0.22	8.68401e-179	6
TGFBI	1.03411e-146	0.605411	0.556	0.512	3.46085e-142	6
HSPA1A	7.94573e-126	0.532726	0.511	0.459	2.6592e-121	6
HBG2	5.03971e-93	0.688041	0.305	0.239	1.68664e-88	6
HBA2	1.48027e-62	0.562853	0.296	0.244	4.95402e-58	6
CCN3	0	1.24815	0.426	0.215	0	7
DLK1	0	1.22361	0.6	0.416	0	7
ITM2A	0	1.2007	0.762	0.631	0	7
TNXB	0	1.14607	0.324	0.078	0	7
SCN7A	0	1.14554	0.312	0.097	0	7
SFRP1	0	1.11934	0.788	0.449	0	7
IGFBP6	0	1.11067	0.455	0.236	0	7
PEG10	0	1.06123	0.801	0.591	0	7
EGFL6	0	1.05386	0.591	0.264	0	7
SPRY1	0	0.973672	0.619	0.265	0	7
SPRY2	0	0.943096	0.551	0.189	0	7
TSHZ2	0	0.903808	0.681	0.339	0	7
FGF7	0	0.849854	0.376	0.117	0	7
H19	0	0.844602	0.771	0.581	0	7
EBF2	0	0.840675	0.654	0.285	0	7
TMEFF2	0	0.81308	0.381	0.088	0	7
PLPP3	0	0.804735	0.518	0.338	0	7
TCF7L2	0	0.792049	0.608	0.339	0	7
NTM	0	0.782836	0.392	0.111	0	7
CAPN6	0	0.780292	0.441	0.257	0	7
CHODL	0	0.762643	0.367	0.125	0	7
COL6A6	0	0.754436	0.285	0.068	0	7
HIC1	0	0.71612	0.557	0.233	0	7
NGFR	0	0.710432	0.276	0.119	0	7
EBF3	0	0.697859	0.672	0.37	0	7
PDGFRA	0	0.691354	0.807	0.562	0	7
SERPINE2	0	0.690233	0.527	0.288	0	7
CRABP1	0	0.682654	0.711	0.442	0	7
MYADM	0	0.677662	0.534	0.355	0	7
RND3	0	0.659478	0.69	0.434	0	7
CNTFR	0	0.647814	0.351	0.137	0	7
KCTD12	0	0.634521	0.61	0.383	0	7
FST	0	0.631279	0.302	0.157	0	7
CALM1	0	0.621828	0.878	0.771	0	7
TMEM59L	0	0.607289	0.344	0.1	0	7
PHLDA1	0	0.603489	0.412	0.163	0	7
MATN2	0	0.600499	0.322	0.134	0	7
FAT3	0	0.587147	0.353	0.152	0	7
FNDC5	0	0.569264	0.432	0.199	0	7
BOC	0	0.560467	0.722	0.511	0	7
SFRP2	0	0.55679	0.764	0.529	0	7
FOS	0	0.546136	0.805	0.64	0	7
THY1	0	0.54513	0.682	0.46	0	7
LOXL2	0	0.543884	0.525	0.32	0	7
LAMB1	0	0.537984	0.638	0.455	0	7
SOD3	0	0.535296	0.281	0.109	0	7
PCDH7	0	0.524186	0.362	0.166	0	7
NIBAN1	0	0.521195	0.361	0.168	0	7
TMSB4X	0	0.51559	0.991	0.959	0	7
NCALD	0	0.510007	0.328	0.128	0	7
IGFBP5	0	0.509973	0.782	0.597	0	7
COL6A3	7.33098e-302	0.61154	0.798	0.667	2.45346e-297	7
SPARCL1	2.1388e-269	0.588684	0.483	0.322	7.15791e-265	7
DCN	4.84905e-226	0.618346	0.777	0.695	1.62283e-221	7
GSN	2.04869e-205	0.678933	0.445	0.324	6.85634e-201	7
ZFP36	1.04467e-155	0.688014	0.292	0.186	3.49619e-151	7
CXCL12	0	1.63521	0.885	0.444	0	8
CRABP1	0	1.56498	0.744	0.444	0	8
SULT1E1	0	1.40907	0.44	0.134	0	8
IGFBP7	0	1.40768	0.431	0.159	0	8
EDNRA	0	1.21178	0.662	0.28	0	8
ANGPT2	0	1.15738	0.342	0.087	0	8
ZEB2	0	1.13566	0.539	0.172	0	8
NRP1	0	1.0819	0.554	0.197	0	8
CTSC	0	1.00863	0.559	0.274	0	8
HES4	0	0.961517	0.53	0.2	0	8
RSPO3	0	0.959134	0.366	0.154	0	8
NR2F1	0	0.909249	0.612	0.347	0	8
NR2F2	0	0.902521	0.613	0.344	0	8
GUCY1A1	0	0.898011	0.256	0.023	0	8
PRRX1	0	0.888255	0.718	0.399	0	8
SPARCL1	0	0.871409	0.528	0.32	0	8
TSHZ2	0	0.843145	0.645	0.353	0	8
COL21A1	0	0.808559	0.517	0.306	0	8
PKDCC	0	0.797563	0.78	0.51	0	8
PBX1	0	0.751177	0.664	0.481	0	8
GMDS	0	0.738983	0.577	0.369	0	8
CDH11	0	0.732606	0.797	0.576	0	8
NRP2	0	0.702886	0.527	0.279	0	8
APOE	0	0.693754	0.598	0.362	0	8
SLIT3	0	0.683998	0.442	0.196	0	8
SHISA3	0	0.681717	0.324	0.147	0	8
JAG1	0	0.675235	0.379	0.129	0	8
SEPTIN11	0	0.603395	0.852	0.713	0	8
IFITM3	0	0.578234	0.904	0.767	0	8
SULF1	0	0.575539	0.392	0.203	0	8
DKK2	0	0.572045	0.393	0.202	0	8
FOXD1	0	0.571968	0.605	0.426	0	8
SFRP1	0	0.557624	0.715	0.468	0	8
HES1	0	0.551173	0.554	0.331	0	8
LRRC17	0	0.54482	0.703	0.488	0	8
NOTCH3	0	0.535687	0.457	0.261	0	8
FILIP1L	0	0.520748	0.34	0.161	0	8
HELLPAR	1.73393e-265	0.68823	0.297	0.161	5.80293e-261	8
IGF1	4.88783e-243	1.36644	0.46	0.336	1.63581e-238	8
CPE	5.89492e-213	0.538017	0.813	0.716	1.97285e-208	8
OLFML3	3.03957e-212	0.543532	0.683	0.56	1.01725e-207	8
SERPINE2	8.08907e-128	0.650739	0.42	0.309	2.70717e-123	8
THY1	4.07004e-124	0.547682	0.566	0.482	1.36212e-119	8
MAB21L2	0	1.15274	0.401	0.042	0	9
ID1	0	1.14503	0.819	0.554	0	9
ID2	0	1.01522	0.616	0.376	0	9
ZIC1	0	0.90886	0.634	0.304	0	9
ID3	0	0.885237	0.861	0.714	0	9
PRRX2	0	0.835776	0.489	0.235	0	9
ZIC2	0	0.751113	0.555	0.214	0	9
NNAT	0	0.751107	0.648	0.464	0	9
MECOM	0	0.730004	0.453	0.22	0	9
EPHA3	0	0.674508	0.451	0.264	0	9
UCHL1	0	0.658651	0.697	0.508	0	9
FRZB	0	0.614862	0.502	0.296	0	9
COL9A2	0	0.536179	0.564	0.327	0	9
ZIC4	0	0.532337	0.309	0.114	0	9
TWIST1	2.16296e-297	0.540418	0.765	0.613	7.23878e-293	9
SIX1	1.03522e-239	0.515205	0.437	0.268	3.46456e-235	9
PTX3	1.48038e-217	0.551426	0.4	0.241	4.95437e-213	9
SHISA3	4.71504e-168	0.629787	0.276	0.158	1.57798e-163	9
CNMD	0	1.56525	0.69	0.28	0	10
MATN4	0	1.48863	0.576	0.198	0	10
COL9A3	0	1.37739	0.848	0.508	0	10
COL9A1	0	1.31756	0.489	0.236	0	10
COL2A1	0	1.28783	0.872	0.599	0	10
MIA	0	1.25373	0.491	0.153	0	10
ECRG4	0	1.24587	0.598	0.362	0	10
CYTL1	0	1.182	0.403	0.178	0	10
THBS2	0	1.17512	0.488	0.273	0	10
SLC40A1	0	1.17478	0.377	0.173	0	10
COL11A1	0	1.16982	0.804	0.555	0	10
IRX2	0	1.1125	0.32	0.081	0	10
COL9A2	0	1.089	0.635	0.324	0	10
HAPLN1	0	1.08782	0.401	0.158	0	10
TNC	0	1.0522	0.534	0.248	0	10
TM4SF1	0	1.02054	0.466	0.181	0	10
DLK1	0	1.00449	0.673	0.422	0	10
CTHRC1	0	1.00169	0.734	0.535	0	10
COL12A1	2.43268e-164	0.878346	0.716	0.66	8.14145e-160	10
LTBP1	0	0.860988	0.665	0.463	0	10
S100B	0	0.799584	0.343	0.144	0	10
COL14A1	1.71848e-180	0.771886	0.637	0.525	5.75125e-176	10
THBS1	7.72689e-209	0.7453	0.418	0.261	2.58596e-204	10
ACAN	0	0.730096	0.329	0.127	0	10
COL11A2	2.95799e-247	0.710971	0.255	0.112	9.89952e-243	10
PRELP	0	0.710824	0.36	0.154	0	10
TSC22D1	0	0.693158	0.907	0.796	0	10
PMP22	0	0.689904	0.832	0.651	0	10
FOXC1	0	0.658016	0.742	0.491	0	10
CDC42EP3	0	0.652964	0.413	0.213	0	10
SNHG8	8.03521e-279	0.639967	0.772	0.665	2.68914e-274	10
PTN	1.16851e-240	0.636994	0.891	0.794	3.91065e-236	10
SPINT2	0	0.629923	0.492	0.279	0	10
SOX6	0	0.617147	0.403	0.179	0	10
RFLNA	0	0.615727	0.522	0.29	0	10
MAF	1.4111e-118	0.615101	0.36	0.248	4.72254e-114	10
SOX9	0	0.601651	0.614	0.37	0	10
GMDS	2.62829e-264	0.601189	0.58	0.378	8.79608e-260	10
MAFB	1.24626e-272	0.595238	0.365	0.188	4.17085e-268	10
UNCX	0	0.584846	0.252	0.069	0	10
COL8A2	2.10787e-250	0.574096	0.449	0.268	7.05441e-246	10
FGFR2	2.27844e-300	0.567431	0.382	0.194	7.62525e-296	10
FGFR1	2.13872e-119	0.567035	0.66	0.593	7.15765e-115	10
MPPED2	1.2546e-275	0.566821	0.482	0.286	4.19876e-271	10
CAPN6	2.43683e-150	0.563284	0.414	0.272	8.15533e-146	10
SOX5	2.19112e-296	0.561124	0.432	0.231	7.33301e-292	10
PRSS23	8.7545e-129	0.556158	0.321	0.204	2.92987e-124	10
CCN2	2.70349e-94	0.554154	0.441	0.336	9.04777e-90	10
RBP4	1.94703e-224	0.531085	0.26	0.119	6.51611e-220	10
AUXG01000058.1	5.10081e-144	0.530499	0.431	0.294	1.70709e-139	10
FMOD	1.00077e-285	0.520063	0.606	0.394	3.34927e-281	10
GAS5	6.2888e-151	0.51843	0.772	0.726	2.10467e-146	10
ITGA10	0	0.512003	0.27	0.104	0	10
TNMD	0	3.60816	0.609	0.065	0	11
THBS4	0	2.04703	0.397	0.136	0	11
SCX	0	1.89238	0.875	0.352	0	11
CHODL	0	1.75809	0.53	0.127	0	11
POSTN	0	1.66194	0.808	0.561	0	11
HTRA1	0	1.32152	0.777	0.425	0	11
SPARCL1	0	1.03442	0.56	0.327	0	11
TNC	0	0.932939	0.586	0.244	0	11
ASPN	1.12513e-246	0.924971	0.545	0.362	3.76546e-242	11
ANGPTL6	0	0.873836	0.38	0.084	0	11
FIBIN	0	0.862077	0.71	0.446	0	11
CTHRC1	0	0.847276	0.807	0.529	0	11
C1QTNF3	0	0.819835	0.585	0.212	0	11
GAS2	0	0.805899	0.814	0.517	0	11
CADM1	0	0.738279	0.757	0.407	0	11
WIF1	0	0.738089	0.257	0.045	0	11
MGP	9.31167e-170	0.715548	0.654	0.532	3.11634e-165	11
NIBAN1	0	0.670078	0.468	0.172	0	11
MEOX2	0	0.669754	0.562	0.245	0	11
CCDC80	0	0.668617	0.739	0.517	0	11
RFLNB	0	0.654579	0.427	0.156	0	11
FSTL5	0	0.617421	0.279	0.053	0	11
COTL1	0	0.607711	0.573	0.317	0	11
LOXL2	0	0.607528	0.605	0.327	0	11
ZNF185	0	0.594334	0.323	0.065	0	11
WNK1	0	0.584591	0.515	0.287	0	11
RGS3	0	0.575367	0.576	0.308	0	11
CNN3	0	0.553493	0.915	0.802	0	11
ANGPTL1	0	0.548092	0.628	0.308	0	11
TRIL	0	0.545637	0.431	0.175	0	11
TAGLN	7.09088e-197	0.540425	0.601	0.407	2.3731e-192	11
SOSTDC1	0	0.534431	0.324	0.12	0	11
MEST	0	0.532089	0.949	0.871	0	11
LRRC17	2.93537e-242	0.505821	0.709	0.497	9.8238e-238	11
FN1	5.05845e-192	0.504152	0.908	0.783	1.69291e-187	11
COL8A1	0	2.04609	0.553	0.215	0	12
TIMP3	0	2.03869	0.702	0.496	0	12
APOE	0	1.94334	0.809	0.363	0	12
SLIT2	0	1.7871	0.601	0.178	0	12
AKAP12	0	1.55499	0.825	0.538	0	12
SULT1E1	0	1.38983	0.519	0.148	0	12
GJA1	0	1.37895	0.807	0.466	0	12
CLU	0	1.28733	0.73	0.485	0	12
SLC16A9	0	1.18921	0.397	0.139	0	12
GAP43	0	1.14476	0.43	0.087	0	12
GJB2	0	1.11479	0.252	0.019	0	12
LEPR	0	1.08716	0.294	0.077	0	12
ALCAM	0	1.07182	0.594	0.243	0	12
ZIC2	0	1.06068	0.698	0.217	0	12
FXYD5	0	1.0579	0.42	0.186	0	12
SMOC2	0	1.00744	0.43	0.186	0	12
RBP1	0	1.00131	0.825	0.54	0	12
SPINT2	0	1.00058	0.594	0.277	0	12
FOXC1	0	0.98627	0.821	0.491	0	12
APLP2	0	0.983117	0.675	0.442	0	12
THSD4	0	0.974432	0.388	0.137	0	12
FOXC2	0	0.89026	0.637	0.262	0	12
CALCRL	0	0.879652	0.343	0.127	0	12
TMEM100	0	0.874409	0.308	0.063	0	12
LMO4	0	0.869841	0.629	0.372	0	12
CFH	0	0.867974	0.408	0.128	0	12
CTSC	0	0.867174	0.653	0.286	0	12
LOX	0	0.810527	0.61	0.327	0	12
GMDS	0	0.789637	0.725	0.372	0	12
FRZB	0	0.788699	0.598	0.297	0	12
NDNF	0	0.780658	0.354	0.133	0	12
CPE	0	0.750096	0.869	0.719	0	12
DHRS3	0	0.749653	0.498	0.249	0	12
SULF1	0	0.726766	0.483	0.209	0	12
ZIC1	0	0.713188	0.681	0.313	0	12
SCARA5	0	0.708422	0.319	0.083	0	12
BMP4	0	0.687734	0.514	0.269	0	12
IGFBP2	0	0.660977	0.942	0.795	0	12
EPHA7	0	0.65565	0.486	0.205	0	12
SDC2	0	0.654342	0.702	0.444	0	12
CLDN11	0	0.650727	0.37	0.108	0	12
RARRES2	0	0.63508	0.517	0.264	0	12
S100A11	0	0.628956	0.968	0.864	0	12
ACKR3	0	0.626811	0.339	0.126	0	12
CDH6	0	0.606751	0.282	0.061	0	12
ARHGAP29	0	0.602974	0.569	0.251	0	12
FMO1	0	0.596452	0.259	0.043	0	12
ZIC4	0	0.531341	0.378	0.117	0	12
MEF2C	0	0.515671	0.349	0.144	0	12
LGI1	0	0.506029	0.251	0.039	0	12
ANXA2	7.13736e-301	0.640386	0.927	0.771	2.38866e-296	12
ARL4D	2.97628e-295	0.733207	0.314	0.128	9.96071e-291	12
PPIC	6.18456e-295	0.717322	0.627	0.392	2.06979e-290	12
COL26A1	9.44458e-294	0.619476	0.469	0.237	3.16082e-289	12
DAB2	1.89399e-291	0.549309	0.759	0.509	6.33863e-287	12
CST3	1.10591e-275	0.928419	0.868	0.714	3.70116e-271	12
ID3	1.1684e-261	0.683942	0.882	0.718	3.91028e-257	12
HES4	4.58213e-261	0.577527	0.452	0.227	1.5335e-256	12
CCN3	2.81115e-259	0.980676	0.44	0.233	9.40808e-255	12
JAM3	7.60404e-256	0.548613	0.455	0.243	2.54484e-251	12
FBLN1	7.96454e-241	0.845456	0.893	0.762	2.66549e-236	12
ANGPT1	1.35239e-231	0.60667	0.32	0.144	4.52603e-227	12
FOXP1	1.10902e-228	0.561686	0.754	0.554	3.71157e-224	12
CCN2	6.83489e-228	1.26349	0.544	0.332	2.28743e-223	12
IL6ST	2.36242e-201	0.56094	0.559	0.357	7.90632e-197	12
SLC26A2	2.26474e-189	0.967734	0.326	0.164	7.5794e-185	12
SIX1	8.02362e-182	0.521688	0.458	0.273	2.68526e-177	12
PCOLCE	2.41366e-159	0.509853	0.924	0.824	8.0778e-155	12
EPB41L2	4.51463e-159	0.520975	0.74	0.569	1.51091e-154	12
ELN	1.30356e-158	0.816719	0.604	0.442	4.36261e-154	12
ATP1B1	6.69079e-158	0.533931	0.45	0.277	2.23921e-153	12
FBLN5	7.88492e-157	0.648485	0.5	0.336	2.63885e-152	12
ID1	4.63305e-156	0.635826	0.736	0.57	1.55054e-151	12
IGFBP6	1.00996e-153	0.981949	0.423	0.258	3.38003e-149	12
IGFBP5	1.95653e-149	0.90814	0.738	0.616	6.54793e-145	12
NPW	4.72919e-137	0.550927	0.407	0.244	1.58272e-132	12
JUN	2.65252e-103	0.581591	0.846	0.736	8.87718e-99	12
KLF2	6.28485e-103	0.6749	0.388	0.251	2.10335e-98	12
TSC22D1	2.59107e-101	0.556546	0.896	0.8	8.67154e-97	12
ASPN	1.09022e-94	0.575096	0.5	0.369	3.64863e-90	12
HES1	1.30263e-86	0.506884	0.487	0.35	4.35951e-82	12
DUSP1	3.0448e-77	1.07939	0.439	0.329	1.019e-72	12
OGN	9.35672e-46	0.513343	0.748	0.72	3.13141e-41	12
ZFP36	1.33773e-39	0.630364	0.269	0.197	4.47698e-35	12
FOSB	1.9513e-37	0.652037	0.278	0.207	6.53043e-33	12
CCN1	3.38657e-31	0.776612	0.521	0.44	1.13338e-26	12
EGR1	1.55298e-21	0.518748	0.371	0.319	5.19736e-17	12
JUNB	8.64105e-17	0.948143	0.405	0.367	2.8919e-12	12
CSRP2	0	1.29892	0.828	0.477	0	13
TWIST1	0	1.27982	0.883	0.614	0	13
CRABP1	0	1.21779	0.898	0.457	0	13
TUBB2B	0	1.1893	0.861	0.461	0	13
ZFHX3	0	1.18883	0.796	0.499	0	13
TWIST2	0	1.10495	0.494	0.206	0	13
CRNDE	0	1.05409	0.571	0.131	0	13
SFRP1	0	1.02763	0.815	0.481	0	13
MEIS2	0	0.971272	0.716	0.295	0	13
TUBA1A	0	0.905147	0.986	0.883	0	13
JPT1	0	0.879662	0.799	0.508	0	13
PEG10	0	0.825557	0.847	0.609	0	13
HMGA2	0	0.817573	0.732	0.417	0	13
CENPV	0	0.816364	0.631	0.298	0	13
VIM	0	0.809922	0.998	0.989	0	13
EN1	0	0.781183	0.297	0.02	0	13
CRABP2	0	0.774918	0.909	0.601	0	13
L1TD1	0	0.75323	0.316	0.034	0	13
MDK	0	0.746053	0.993	0.879	0	13
IRX3	0	0.737273	0.357	0.032	0	13
TMSB15A	0	0.72928	0.674	0.342	0	13
TMSB10	0	0.713976	1	0.988	0	13
H2AFY2	0	0.707089	0.673	0.344	0	13
PTX3	0	0.696046	0.533	0.24	0	13
PRRX1	0	0.687897	0.734	0.421	0	13
HMGB3	0	0.685818	0.626	0.34	0	13
ACAT2	0	0.679451	0.524	0.243	0	13
BASP1	0	0.664146	0.952	0.807	0	13
RAN	0	0.647858	0.942	0.802	0	13
ZFHX4-AS1	0	0.614568	0.494	0.195	0	13
CFL1	0	0.595879	0.983	0.919	0	13
MARCKSL1	0	0.593751	0.966	0.833	0	13
CNN2	0	0.572395	0.667	0.374	0	13
TUBB	0	0.563875	0.989	0.917	0	13
NDUFS5	0	0.549484	0.938	0.801	0	13
STMN1	0	0.53755	0.988	0.924	0	13
CCBE1	0	0.535043	0.277	0.056	0	13
MARCKS	0	0.534368	0.998	0.967	0	13
NDUFA4	0	0.526121	0.976	0.884	0	13
HMGN1	0	0.523133	0.978	0.899	0	13
ATP5MC3	0	0.511824	0.952	0.831	0	13
TPM2	9.15909e-304	0.624863	0.912	0.759	3.06527e-299	13
SLF1	2.83566e-300	0.507226	0.361	0.148	9.49011e-296	13
NRP2	2.96786e-300	0.734499	0.562	0.295	9.93254e-296	13
DDAH2	4.87414e-293	0.54509	0.893	0.702	1.63123e-288	13
CENPW	1.49447e-291	0.582988	0.454	0.212	5.00155e-287	13
H2AFZ	4.96328e-283	0.661345	0.907	0.744	1.66106e-278	13
KPNA2	1.27536e-281	0.79183	0.479	0.235	4.26823e-277	13
PAFAH1B3	2.65859e-280	0.519484	0.841	0.607	8.89751e-276	13
PPP1R14B	6.82112e-276	0.543309	0.87	0.685	2.28283e-271	13
ODC1	2.51367e-267	0.537783	0.672	0.421	8.41249e-263	13
SRSF7	2.2358e-262	0.533023	0.873	0.701	7.48254e-258	13
TUBA1B	1.13796e-256	0.646413	0.949	0.833	3.8084e-252	13
SOX11	4.56997e-246	0.543021	0.788	0.544	1.52943e-241	13
FDFT1	5.82841e-238	0.512051	0.522	0.293	1.95059e-233	13
NR2F1	3.31967e-229	0.625439	0.61	0.367	1.11099e-224	13
APCDD1	1.94489e-210	0.599247	0.343	0.159	6.50895e-206	13
PTTG1	2.07075e-205	0.91665	0.444	0.24	6.93019e-201	13
LUM	4.19507e-192	0.512968	0.839	0.629	1.40397e-187	13
IFITM2	1.06709e-190	0.600202	0.67	0.463	3.57123e-186	13
RSPO3	1.94476e-186	0.509283	0.354	0.17	6.50854e-182	13
TAGLN	1.33993e-184	0.61352	0.627	0.411	4.48435e-180	13
CKS2	1.85925e-184	0.730823	0.471	0.263	6.22237e-180	13
CCNB1	9.35012e-133	0.753154	0.253	0.124	3.12921e-128	13
CENPF	1.02567e-125	0.779636	0.348	0.194	3.43262e-121	13
TUBB4B	1.19235e-107	0.676976	0.675	0.499	3.99043e-103	13
CCNB2	1.42102e-93	0.566277	0.252	0.141	4.75571e-89	13
UBE2C	2.03741e-92	0.905883	0.328	0.199	6.8186e-88	13
UBE2S	4.8483e-80	0.584744	0.565	0.421	1.62258e-75	13
HMGB2	1.44817e-41	0.522109	0.577	0.472	4.84659e-37	13
SFRP2	3.39253e-188	1.73809	0.677	0.558	1.13538e-183	14
CADM1	2.98316e-80	0.753165	0.508	0.432	9.98374e-76	14
SFRP1	3.18786e-174	0.731737	0.664	0.49	1.06688e-169	14
NNAT	2.4828e-65	0.592396	0.562	0.478	8.30918e-61	14
CRABP1	6.66499e-120	0.592086	0.65	0.472	2.23057e-115	14
PTN	1.44102e-12	0.577049	0.727	0.806	4.82266e-08	14
MIR99AHG	9.04232e-17	0.557382	0.482	0.501	3.02619e-12	14
HOXA10	3.49618e-74	0.545001	0.335	0.225	1.17007e-69	14
PTGDS	0	3.94714	0.27	0.04	0	15
CLDN11	0	2.23023	0.531	0.105	0	15
ATP1A2	0	2.18984	0.67	0.064	0	15
SLC1A3	0	2.18596	0.776	0.199	0	15
SLC6A1	0	2.03083	0.573	0.009	0	15
CYP1B1	0	2.01984	0.792	0.258	0	15
ZIC2	0	1.92321	0.834	0.219	0	15
SLC7A11	0	1.90108	0.312	0.02	0	15
ARHGAP29	0	1.85291	0.822	0.245	0	15
DSP	0	1.83444	0.586	0.042	0	15
RBP1	0	1.75633	0.884	0.542	0	15
SLC6A13	0	1.64471	0.464	0.008	0	15
GAP43	0	1.61121	0.517	0.088	0	15
GJA1	0	1.57576	0.763	0.474	0	15
ARL4A	0	1.52262	0.629	0.211	0	15
COL4A1	0	1.50659	0.797	0.427	0	15
COL18A1	0	1.47837	0.751	0.364	0	15
APCDD1	0	1.47444	0.629	0.146	0	15
PLTP	0	1.42088	0.501	0.11	0	15
LAMA2	0	1.40636	0.614	0.142	0	15
ITPR2	0	1.38799	0.557	0.1	0	15
GPRC5B	0	1.34552	0.472	0.111	0	15
VAMP5	0	1.32568	0.502	0.103	0	15
HES4	0	1.32564	0.561	0.226	0	15
AKAP12	0	1.32206	0.898	0.539	0	15
APOE	0	1.27787	0.72	0.375	0	15
VCAN	0	1.19156	0.946	0.864	0	15
LAMC3	0	1.18369	0.396	0.033	0	15
NR2F1	0	1.15975	0.765	0.361	0	15
FOXC2	0	1.13766	0.678	0.267	0	15
ZIC1	0	1.12961	0.747	0.316	0	15
LRRC17	0	1.11399	0.747	0.503	0	15
TLE1	0	1.07015	0.732	0.411	0	15
COL4A2	0	1.05069	0.841	0.613	0	15
CFH	0	1.0396	0.373	0.135	0	15
SVIL	0	1.02067	0.768	0.494	0	15
ZIC4	0	0.967381	0.488	0.116	0	15
EPHA7	0	0.938881	0.551	0.207	0	15
COLEC12	0	0.929147	0.743	0.423	0	15
CDH6	0	0.912681	0.356	0.061	0	15
SNED1	0	0.908859	0.337	0.065	0	15
ABCA1	0	0.899567	0.378	0.096	0	15
KIAA1755	0	0.89877	0.407	0.069	0	15
COTL1	0	0.892034	0.619	0.324	0	15
QPRT	0	0.885157	0.679	0.424	0	15
HERPUD1	0	0.876722	0.568	0.299	0	15
FRZB	0	0.858114	0.62	0.301	0	15
TSPAN7	0	0.853451	0.345	0.053	0	15
IMPA2	0	0.836796	0.333	0.11	0	15
C16orf89	0	0.836026	0.271	0.039	0	15
LHFPL6	0	0.829434	0.658	0.362	0	15
SELENOP	0	0.807853	0.52	0.239	0	15
PTK7	0	0.790897	0.613	0.323	0	15
TJP1	0	0.790711	0.607	0.346	0	15
EFNB2	0	0.775841	0.444	0.163	0	15
FOXC1	0	0.727516	0.779	0.499	0	15
ZIC5	0	0.718207	0.348	0.059	0	15
LAMA1	0	0.711206	0.314	0.057	0	15
SNCA	0	0.689414	0.356	0.074	0	15
COL13A1	0	0.680012	0.288	0.061	0	15
ARHGAP20	0	0.650679	0.346	0.121	0	15
STRA6	0	0.620368	0.317	0.093	0	15
WDR86	0	0.619207	0.328	0.075	0	15
AC092958.1	0	0.617408	0.289	0.043	0	15
SLC22A23	0	0.604062	0.28	0.024	0	15
SCUBE1	0	0.593713	0.282	0.075	0	15
CXADR	0	0.591277	0.268	0.065	0	15
ANGPT2	0	0.590564	0.333	0.109	0	15
TMEM132C	0	0.585483	0.323	0.087	0	15
NKD1	0	0.583988	0.257	0.066	0	15
VIM	0	0.561464	0.999	0.989	0	15
NTRK3	0	0.547379	0.302	0.09	0	15
AL359555.4	0	0.546398	0.29	0.066	0	15
IQCK	3.33969e-293	0.634087	0.291	0.1	1.11769e-288	15
MAF	2.02295e-290	0.993021	0.492	0.246	6.77022e-286	15
EDN3	6.34889e-283	0.570339	0.257	0.082	2.12478e-278	15
JCAD	2.43764e-273	0.640873	0.344	0.138	8.15803e-269	15
RAMP2	1.95724e-271	0.819793	0.743	0.542	6.5503e-267	15
PPP1R14A	5.05993e-271	0.617381	0.36	0.144	1.69341e-266	15
UACA	1.16294e-263	0.805388	0.518	0.284	3.89203e-259	15
CTSC	2.01787e-262	0.848394	0.546	0.298	6.7532e-258	15
TSPAN5	8.40569e-262	0.532087	0.335	0.132	2.81313e-257	15
ELOB	2.13168e-261	0.560808	0.933	0.898	7.13409e-257	15
PHLDA1	5.95133e-260	0.604686	0.422	0.189	1.99173e-255	15
S1PR3	4.57398e-257	0.599589	0.376	0.164	1.53077e-252	15
GMDS	7.51952e-253	0.617725	0.646	0.382	2.51656e-248	15
SEMA5A	4.33281e-251	0.604031	0.556	0.3	1.45006e-246	15
NREP	9.42375e-251	0.601449	0.892	0.814	3.15385e-246	15
IER3	1.47093e-243	0.620677	0.337	0.141	4.92278e-239	15
SAT1	1.31092e-241	0.935364	0.462	0.247	4.38725e-237	15
PTPN13	9.10899e-234	0.54893	0.401	0.186	3.04851e-229	15
AGPS	1.09701e-233	0.642961	0.344	0.151	3.67136e-229	15
ADD3	9.94164e-230	0.80022	0.645	0.445	3.32717e-225	15
LAMB1	5.0498e-228	0.615154	0.696	0.472	1.69002e-223	15
TMSB4X	6.60854e-224	0.515557	0.978	0.963	2.21168e-219	15
NES	4.51263e-222	0.70672	0.511	0.298	1.51024e-217	15
NNAT	1.16481e-221	0.772659	0.724	0.47	3.89828e-217	15
CLU	2.5027e-221	1.2313	0.716	0.49	8.3758e-217	15
RDH10	5.1052e-216	0.548123	0.287	0.113	1.70856e-211	15
JUN	1.14043e-214	0.538255	0.877	0.737	3.81667e-210	15
CDH11	1.1518e-214	0.633745	0.769	0.596	3.85472e-210	15
FGD6	1.62754e-211	0.51006	0.333	0.145	5.4469e-207	15
PTN	6.16292e-204	1.11933	0.913	0.797	2.06254e-199	15
KLF6	8.84324e-200	0.643522	0.628	0.42	2.95957e-195	15
PTCH1	1.96118e-196	0.676862	0.365	0.175	6.56347e-192	15
NID1	3.24559e-192	0.601033	0.542	0.327	1.0862e-187	15
CMBL	1.21976e-189	0.680325	0.44	0.248	4.08217e-185	15
IFITM2	3.04361e-188	0.609896	0.664	0.465	1.0186e-183	15
TXN	2.82103e-187	0.565824	0.884	0.811	9.44115e-183	15
ARHGAP28	1.73484e-185	0.547311	0.433	0.235	5.806e-181	15
CAVIN3	4.24122e-177	0.536401	0.479	0.276	1.41941e-172	15
CTNNB1	1.52599e-173	0.568115	0.818	0.685	5.10702e-169	15
NR2F2	1.46326e-166	0.526001	0.573	0.368	4.8971e-162	15
CTSL	2.19263e-151	0.795081	0.551	0.392	7.33808e-147	15
TLE4	4.19085e-151	0.564223	0.45	0.267	1.40255e-146	15
44626	8.64176e-150	0.570052	0.558	0.387	2.89214e-145	15
METRN	1.66049e-143	0.501154	0.491	0.308	5.55715e-139	15
ETFB	1.84146e-143	0.570889	0.599	0.443	6.16282e-139	15
IFITM3	7.59263e-142	0.504254	0.86	0.781	2.54103e-137	15
SPINT2	4.5835e-138	0.650621	0.462	0.289	1.53396e-133	15
PPFIBP1	9.53093e-138	0.518172	0.5	0.329	3.18972e-133	15
SDC2	8.83418e-133	0.515528	0.625	0.452	2.95654e-128	15
SEMA3C	2.75375e-115	0.518199	0.339	0.19	9.21598e-111	15
IGFBP5	1.75669e-106	1.39347	0.691	0.621	5.87912e-102	15
ATP1B3	1.51692e-98	0.5187	0.403	0.267	5.07667e-94	15
SLC3A2	5.6007e-78	0.669437	0.44	0.332	1.87438e-73	15
APOD	0	3.10638	0.513	0.039	0	16
IGFBP6	0	2.02913	0.675	0.254	0	16
IGFBP7	0	1.94255	0.72	0.174	0	16
PI16	0	1.87739	0.398	0.025	0	16
C11orf96	0	1.85751	0.629	0.109	0	16
NR2F2	0	1.79881	0.833	0.361	0	16
COL21A1	0	1.78223	0.811	0.315	0	16
MATN2	0	1.66889	0.56	0.147	0	16
DKK2	0	1.62583	0.664	0.21	0	16
TENM2	0	1.56513	0.579	0.041	0	16
CYP1B1	0	1.5382	0.761	0.265	0	16
JAG1	0	1.45707	0.656	0.142	0	16
SULT1E1	0	1.3747	0.613	0.156	0	16
PTCH2	0	1.35515	0.536	0.071	0	16
THY1	0	1.32816	0.803	0.481	0	16
H19	0	1.32651	0.859	0.6	0	16
NRP1	0	1.32041	0.692	0.225	0	16
ARL4A	0	1.2817	0.628	0.216	0	16
EGFL6	0	1.25321	0.704	0.298	0	16
SPON2	0	1.2309	0.549	0.183	0	16
MFAP5	0	1.21519	0.251	0.036	0	16
DCX	0	1.20549	0.443	0.058	0	16
NR4A1	3.96905e-252	1.18009	0.3	0.097	1.32832e-247	16
NR2F1	0	1.17314	0.768	0.366	0	16
LY6E	0	1.16926	0.739	0.456	0	16
CLDN1	0	1.16781	0.492	0.105	0	16
JUNB	7.77364e-208	1.14824	0.609	0.361	2.6016e-203	16
FOXS1	0	1.12602	0.362	0.018	0	16
AKAP12	3.06256e-287	1.11739	0.819	0.546	1.02495e-282	16
EGFR	0	1.09787	0.619	0.238	0	16
PHLDA3	0	1.07754	0.467	0.086	0	16
NTRK3	0	1.06943	0.46	0.087	0	16
EGR1	6.43343e-182	1.06843	0.552	0.314	2.15308e-177	16
CRABP2	0	1.05498	0.828	0.611	0	16
PLAC9	0	1.05015	0.826	0.534	0	16
KLF5	0	1.03895	0.393	0.046	0	16
EFNB1	0	1.02334	0.609	0.262	0	16
JAM2	0	1.01362	0.525	0.166	0	16
HES4	0	1.01287	0.64	0.227	0	16
DAAM1	0	1.00627	0.645	0.328	0	16
PTCH1	0	1.00142	0.509	0.172	0	16
COL4A1	0	0.993952	0.769	0.432	0	16
BNC2	0	0.977085	0.662	0.349	0	16
TXNIP	4.8729e-243	0.973303	0.756	0.525	1.63081e-238	16
SHISA3	0	0.964688	0.516	0.157	0	16
NGFR	0	0.9515	0.481	0.129	0	16
SPARCL1	1.56791e-237	0.947392	0.645	0.335	5.24731e-233	16
AC116345.1	0	0.947069	0.297	0.007	0	16
LIFR	0	0.941863	0.518	0.175	0	16
ITM2B	0	0.938823	0.928	0.823	0	16
LAMA4	0	0.936477	0.766	0.458	0	16
HHIP	0	0.935288	0.461	0.161	0	16
PCDH8	0	0.935092	0.369	0.066	0	16
SHOX2	0	0.934845	0.332	0.02	0	16
HES1	0	0.934698	0.663	0.347	0	16
PKDCC	0	0.929098	0.821	0.534	0	16
COL18A1	1.6363e-284	0.923489	0.667	0.372	5.4762e-280	16
BMP3	0	0.920362	0.406	0.086	0	16
ENTPD2	0	0.918901	0.359	0.027	0	16
CD63	0	0.907872	0.981	0.943	0	16
RNASET2	4.50091e-252	0.904165	0.423	0.181	1.50632e-247	16
PLP1	0	0.90369	0.592	0.226	0	16
PEAR1	0	0.901613	0.489	0.132	0	16
CD248	0	0.893939	0.617	0.29	0	16
FZD1	2.11617e-270	0.89287	0.545	0.269	7.0822e-266	16
COL3A1	1.65081e-269	0.891184	0.981	0.935	5.52475e-265	16
LAMB1	9.65016e-272	0.880193	0.748	0.473	3.22962e-267	16
SLC2A3	0	0.876586	0.33	0.099	0	16
MEOX2	0	0.869727	0.59	0.26	0	16
ANGPT2	0	0.868838	0.399	0.109	0	16
COL4A2	4.55126e-283	0.864282	0.836	0.616	1.52317e-278	16
EPB41L2	1.15362e-254	0.863478	0.791	0.572	3.86081e-250	16
ALKAL2	0	0.837665	0.275	0.061	0	16
SELENOP	0	0.837055	0.584	0.24	0	16
UROD	1.27408e-232	0.829745	0.547	0.292	4.26396e-228	16
AHNAK	3.06324e-205	0.823251	0.742	0.516	1.02518e-200	16
APOE	1.65397e-259	0.811828	0.686	0.38	5.53536e-255	16
KLF6	2.58916e-172	0.801759	0.64	0.422	8.66514e-168	16
CXCL12	0	0.793304	0.847	0.486	0	16
ZFP36	1.84733e-152	0.789273	0.396	0.194	6.18247e-148	16
SRPX	1.98528e-256	0.786172	0.509	0.233	6.64412e-252	16
ITGA7	0	0.785381	0.336	0.02	0	16
IGFBP4	2.8785e-195	0.780931	0.783	0.587	9.63347e-191	16
RASSF2	0	0.780087	0.389	0.079	0	16
LRRC17	4.77713e-280	0.77317	0.8	0.505	1.59876e-275	16
CRABP1	3.63084e-249	0.766848	0.796	0.47	1.21513e-244	16
CYGB	0	0.76667	0.34	0.07	0	16
THBD	0	0.76645	0.289	0.023	0	16
GSN	1.41891e-195	0.765242	0.581	0.333	4.74865e-191	16
CEBPD	4.49583e-115	0.753106	0.397	0.219	1.50462e-110	16
LEPR	0	0.74906	0.355	0.081	0	16
PLPP3	2.61509e-230	0.74256	0.629	0.355	8.75192e-226	16
LAMC1	3.04981e-226	0.740557	0.568	0.299	1.02068e-221	16
FOS	8.31857e-107	0.738107	0.806	0.659	2.78398e-102	16
FGF19	0	0.730497	0.254	0.009	0	16
TXN	1.17461e-218	0.727083	0.913	0.811	3.93105e-214	16
MEST	7.17043e-246	0.72364	0.944	0.875	2.39973e-241	16
EPHB2	4.46668e-276	0.719797	0.434	0.175	1.49486e-271	16
CSRP1	2.22299e-191	0.705087	0.436	0.215	7.43968e-187	16
IGF1	8.41572e-82	0.702302	0.507	0.346	2.81649e-77	16
GFRA1	0	0.695776	0.374	0.104	0	16
FOXD1	8.26308e-211	0.695593	0.707	0.439	2.7654e-206	16
AFDN	1.09424e-202	0.694806	0.502	0.259	3.6621e-198	16
LUM	5.44339e-226	0.693673	0.875	0.632	1.82174e-221	16
CDH11	7.30783e-198	0.686468	0.808	0.596	2.44571e-193	16
NOTCH3	5.99859e-237	0.682666	0.547	0.276	2.00755e-232	16
KLF2	2.85998e-103	0.679526	0.432	0.254	9.57151e-99	16
ZEB2	1.70834e-300	0.676239	0.513	0.207	5.71731e-296	16
NPC2	1.24143e-135	0.650283	0.595	0.409	4.15471e-131	16
CAPN6	8.84223e-206	0.650204	0.549	0.274	2.95923e-201	16
VGLL4	8.2127e-142	0.645945	0.669	0.476	2.74855e-137	16
UACA	1.51507e-182	0.637361	0.524	0.287	5.07049e-178	16
SLC22A3	0	0.631016	0.274	0.023	0	16
EHBP1L1	0	0.630182	0.302	0.051	0	16
PDGFRB	1.05435e-126	0.627223	0.412	0.226	3.5286e-122	16
SEMA5B	0	0.614734	0.272	0.034	0	16
PDE5A	5.43826e-289	0.597561	0.371	0.126	1.82002e-284	16
EDNRA	2.62567e-124	0.595206	0.525	0.32	8.78734e-120	16
COL6A3	3.61826e-130	0.584902	0.837	0.681	1.21092e-125	16
YBX3	8.33434e-129	0.583037	0.646	0.459	2.78925e-124	16
NID2	2.26711e-195	0.581319	0.531	0.277	7.58732e-191	16
OAF	5.87189e-156	0.577148	0.68	0.459	1.96514e-151	16
ANTXR1	5.01092e-124	0.577072	0.542	0.347	1.67701e-119	16
TSHZ2	3.23773e-163	0.575908	0.643	0.38	1.08357e-158	16
MT-ATP6	6.94607e-112	0.575855	0.964	0.939	2.32464e-107	16
CERT1	1.19305e-146	0.575111	0.458	0.252	3.99277e-142	16
SLC7A2	0	0.574933	0.287	0.052	0	16
EMP1	2.25724e-130	0.574827	0.466	0.261	7.55431e-126	16
RNF24	6.07173e-125	0.572405	0.484	0.293	2.03203e-120	16
GUCY1B1	0	0.570013	0.306	0.069	0	16
FBN1	6.48888e-98	0.566554	0.667	0.499	2.17163e-93	16
IFI16	0	0.566088	0.315	0.08	0	16
STXBP6	0	0.561835	0.332	0.084	0	16
SSPN	2.32326e-146	0.557777	0.451	0.245	7.77527e-142	16
LHFPL6	2.59069e-147	0.552885	0.593	0.368	8.67025e-143	16
MT-ND4	4.83273e-124	0.550984	0.956	0.937	1.61737e-119	16
PLEKHA4	2.54879e-245	0.54962	0.35	0.127	8.53004e-241	16
MT-CYB	4.41728e-111	0.548441	0.963	0.943	1.47833e-106	16
LTBP4	2.08431e-88	0.540964	0.646	0.495	6.97555e-84	16
GAB1	1.27527e-203	0.540504	0.339	0.134	4.26794e-199	16
LMO4	3.338e-139	0.534184	0.59	0.381	1.11713e-134	16
APOC1	8.06835e-180	0.529288	0.327	0.134	2.70024e-175	16
PPP1R15A	5.84791e-90	0.528936	0.429	0.266	1.95712e-85	16
LHFPL2	1.21766e-168	0.528901	0.447	0.222	4.07516e-164	16
TLN2	5.62123e-172	0.52601	0.426	0.208	1.88126e-167	16
DCN	9.02118e-202	0.525806	0.915	0.7	3.01912e-197	16
HIC1	2.5014e-165	0.521556	0.513	0.272	8.37145e-161	16
FOSB	2.41963e-60	0.519769	0.337	0.207	8.09777e-56	16
WWTR1	1.8931e-130	0.517734	0.464	0.267	6.33564e-126	16
SPOCK1	1.53417e-156	0.517272	0.305	0.126	5.13439e-152	16
NID1	6.55505e-149	0.515029	0.56	0.329	2.19378e-144	16
TMTC1	0	0.508619	0.263	0.058	0	16
DKK3	8.67614e-123	0.506335	0.415	0.224	2.90364e-118	16
S100A6	0	2.78201	0.958	0.705	0	17
NDUFA4L2	0	2.65546	0.546	0.097	0	17
TPPP3	0	2.59957	0.663	0.069	0	17
S100A4	0	2.34471	0.631	0.326	0	17
CRIP1	0	2.33152	0.638	0.077	0	17
S100A10	0	2.30457	0.953	0.663	0	17
ANXA1	0	2.07114	0.843	0.322	0	17
CD9	0	2.03177	0.65	0.135	0	17
PLAC9	0	1.99081	0.876	0.533	0	17
LMNA	0	1.97186	0.874	0.469	0	17
TAGLN2	0	1.80455	0.738	0.204	0	17
CCN3	0	1.6864	0.65	0.233	0	17
CAV1	0	1.68605	0.542	0.091	0	17
CRIP2	0	1.68549	0.657	0.128	0	17
TNXB	0	1.63394	0.458	0.103	0	17
CREB5	0	1.6264	0.707	0.3	0	17
ELN	0	1.5962	0.781	0.442	0	17
FILIP1L	0	1.55179	0.53	0.172	0	17
FHL1	0	1.5278	0.755	0.332	0	17
CAPS	0	1.46603	0.314	0.026	0	17
COL15A1	0	1.42636	0.64	0.172	0	17
ANGPTL1	0	1.40574	0.68	0.323	0	17
DSTN	0	1.40562	0.924	0.775	0	17
ZNF385A	0	1.30399	0.452	0.082	0	17
C11orf96	0	1.3006	0.426	0.117	0	17
FGFBP2	0	1.28715	0.297	0.031	0	17
LGALS3	0	1.25935	0.579	0.153	0	17
FXYD5	0	1.2586	0.642	0.186	0	17
PLP2	0	1.25378	0.542	0.108	0	17
RBP4	0	1.22127	0.445	0.121	0	17
RGCC	0	1.19947	0.593	0.25	0	17
COL6A1	0	1.19933	0.888	0.735	0	17
ABI3BP	0	1.19838	0.663	0.257	0	17
MYADM	0	1.19592	0.716	0.37	0	17
LDHA	0	1.1846	0.899	0.737	0	17
OSR2	0	1.18177	0.461	0.099	0	17
PRELP	0	1.18137	0.51	0.16	0	17
CD44	0	1.10306	0.48	0.131	0	17
COL6A2	0	1.07958	0.926	0.797	0	17
CSPG4	0	1.02681	0.47	0.141	0	17
GAS7	0	1.01615	0.384	0.07	0	17
S100B	0	0.949306	0.494	0.15	0	17
FABP3	0	0.884911	0.318	0.081	0	17
MATN2	0	0.87937	0.455	0.152	0	17
ITGB5	0	0.871457	0.369	0.087	0	17
TNNT3	0	0.851509	0.271	0.069	0	17
P4HA2	0	0.84034	0.482	0.19	0	17
PFKP	0	0.781313	0.313	0.056	0	17
ADGRG2	0	0.775032	0.301	0.057	0	17
LRRN4CL	0	0.570797	0.272	0.066	0	17
TRIM47	0	0.547334	0.267	0.062	0	17
ACAN	1.49846e-306	0.754492	0.411	0.135	5.0149e-302	17
ECRG4	7.71615e-302	0.879602	0.719	0.371	2.58236e-297	17
ANXA2	1.7566e-298	0.817159	0.934	0.776	5.87881e-294	17
VWA1	1.52786e-291	0.793999	0.476	0.189	5.11328e-287	17
B2M	2.35612e-290	0.92664	0.846	0.6	7.88523e-286	17
MGP	3.59032e-289	1.01551	0.862	0.532	1.20157e-284	17
CDON	1.43424e-279	0.916689	0.5	0.219	4.79998e-275	17
LINC00632	4.00109e-269	0.826715	0.571	0.27	1.33905e-264	17
DST	1.13924e-267	1.0245	0.639	0.352	3.81271e-263	17
PTMA	9.1206e-267	0.593973	0.999	0.994	3.05239e-262	17
TSPO	1.04058e-266	0.851351	0.757	0.46	3.4825e-262	17
TGFBI	6.14174e-261	1.08001	0.761	0.512	2.05545e-256	17
RCAN1	7.37684e-259	1.01818	0.354	0.126	2.46881e-254	17
HHIP	8.71381e-259	1.03386	0.423	0.163	2.91625e-254	17
CAPG	2.25265e-255	0.703641	0.435	0.177	7.53894e-251	17
DPT	4.98462e-253	0.727971	0.3	0.091	1.6682e-248	17
CSMD1	2.55771e-249	0.548122	0.298	0.089	8.55988e-245	17
BGN	1.11611e-247	0.844136	0.732	0.433	3.73529e-243	17
TNFRSF12A	6.46937e-244	0.634819	0.269	0.078	2.1651e-239	17
CKB	1.43004e-243	1.00378	0.337	0.118	4.78591e-239	17
KLF4	1.94379e-238	0.706135	0.383	0.144	6.50527e-234	17
IFI27L2	1.96316e-233	0.799716	0.565	0.296	6.57012e-229	17
PRNP	1.43176e-231	0.580183	0.358	0.132	4.79166e-227	17
TES	3.41848e-230	0.788749	0.471	0.215	1.14406e-225	17
SSC5D	1.71005e-229	0.553329	0.383	0.141	5.72303e-225	17
DUSP1	3.39523e-227	1.09061	0.59	0.328	1.13628e-222	17
TMEM45A	2.53317e-225	0.760095	0.5	0.242	8.47775e-221	17
CD151	1.95193e-224	0.824852	0.603	0.344	6.53253e-220	17
ITGA10	8.6524e-223	0.606303	0.323	0.112	2.8957e-218	17
GAS1	2.82351e-222	0.851084	0.78	0.543	9.44946e-218	17
GLI3	4.31092e-219	0.937763	0.627	0.372	1.44274e-214	17
SH3BGRL3	1.90472e-218	0.968268	0.876	0.787	6.37454e-214	17
HTRA1	1.39815e-217	0.805695	0.729	0.445	4.67919e-213	17
AOPEP	2.58909e-215	0.711029	0.644	0.35	8.66492e-211	17
COL3A1	2.07123e-210	0.753107	0.956	0.936	6.93177e-206	17
MIA	4.40682e-210	0.812154	0.417	0.174	1.47483e-205	17
HHIP-AS1	2.01832e-209	0.621845	0.395	0.163	6.7547e-205	17
PMP22	4.90022e-208	0.738085	0.864	0.66	1.63996e-203	17
MAP7D3	9.00087e-207	0.715253	0.451	0.211	3.01232e-202	17
CXXC5	1.06885e-205	0.726855	0.578	0.318	3.57713e-201	17
CALM1	1.3711e-196	0.706957	0.893	0.783	4.58865e-192	17
YBX3	2.78675e-195	0.74907	0.686	0.458	9.32642e-191	17
EMP3	4.62449e-194	0.784289	0.859	0.71	1.54768e-189	17
ARL6IP5	1.60457e-190	0.716331	0.759	0.571	5.37002e-186	17
ISLR	6.20715e-185	0.819465	0.808	0.637	2.07735e-180	17
COL9A2	6.09985e-184	0.778619	0.609	0.341	2.04144e-179	17
LINC02802	2.81636e-181	0.631673	0.46	0.228	9.42551e-177	17
COL6A3	1.50183e-180	0.778468	0.839	0.681	5.02619e-176	17
MAP4	4.79785e-178	0.677308	0.689	0.463	1.6057e-173	17
ENO1	9.55106e-178	0.847936	0.836	0.722	3.19645e-173	17
FIBIN	6.1727e-176	0.948614	0.69	0.46	2.06582e-171	17
C1QTNF3	1.99009e-175	0.629574	0.484	0.235	6.66025e-171	17
WWP2	2.45346e-174	0.572363	0.392	0.174	8.21099e-170	17
EZR	2.11637e-172	0.623534	0.353	0.152	7.08287e-168	17
LGALS1	2.31708e-172	0.737539	0.961	0.912	7.75458e-168	17
HSPG2	2.64028e-171	0.624194	0.522	0.284	8.83624e-167	17
TIMP3	3.28265e-169	1.21023	0.721	0.502	1.0986e-164	17
DKK3	3.89673e-167	0.642152	0.449	0.224	1.30412e-162	17
ANXA4	1.40867e-166	0.535839	0.319	0.131	4.71439e-162	17
DPYSL3	2.51964e-165	0.66649	0.605	0.356	8.43248e-161	17
ANXA5	2.97191e-161	0.590698	0.829	0.657	9.94609e-157	17
BNIP3	9.4086e-161	1.02287	0.532	0.319	3.14878e-156	17
UGP2	8.10605e-160	0.691468	0.533	0.318	2.71285e-155	17
HAPLN1	4.08436e-157	0.606883	0.386	0.171	1.36691e-152	17
PALMD	1.88653e-156	0.564957	0.283	0.107	6.31366e-152	17
MSN	7.17001e-154	0.610207	0.415	0.209	2.39959e-149	17
HSP90AA1	1.22492e-152	0.545721	0.947	0.89	4.09945e-148	17
COLEC12	5.49247e-152	0.766066	0.65	0.431	1.83816e-147	17
H19	9.74363e-149	0.770626	0.81	0.602	3.2609e-144	17
IQGAP1	5.21683e-147	0.545404	0.471	0.255	1.74592e-142	17
PGK1	1.49771e-146	0.735506	0.676	0.497	5.01237e-142	17
GPSM2	2.20531e-144	0.522717	0.369	0.176	7.3805e-140	17
FSTL1	3.54081e-144	0.644152	0.899	0.812	1.185e-139	17
HCFC1R1	4.07659e-143	0.656962	0.588	0.386	1.36431e-138	17
ACKR3	4.80898e-143	0.644809	0.313	0.134	1.60942e-138	17
DPYSL2	3.83932e-142	0.600033	0.589	0.381	1.28491e-137	17
SOX5	1.00613e-141	0.531894	0.461	0.241	3.36722e-137	17
NINJ1	1.28512e-140	0.59928	0.426	0.226	4.30092e-136	17
TCEAL3	3.53657e-133	0.534606	0.451	0.247	1.18358e-128	17
CAVIN1	6.07598e-131	0.596358	0.569	0.348	2.03345e-126	17
TPI1	2.84457e-127	0.604799	0.894	0.835	9.51993e-123	17
TRPS1	5.15264e-125	0.546552	0.703	0.497	1.72443e-120	17
SOX9	1.86825e-123	0.620003	0.604	0.384	6.25249e-119	17
NBL1	5.72394e-121	0.763512	0.444	0.26	1.91563e-116	17
EMP2	5.35953e-120	0.555658	0.482	0.288	1.79367e-115	17
TUBB6	1.24948e-119	0.562199	0.427	0.238	4.18164e-115	17
RHOC	5.27017e-119	0.580538	0.773	0.634	1.76377e-114	17
AHNAK	5.66795e-117	0.554015	0.713	0.518	1.89689e-112	17
PRSS35	3.01116e-112	0.594009	0.627	0.405	1.00774e-107	17
RTL8C	4.74232e-112	0.513826	0.712	0.544	1.58711e-107	17
COL9A3	1.6444e-108	0.763006	0.694	0.531	5.50333e-104	17
PDLIM4	1.2316e-107	0.534816	0.578	0.398	4.12181e-103	17
PLOD2	1.61129e-107	0.548542	0.516	0.332	5.39252e-103	17
MFAP2	1.43604e-104	0.51888	0.87	0.779	4.806e-100	17
CCDC80	4.54232e-104	0.987481	0.681	0.531	1.52018e-99	17
LOXL1	8.38012e-103	0.559016	0.401	0.228	2.80458e-98	17
LIMA1	1.93725e-101	0.5624	0.557	0.384	6.4834e-97	17
EFEMP1	2.23652e-101	0.831342	0.349	0.192	7.48497e-97	17
RRAS	1.6689e-100	0.508051	0.482	0.305	5.58529e-96	17
FAP	2.13884e-100	0.651448	0.56	0.391	7.15805e-96	17
KLF2	1.21628e-99	0.707396	0.437	0.254	4.07051e-95	17
DBI	1.3817e-97	0.56602	0.722	0.589	4.62412e-93	17
ARL2	1.99628e-97	0.52601	0.571	0.41	6.68096e-93	17
LOXL2	4.41302e-97	0.514167	0.523	0.344	1.4769e-92	17
CDO1	2.20965e-96	0.745644	0.395	0.238	7.39504e-92	17
SCRG1	3.52112e-96	0.570149	0.49	0.294	1.17841e-91	17
FOS	2.25166e-94	0.88761	0.766	0.661	7.53564e-90	17
SULF2	2.65004e-91	0.614148	0.536	0.365	8.86889e-87	17
PHLDA1	2.17254e-90	0.540738	0.353	0.194	7.27084e-86	17
PPP1R14A	4.62381e-78	0.590826	0.283	0.15	1.54745e-73	17
CD24	5.15068e-77	0.58255	0.601	0.442	1.72378e-72	17
COL2A1	1.19988e-72	0.881641	0.739	0.618	4.01563e-68	17
HSPA1B	7.41267e-72	0.530704	0.46	0.3	2.4808e-67	17
VEGFA	1.95661e-61	0.538727	0.359	0.232	6.5482e-57	17
NEAT1	8.51467e-56	0.590441	0.356	0.234	2.8496e-51	17
HSPA1A	1.40148e-51	0.622948	0.578	0.465	4.69034e-47	17
FBN1	1.86139e-49	0.574518	0.604	0.501	6.22952e-45	17
MXRA5	1.03826e-45	0.511445	0.599	0.498	3.47475e-41	17
HSPB1	2.96958e-34	0.540733	0.745	0.703	9.93828e-30	17
IGFBP6	4.75801e-23	0.791363	0.349	0.266	1.59236e-18	17
COL14A1	1.94828e-187	1.44078	0.952	0.53	6.52031e-183	18
POSTN	1.39119e-127	1.42925	0.928	0.578	4.6559e-123	18
THBS2	6.42691e-147	1.39669	0.698	0.287	2.15089e-142	18
COL1A1	3.96721e-193	1.30687	1	0.911	1.32771e-188	18
NTRK2	2.63396e-184	1.28007	0.799	0.338	8.81509e-180	18
H1F0	1.91718e-125	1.19634	0.84	0.521	6.41622e-121	18
RPL13A	1.01588e-209	1.18752	0.999	0.967	3.39984e-205	18
PRSS23	6.31251e-159	1.16677	0.604	0.21	2.11261e-154	18
COL1A2	7.06328e-177	1.164	1	0.981	2.36387e-172	18
SVIL	7.48407e-142	1.1558	0.857	0.503	2.5047e-137	18
TENT5A	6.78346e-167	1.14218	0.65	0.231	2.27022e-162	18
SPARC	3.36974e-179	1.13958	0.997	0.885	1.12775e-174	18
PIK3R1	3.80367e-132	1.12707	0.715	0.34	1.27298e-127	18
ABI3BP	2.7059e-153	1.11799	0.705	0.265	9.05585e-149	18
FOXP1	3.45176e-126	1.1128	0.861	0.564	1.1552e-121	18
ITGBL1	7.67915e-168	1.08806	0.6	0.187	2.56998e-163	18
ARRDC3	1.28242e-155	1.08731	0.753	0.348	4.29189e-151	18
CCN3	6.39247e-126	1.05942	0.634	0.242	2.13937e-121	18
LTBP1	7.04681e-111	1.05905	0.814	0.477	2.35835e-106	18
CRYAB	5.88236e-114	1.02537	0.496	0.177	1.96865e-109	18
RPS20	6.23223e-149	0.992282	0.98	0.822	2.08574e-144	18
XIST	1.88389e-109	0.979649	0.759	0.374	6.30482e-105	18
CCN2	8.81716e-54	0.975173	0.59	0.343	2.95084e-49	18
PAX1	1.77506e-121	0.974951	0.714	0.323	5.9406e-117	18
SCRG1	3.29381e-149	0.972385	0.756	0.296	1.10234e-144	18
COL12A1	1.7588e-100	0.961711	0.947	0.662	5.88617e-96	18
INHBA	1.94637e-113	0.949323	0.637	0.27	6.51392e-109	18
HOXA10	4.82482e-72	0.948082	0.504	0.228	1.61472e-67	18
COL5A2	1.60251e-132	0.940409	0.986	0.806	5.36313e-128	18
THBS4	1.77838e-90	0.932394	0.438	0.155	5.9517e-86	18
MYLK	8.05749e-121	0.916251	0.473	0.158	2.6966e-116	18
ID2	1.16575e-51	0.910285	0.64	0.397	3.90141e-47	18
FBN2	8.57882e-107	0.896794	0.931	0.705	2.87107e-102	18
ASPN	6.79596e-69	0.887941	0.714	0.374	2.27441e-64	18
NXPH2	8.5226e-159	0.878482	0.396	0.096	2.85226e-154	18
RCN3	3.18395e-126	0.869111	0.749	0.344	1.06557e-121	18
HIST1H2BD	4.76323e-186	0.861071	0.408	0.092	1.59411e-181	18
LIMCH1	9.95247e-76	0.850862	0.798	0.532	3.33079e-71	18
TCF4	8.50163e-74	0.825136	0.909	0.698	2.84524e-69	18
FMOD	6.76529e-151	0.822962	0.857	0.408	2.26414e-146	18
PRSS35	2.32973e-92	0.819036	0.785	0.409	7.79692e-88	18
NFIX	1.29671e-121	0.818371	0.723	0.321	4.33971e-117	18
IQGAP2	1.14998e-64	0.800596	0.474	0.229	3.84863e-60	18
COL3A1	1.37122e-100	0.799669	0.996	0.936	4.58908e-96	18
ECRG4	7.74781e-91	0.798947	0.741	0.379	2.59296e-86	18
PRPH	3.2692e-101	0.798794	0.332	0.094	1.0941e-96	18
NFIA	1.27024e-82	0.794937	0.965	0.781	4.2511e-78	18
OGN	4.50304e-99	0.790476	0.99	0.719	1.50703e-94	18
DLK1	3.34533e-89	0.779404	0.834	0.439	1.11958e-84	18
ID4	5.54438e-65	0.778334	0.624	0.343	1.85554e-60	18
SPHKAP	3.52674e-116	0.76534	0.311	0.078	1.18029e-111	18
LURAP1L	1.34539e-175	0.76449	0.431	0.104	4.50261e-171	18
GAS5	1.51915e-80	0.763758	0.912	0.728	5.08415e-76	18
COL11A1	2.48523e-105	0.763215	0.919	0.572	8.31733e-101	18
CLU	2.39662e-61	0.762946	0.779	0.498	8.02078e-57	18
CDC42EP3	7.11329e-68	0.761405	0.493	0.227	2.3806e-63	18
DPT	1.49873e-126	0.761329	0.364	0.095	5.0158e-122	18
CAPN6	4.42806e-93	0.761167	0.627	0.28	1.48194e-88	18
NET1	9.69029e-75	0.760144	0.715	0.415	3.24305e-70	18
TXNIP	4.81019e-94	0.755567	0.851	0.53	1.60983e-89	18
SPRY1	1.44229e-79	0.754171	0.63	0.314	4.82692e-75	18
ZFP36L2	1.13668e-71	0.749791	0.837	0.558	3.80413e-67	18
RRBP1	2.66849e-93	0.738543	0.936	0.714	8.93062e-89	18
CGNL1	2.97142e-84	0.729734	0.481	0.198	9.94445e-80	18
CDKN1C	5.19721e-67	0.719909	0.899	0.684	1.73935e-62	18
VASN	2.08696e-109	0.717375	0.679	0.303	6.98441e-105	18
TSPO	3.07777e-87	0.716977	0.811	0.466	1.03004e-82	18
MFAP2	4.10648e-105	0.716022	0.968	0.78	1.37432e-100	18
SERPINH1	9.88986e-92	0.713604	0.935	0.732	3.30984e-87	18
MFGE8	1.90463e-94	0.708761	0.574	0.245	6.37423e-90	18
ZFP36L1	4.8859e-51	0.705753	0.896	0.742	1.63517e-46	18
RASSF8	1.48515e-48	0.700154	0.581	0.354	4.97034e-44	18
P4HA1	5.99919e-85	0.696777	0.779	0.453	2.00775e-80	18
HSPA1B	8.2772e-112	0.696663	0.695	0.301	2.77013e-107	18
RPS26	1.91571e-99	0.692663	0.983	0.939	6.41132e-95	18
SRGAP3	3.46258e-72	0.689797	0.614	0.324	1.15882e-67	18
RPL7	7.95156e-104	0.687927	0.988	0.959	2.66115e-99	18
PAX9	3.70019e-63	0.686665	0.506	0.248	1.23834e-58	18
PLD3	2.1663e-80	0.680439	0.921	0.729	7.24995e-76	18
PCOLCE	4.02321e-57	0.680205	0.954	0.829	1.34645e-52	18
CALU	9.76285e-78	0.678752	0.929	0.768	3.26733e-73	18
SNHG5	4.30555e-78	0.678464	0.819	0.551	1.44094e-73	18
ITGB1	5.90093e-85	0.678378	0.949	0.791	1.97487e-80	18
FAM180A	2.27047e-131	0.676601	0.306	0.068	7.5986e-127	18
RPS11	1.48139e-103	0.673865	0.996	0.976	4.95778e-99	18
NCKAP5	4.4351e-71	0.67353	0.402	0.157	1.48429e-66	18
NEXN	5.15054e-58	0.671231	0.435	0.203	1.72373e-53	18
MALAT1	1.73085e-50	0.668063	0.997	0.993	5.79263e-46	18
CLDN1	2.2919e-68	0.66621	0.329	0.116	7.67031e-64	18
ZEB1	3.65934e-66	0.665664	0.689	0.412	1.22467e-61	18
RYBP	4.29017e-72	0.665193	0.604	0.322	1.43579e-67	18
CAVIN1	1.62423e-91	0.664683	0.744	0.351	5.43581e-87	18
SOSTDC1	3.39901e-94	0.65757	0.397	0.134	1.13755e-89	18
RPL31	1.43409e-80	0.657287	0.947	0.877	4.79948e-76	18
SEMA3E	2.08992e-92	0.651177	0.393	0.13	6.99435e-88	18
KCNMA1	5.28329e-89	0.649184	0.494	0.195	1.76816e-84	18
CRISPLD1	7.24033e-35	0.648025	0.507	0.313	2.42312e-30	18
RPS17	5.12338e-70	0.64771	0.832	0.615	1.71464e-65	18
BGN	1.35629e-110	0.642356	0.847	0.438	4.53909e-106	18
MBNL2	2.33087e-79	0.64201	0.607	0.301	7.80072e-75	18
MFAP4	3.69036e-86	0.640788	0.942	0.699	1.23505e-81	18
TM4SF1	4.55749e-75	0.634902	0.484	0.202	1.52526e-70	18
IL11RA	1.22409e-69	0.633985	0.897	0.657	4.09665e-65	18
FAM3C	8.88283e-64	0.633862	0.71	0.434	2.97282e-59	18
CLEC3B	6.07164e-89	0.631785	0.423	0.145	2.032e-84	18
PID1	4.08879e-83	0.627161	0.484	0.195	1.36839e-78	18
NR3C1	2.93962e-54	0.626628	0.668	0.417	9.83804e-50	18
RPL17	6.03432e-68	0.625913	0.893	0.756	2.0195e-63	18
LOX	2.52567e-76	0.624992	0.671	0.341	8.45267e-72	18
MXRA5	1.40063e-59	0.62215	0.779	0.499	4.68749e-55	18
RPLP0	8.30278e-118	0.621496	0.997	0.979	2.77869e-113	18
PALM2-AKAP2	9.79878e-45	0.618221	0.578	0.356	3.27936e-40	18
PSAP	3.12587e-69	0.615208	0.847	0.574	1.04613e-64	18
IGFBP3	2.77602e-53	0.613954	0.406	0.179	9.29051e-49	18
ELN	2.96799e-75	0.609424	0.796	0.449	9.93296e-71	18
MGP	1.66152e-88	0.608554	0.942	0.538	5.56062e-84	18
GXYLT2	3.08472e-54	0.606341	0.595	0.336	1.03236e-49	18
DDIT4	1.31653e-50	0.60361	0.627	0.38	4.40604e-46	18
SERPINF1	3.23217e-21	0.60255	0.604	0.466	1.08171e-16	18
LMAN1	8.10362e-59	0.600775	0.828	0.645	2.71204e-54	18
COL5A1	6.17063e-71	0.600211	0.958	0.722	2.06513e-66	18
SNX18	1.05577e-85	0.599608	0.445	0.171	3.53335e-81	18
MKX	2.36316e-91	0.597339	0.371	0.12	7.90877e-87	18
COL6A2	5.84149e-85	0.590165	0.988	0.799	1.95497e-80	18
SEMA3A	1.25627e-63	0.588983	0.647	0.36	4.20437e-59	18
SNHG32	4.41983e-80	0.587842	0.526	0.235	1.47919e-75	18
YPEL2	1.11354e-90	0.587197	0.361	0.118	3.72668e-86	18
FNDC3B	4.26806e-58	0.585994	0.656	0.379	1.42839e-53	18
HIST2H2BE	9.29455e-107	0.583112	0.308	0.08	3.11061e-102	18
LTBP2	2.48376e-82	0.583059	0.382	0.131	8.31239e-78	18
COL16A1	2.98584e-76	0.581793	0.658	0.33	9.99272e-72	18
PPP3CA	1.36926e-61	0.580247	0.581	0.308	4.5825e-57	18
HIST1H2AC	1.16201e-49	0.578697	0.5	0.264	3.8889e-45	18
EIF4A2	1.59843e-66	0.578587	0.912	0.736	5.34947e-62	18
PCP4	3.9552e-35	0.577646	0.306	0.143	1.32369e-30	18
PMP22	6.74491e-68	0.57738	0.931	0.664	2.25732e-63	18
NUCB2	1.99189e-55	0.577308	0.679	0.422	6.66624e-51	18
PDE10A	4.11344e-51	0.573452	0.322	0.135	1.37664e-46	18
SESN3	4.64567e-43	0.571464	0.697	0.474	1.55477e-38	18
BICC1	1.2725e-52	0.570276	0.668	0.41	4.25867e-48	18
AKAP9	5.79856e-47	0.568278	0.801	0.599	1.9406e-42	18
PIEZO2	2.88919e-55	0.565766	0.594	0.325	9.66925e-51	18
RPL37A	8.63969e-88	0.564794	0.991	0.967	2.89145e-83	18
DPYSL3	4.38701e-57	0.56405	0.647	0.361	1.4682e-52	18
FBLN2	2.02993e-50	0.562623	0.624	0.366	6.79356e-46	18
PEG3	2.09584e-39	0.561613	0.656	0.433	7.01414e-35	18
CALD1	6.12652e-54	0.559593	0.98	0.911	2.05036e-49	18
NFIC	4.92339e-52	0.558833	0.682	0.412	1.64771e-47	18
ANOS1	1.16312e-70	0.557645	0.439	0.179	3.89261e-66	18
RPL23	5.87483e-74	0.553896	0.993	0.967	1.96613e-69	18
MMP2	8.10618e-58	0.553135	0.854	0.599	2.71289e-53	18
COLEC12	1.24991e-38	0.551385	0.663	0.435	4.18307e-34	18
B2M	6.26246e-67	0.547131	0.895	0.605	2.09586e-62	18
GPX8	6.78408e-59	0.535021	0.845	0.617	2.27043e-54	18
PTPRD	2.3964e-36	0.532378	0.597	0.382	8.02002e-32	18
ERLEC1	1.30852e-49	0.530377	0.659	0.406	4.37923e-45	18
HAPLN3	1.56806e-79	0.528587	0.377	0.132	5.24783e-75	18
NEAT1	2.9296e-25	0.528504	0.396	0.236	9.80448e-21	18
CCND1	2.48417e-45	0.527975	0.775	0.533	8.31379e-41	18
AEBP1	2.95176e-53	0.527667	0.675	0.404	9.87866e-49	18
IGFBP4	1.25993e-51	0.517515	0.84	0.591	4.21662e-47	18
ZBTB16	3.1066e-110	0.517404	0.279	0.066	1.03969e-105	18
IRF2BP2	3.3789e-38	0.514627	0.63	0.412	1.13082e-33	18
TNC	1.42753e-19	0.513037	0.413	0.271	4.77751e-15	18
SEC31A	1.24493e-45	0.512665	0.782	0.576	4.16641e-41	18
TGFB3	3.33938e-66	0.512513	0.533	0.254	1.11759e-61	18
RPL21	3.37755e-78	0.510596	0.991	0.983	1.13036e-73	18
SIX1	2.85341e-33	0.509423	0.483	0.282	9.54952e-29	18
HIF3A	3.69264e-60	0.508966	0.577	0.293	1.23581e-55	18
SPTBN1	1.17271e-34	0.508559	0.776	0.583	3.92471e-30	18
RPL23A	1.12174e-80	0.501708	0.99	0.976	3.75413e-76	18
SLC6A13	0	2.98241	0.956	0.028	0	19
SERPIND1	0	2.79085	0.778	0.007	0	19
RANBP3L	0	1.99572	0.8	0.011	0	19
KLKB1	0	1.335	0.644	0.004	0	19
SLC6A20	0	1.11837	0.578	0.009	0	19
GLDC	0	0.9165	0.444	0.006	0	19
SLC7A11-AS1	0	0.809294	0.356	0.001	0	19
SLC7A11	3.67184e-300	4.16905	1	0.033	1.22885e-295	19
SLC30A10	1.40324e-281	0.774384	0.333	0.004	4.69622e-277	19
SLC6A12	6.16459e-281	0.983289	0.489	0.008	2.0631e-276	19
SLC22A6	1.3552e-280	0.781314	0.289	0.003	4.53546e-276	19
ITIH2	2.54094e-274	0.838634	0.378	0.005	8.50377e-270	19
SLC6A1	8.24368e-270	3.76243	0.978	0.035	2.75891e-265	19
TRH	8.15733e-264	1.29979	0.467	0.008	2.73001e-259	19
PAPLN	4.52184e-263	1.10078	0.622	0.014	1.51332e-258	19
P2RY14	1.54611e-233	1.46611	0.578	0.013	5.17437e-229	19
CAVIN2	4.17404e-224	1.82157	0.822	0.029	1.39693e-219	19
CPEB2	1.31951e-215	1.34891	0.644	0.018	4.41599e-211	19
PLA2R1	8.3458e-188	1.99734	0.844	0.037	2.79309e-183	19
GJB6	5.51015e-181	1.44136	0.556	0.016	1.84408e-176	19
CNTNAP5	8.46374e-181	0.98062	0.422	0.009	2.83256e-176	19
WNT4	5.58177e-180	1.5488	0.644	0.022	1.86805e-175	19
SLC13A4	2.29136e-167	0.9043	0.333	0.006	7.66848e-163	19
TRPM3	6.04969e-157	0.85927	0.378	0.008	2.02465e-152	19
DSP	8.22774e-157	3.9609	1	0.066	2.75358e-152	19
THBD	1.253e-148	1.67054	0.711	0.032	4.19343e-144	19
PTGDS	6.03149e-148	4.99653	0.867	0.05	2.01856e-143	19
SMTNL2	9.4738e-147	0.902815	0.444	0.013	3.1706e-142	19
SIDT1	2.03388e-145	0.804895	0.333	0.007	6.80679e-141	19
HLF	2.5348e-131	1.08978	0.578	0.024	8.4832e-127	19
C16orf89	1.3603e-124	1.7051	0.8	0.049	4.55252e-120	19
MCUB	4.10547e-121	1.62575	0.711	0.04	1.37398e-116	19
NKAIN2	1.22484e-120	1.21515	0.756	0.043	4.09916e-116	19
CDH5	5.44665e-116	0.778636	0.378	0.011	1.82283e-111	19
DACH2	1.48475e-115	0.692151	0.378	0.011	4.96901e-111	19
ATP1A2	1.66384e-115	3.44642	1	0.091	5.56837e-111	19
SLC38A3	4.96741e-113	0.689806	0.422	0.015	1.66244e-108	19
SLC13A3	2.24962e-109	0.887727	0.444	0.017	7.52879e-105	19
SNED1	1.5772e-104	1.96121	0.911	0.077	5.27841e-100	19
COL13A1	4.72601e-102	1.88641	0.867	0.071	1.58166e-97	19
GJB2	4.25572e-98	1.40442	0.6	0.033	1.42426e-93	19
VAV3	2.95017e-93	0.775457	0.4	0.016	9.87334e-89	19
MAPK4	6.31706e-93	0.664951	0.378	0.014	2.11413e-88	19
ANKS1B	2.44329e-84	0.944443	0.444	0.022	8.17696e-80	19
EGFLAM	8.54436e-83	1.24246	0.644	0.046	2.85954e-78	19
AL033523.1	8.63625e-80	0.805957	0.4	0.019	2.89029e-75	19
WFIKKN2	6.66963e-79	1.03906	0.533	0.033	2.23212e-74	19
GPRC5B	2.08602e-77	2.80196	0.956	0.127	6.98129e-73	19
REPS2	2.51814e-76	1.03655	0.667	0.053	8.42746e-72	19
RBFOX1	3.20169e-76	0.919649	0.467	0.026	1.07151e-71	19
ITPR2	1.2801e-75	2.19557	0.956	0.12	4.28412e-71	19
PPP1R1B	1.73837e-74	1.02078	0.467	0.027	5.81782e-70	19
SLC41A1	1.04596e-73	1.38807	0.8	0.08	3.50053e-69	19
GAP43	1.37128e-73	2.7196	0.889	0.108	4.58925e-69	19
ABCA1	1.72032e-72	2.14854	0.889	0.108	5.75738e-68	19
KCNK2	1.89595e-72	0.697472	0.444	0.025	6.34517e-68	19
PLTP	1.08299e-71	2.2309	0.933	0.127	3.62443e-67	19
ADAM12	6.19094e-69	1.74341	0.867	0.104	2.07192e-64	19
SLC22A3	5.0916e-68	0.800823	0.489	0.031	1.704e-63	19
CLDN11	1.32794e-67	3.09766	0.911	0.124	4.44423e-63	19
CXADR	1.33535e-66	1.31158	0.733	0.074	4.46901e-62	19
PLD1	2.80433e-65	0.932224	0.622	0.053	9.38526e-61	19
ABCA9	6.32848e-65	1.24226	0.578	0.047	2.11795e-60	19
SYTL4	3.63688e-63	0.515382	0.333	0.016	1.21716e-58	19
JCAD	5.09897e-63	2.22168	0.933	0.147	1.70647e-58	19
C11orf87	4.47593e-62	0.90612	0.422	0.026	1.49796e-57	19
NALCN	5.42692e-61	0.811284	0.422	0.027	1.81623e-56	19
FAM20A	3.60277e-60	0.99198	0.444	0.03	1.20574e-55	19
FGD6	2.72013e-59	2.03165	0.933	0.153	9.10347e-55	19
AL031058.1	7.52067e-59	0.634737	0.378	0.022	2.51694e-54	19
MGLL	9.42796e-58	0.684174	0.533	0.043	3.15525e-53	19
ADORA2B	1.97978e-57	0.575781	0.4	0.025	6.62573e-53	19
NRCAM	2.81502e-55	0.736202	0.356	0.021	9.42103e-51	19
ABCA8	3.51776e-51	0.96754	0.533	0.049	1.17729e-46	19
METTL7A	7.01291e-51	0.950894	0.622	0.066	2.34701e-46	19
TSIX	7.89015e-51	0.756307	0.511	0.045	2.6406e-46	19
HLA-DRB1	8.66649e-51	1.08688	0.422	0.032	2.90041e-46	19
LAMA2	9.43995e-51	1.92211	0.911	0.163	3.15927e-46	19
AC092958.1	1.79378e-50	1.01781	0.556	0.054	6.00325e-46	19
CLCN2	2.68003e-50	0.682496	0.422	0.032	8.96927e-46	19
KIAA1671	3.16851e-50	0.641445	0.4	0.029	1.06041e-45	19
SLC1A3	3.64025e-50	2.96968	0.978	0.225	1.21828e-45	19
BMP6	1.14521e-49	0.848293	0.444	0.036	3.83269e-45	19
NTNG2	1.35816e-47	0.621818	0.311	0.018	4.54535e-43	19
ARHGAP29	1.76923e-47	2.95474	1	0.271	5.92108e-43	19
DYNC1I1	3.52186e-47	0.888418	0.533	0.053	1.17866e-42	19
UNC5B	4.87274e-47	0.932244	0.578	0.062	1.63076e-42	19
CHST15	2.17087e-46	0.755681	0.422	0.034	7.26524e-42	19
ARL4A	6.56747e-46	2.46026	0.956	0.23	2.19794e-41	19
HS3ST1	1.89369e-45	0.729161	0.4	0.031	6.33763e-41	19
ECM2	6.84897e-45	0.720334	0.489	0.046	2.29215e-40	19
MAF	7.93019e-45	2.64593	0.978	0.257	2.654e-40	19
MT-ND6	1.85997e-44	1.09394	0.578	0.066	6.22476e-40	19
MIAT	2.52908e-44	0.576746	0.289	0.017	8.46407e-40	19
SLC22A23	7.23122e-44	0.716823	0.422	0.036	2.42007e-39	19
ARHGAP20	1.60653e-42	1.49336	0.778	0.131	5.37658e-38	19
SYNGR2	2.70523e-42	0.519261	0.333	0.023	9.05361e-38	19
ZIC2	1.43674e-41	2.11447	0.978	0.247	4.80833e-37	19
STK38	3.44115e-41	1.28121	0.867	0.161	1.15165e-36	19
KBTBD11	4.96308e-40	0.811888	0.556	0.066	1.66099e-35	19
MSI2	8.43418e-40	1.31979	0.844	0.169	2.82267e-35	19
SELENOP	1.95548e-39	2.10908	0.956	0.251	6.5444e-35	19
RSPO2	3.23634e-39	1.06223	0.556	0.067	1.0831e-34	19
STARD4-AS1	1.73306e-38	1.75684	0.933	0.22	5.80004e-34	19
ZIC5	5.94149e-38	0.800371	0.578	0.072	1.98844e-33	19
CMBL	1.23796e-37	2.21396	0.933	0.257	4.14307e-33	19
PFKP	2.30105e-37	0.665923	0.533	0.064	7.70092e-33	19
CFH	2.39295e-37	2.30016	0.756	0.145	8.00848e-33	19
GRIA3	3.10032e-37	0.644274	0.4	0.037	1.03758e-32	19
PTPN13	3.70399e-37	1.73874	0.844	0.196	1.23961e-32	19
UACA	5.46265e-37	2.08824	0.978	0.295	1.82818e-32	19
FAM49A	7.26093e-37	0.533139	0.422	0.041	2.43002e-32	19
SCARA5	1.08655e-36	1.03147	0.667	0.098	3.63636e-32	19
PLEKHA2	2.06693e-36	0.680215	0.4	0.038	6.91741e-32	19
KLC4	4.86712e-36	0.889372	0.556	0.074	1.62888e-31	19
EFNB2	7.36799e-36	1.49033	0.844	0.176	2.46585e-31	19
COL4A6	1.24074e-35	0.614191	0.4	0.039	4.15237e-31	19
VAMP5	1.75084e-35	1.10545	0.711	0.121	5.85953e-31	19
EPHA7	4.77495e-35	1.91497	0.889	0.222	1.59803e-30	19
LINC01088	1.54196e-34	0.833332	0.378	0.036	5.16046e-30	19
LIFR	3.29412e-34	1.51744	0.844	0.186	1.10244e-29	19
SLC20A2	3.67901e-34	1.1035	0.644	0.104	1.23126e-29	19
SLC9A3R1	3.88377e-34	0.687774	0.467	0.054	1.29978e-29	19
CLU	1.17556e-33	3.5556	1	0.5	3.93425e-29	19
IQCK	1.64378e-33	1.36413	0.644	0.108	5.50124e-29	19
TSPAN18	2.24693e-33	1.04415	0.778	0.156	7.51979e-29	19
COBLL1	2.96737e-33	0.770031	0.422	0.047	9.9309e-29	19
LRRC17	3.84605e-33	3.21469	1	0.514	1.28716e-28	19
KIAA1755	2.27141e-32	0.890652	0.578	0.085	7.60172e-28	19
GJA1	3.4553e-32	3.09419	1	0.487	1.15638e-27	19
PCDH19	7.36834e-32	0.957424	0.578	0.085	2.46596e-27	19
NR2F1	7.6064e-32	2.21472	1	0.379	2.54563e-27	19
OSR1	8.21872e-31	1.16314	0.778	0.158	2.75056e-26	19
CYP1B1	9.15156e-31	1.75037	0.956	0.282	3.06275e-26	19
SAT1	1.3161e-30	2.16183	0.867	0.256	4.4046e-26	19
JAK2	1.44886e-30	0.74964	0.489	0.066	4.84891e-26	19
NKD1	1.66053e-30	0.702873	0.533	0.075	5.55729e-26	19
CYB5R2	1.67688e-30	0.723982	0.444	0.055	5.61202e-26	19
AHCYL2	2.91124e-30	0.534028	0.422	0.049	9.74303e-26	19
STRA6	3.52665e-30	0.849481	0.622	0.103	1.18027e-25	19
PLEKHG1	9.18793e-30	0.748704	0.467	0.061	3.07492e-25	19
AKAP12	1.0672e-29	2.5751	1	0.555	3.57158e-25	19
CEMIP2	1.74106e-29	1.02716	0.578	0.096	5.82681e-25	19
NEBL	3.64767e-29	0.760072	0.4	0.047	1.22077e-24	19
ATP13A3	4.34097e-29	1.25862	0.644	0.127	1.45279e-24	19
NTRK3	9.74424e-29	0.928535	0.6	0.1	3.26111e-24	19
HDAC4	3.54688e-28	0.804893	0.467	0.064	1.18704e-23	19
PTN	6.99286e-28	2.82879	1	0.802	2.3403e-23	19
TCN2	7.96906e-28	0.563874	0.444	0.059	2.66701e-23	19
WDR86	1.37883e-27	0.964989	0.533	0.086	4.61451e-23	19
SPINT2	2.20095e-27	1.54882	0.933	0.297	7.36591e-23	19
TSPAN7	3.71902e-27	0.790245	0.467	0.066	1.24465e-22	19
ZHX2	4.88626e-27	0.771806	0.378	0.045	1.63528e-22	19
AXIN2	5.49871e-27	0.631347	0.467	0.065	1.84025e-22	19
COL4A1	5.64046e-27	1.97622	1	0.443	1.88769e-22	19
COLEC12	2.77563e-26	2.06009	0.933	0.437	9.28921e-22	19
APOE	3.80819e-26	1.9214	0.956	0.391	1.27449e-21	19
DSC2	5.12849e-26	0.737398	0.378	0.047	1.71635e-21	19
MMP15	5.27602e-26	0.552234	0.333	0.037	1.76573e-21	19
NID1	1.6832e-25	1.55922	0.911	0.336	5.63318e-21	19
CFI	1.88214e-25	0.630921	0.356	0.042	6.29897e-21	19
SVIL	2.13567e-25	1.86145	0.978	0.506	7.14746e-21	19
ADD3	2.2142e-25	1.81687	0.933	0.454	7.41025e-21	19
BMP7	3.22173e-25	0.91757	0.6	0.116	1.07822e-20	19
SESN1	4.29244e-25	0.826607	0.444	0.066	1.43655e-20	19
CA11	4.60162e-25	0.853204	0.6	0.116	1.54002e-20	19
COL4A5	4.72706e-25	1.34847	0.8	0.227	1.582e-20	19
CPPED1	5.10478e-25	0.612162	0.4	0.054	1.70842e-20	19
COL15A1	9.04863e-25	1.24453	0.778	0.186	3.02831e-20	19
BTBD3	9.34358e-25	1.36105	0.8	0.222	3.12701e-20	19
NHS	2.04113e-24	0.908133	0.578	0.105	6.83104e-20	19
LUZP2	2.61733e-24	0.9576	0.422	0.062	8.75943e-20	19
SH3D19	2.71027e-24	0.802593	0.556	0.103	9.07045e-20	19
TMOD3	3.29485e-24	1.43716	0.889	0.33	1.10269e-19	19
DSG2	3.59328e-24	0.625085	0.489	0.079	1.20256e-19	19
COL18A1	9.02546e-24	1.70894	0.911	0.382	3.02055e-19	19
XIST	1.03785e-23	1.65474	0.978	0.377	3.47336e-19	19
TMEM64	1.19341e-23	0.830171	0.556	0.105	3.99399e-19	19
FCHSD2	1.23825e-23	1.08727	0.644	0.144	4.14405e-19	19
AHNAK	1.42873e-23	1.74281	1	0.524	4.78152e-19	19
VEZT	2.04484e-23	1.16758	0.889	0.286	6.84348e-19	19
ANGPT2	2.71489e-23	1.56106	0.578	0.119	9.08593e-19	19
AL359555.4	3.53615e-23	0.831947	0.467	0.076	1.18344e-18	19
UHRF2	5.06176e-23	0.965526	0.667	0.158	1.69402e-18	19
KCNQ1OT1	5.31304e-23	2.17983	1	0.731	1.77811e-18	19
RTCA-AS1	6.32156e-23	0.501433	0.356	0.046	2.11564e-18	19
CCDC152	7.30429e-23	0.686856	0.4	0.057	2.44453e-18	19
EHBP1	1.02578e-22	1.17224	0.756	0.218	3.43299e-18	19
EPHA3	1.4679e-22	1.4045	0.889	0.282	4.91262e-18	19
MICAL3	2.28295e-22	0.679638	0.356	0.048	7.64033e-18	19
FNDC5	2.29588e-22	0.97945	0.822	0.233	7.68362e-18	19
MT-CO1	2.56734e-22	1.69845	1	0.97	8.5921e-18	19
CNTNAP3B	3.00561e-22	0.836222	0.444	0.073	1.00589e-17	19
RNF207	3.0264e-22	0.556506	0.289	0.033	1.01285e-17	19
OGN	3.55792e-22	1.65848	1	0.721	1.19073e-17	19
ARHGAP28	3.80333e-22	1.36524	0.8	0.244	1.27286e-17	19
FOXC2	4.59357e-22	1.22976	0.844	0.286	1.53733e-17	19
PRKAG2	4.83895e-22	0.666117	0.378	0.053	1.61945e-17	19
ST3GAL1	5.1259e-22	0.604656	0.422	0.066	1.71548e-17	19
USF3	6.22428e-22	0.9975	0.6	0.125	2.08308e-17	19
PRKAA2	6.47461e-22	0.502137	0.378	0.054	2.16686e-17	19
SLC8A1	7.40034e-22	0.829019	0.556	0.108	2.47667e-17	19
44626	7.48911e-22	1.51936	0.911	0.395	2.50638e-17	19
NR2F1-AS1	8.09701e-22	0.835824	0.6	0.126	2.70983e-17	19
MT-ND5	8.27967e-22	1.63287	1	0.737	2.77096e-17	19
TSPAN5	2.84876e-21	0.875855	0.622	0.141	9.53395e-17	19
TRHDE-AS1	3.04146e-21	0.522921	0.289	0.034	1.01789e-16	19
AKAP11	4.77374e-21	0.763357	0.711	0.177	1.59763e-16	19
CTSC	5.18218e-21	1.16199	0.889	0.309	1.73432e-16	19
AC068587.4	5.72627e-21	0.592715	0.333	0.045	1.91641e-16	19
GLUL	5.90126e-21	1.23015	0.867	0.305	1.97497e-16	19
TJP1	7.23048e-21	1.27637	0.867	0.358	2.41982e-16	19
ANKDD1A	8.80758e-21	0.606151	0.4	0.062	2.94763e-16	19
PDE5A	9.71673e-21	0.879935	0.6	0.134	3.2519e-16	19
HERPUD1	1.31609e-20	1.29141	0.844	0.311	4.40457e-16	19
SKAP2	1.93515e-20	0.851392	0.556	0.118	6.47635e-16	19
ZIC1	2.00169e-20	1.242	0.933	0.336	6.69907e-16	19
SEZ6L2	4.56376e-20	0.508909	0.444	0.075	1.52735e-15	19
MT-CO3	5.97482e-20	1.48482	1	0.948	1.99959e-15	19
NUDT4	6.85791e-20	1.4515	0.778	0.279	2.29514e-15	19
C9orf72	7.40717e-20	0.543219	0.356	0.052	2.47896e-15	19
MAN1A1	8.95814e-20	0.945374	0.644	0.164	2.99802e-15	19
SEMA3C	9.13524e-20	1.49409	0.711	0.196	3.05729e-15	19
TNFRSF21	1.14566e-19	0.509845	0.356	0.053	3.83416e-15	19
RGL1	1.30538e-19	0.878599	0.711	0.188	4.3687e-15	19
FTX	1.42849e-19	1.45892	0.867	0.355	4.78073e-15	19
GOLGA8B	1.51324e-19	0.728489	0.556	0.119	5.06436e-15	19
SNCAIP	1.62778e-19	1.0395	0.711	0.201	5.4477e-15	19
PDZRN3	1.8517e-19	0.7862	0.578	0.129	6.19709e-15	19
MAP3K1	2.07805e-19	0.658947	0.533	0.111	6.9546e-15	19
TLE1	3.22476e-19	1.47568	0.933	0.426	1.07923e-14	19
ARHGEF12	5.4848e-19	1.02205	0.667	0.181	1.8356e-14	19
SLC3A2	5.77468e-19	1.488	0.8	0.337	1.93261e-14	19
TRHDE	1.0264e-18	0.515046	0.289	0.037	3.43504e-14	19
CPAMD8	1.0902e-18	0.586897	0.444	0.082	3.64856e-14	19
MT-ATP8	1.15296e-18	0.644837	0.533	0.112	3.85861e-14	19
ITPRID2	1.27658e-18	0.986123	0.689	0.198	4.27233e-14	19
ATP10D	1.48007e-18	0.713644	0.578	0.134	4.95335e-14	19
CDH6	1.5521e-18	0.651804	0.422	0.075	5.1944e-14	19
CHD7	2.26361e-18	0.769916	0.533	0.117	7.57562e-14	19
STXBP6	2.55518e-18	0.686737	0.467	0.092	8.55144e-14	19
PARD6G	2.98275e-18	0.662744	0.467	0.092	9.98236e-14	19
MCU	3.14878e-18	0.544899	0.511	0.106	1.0538e-13	19
LINC00342	3.93964e-18	1.03495	0.711	0.216	1.31848e-13	19
TLN2	4.62306e-18	0.98829	0.711	0.215	1.5472e-13	19
CTSL	4.63687e-18	1.71943	0.844	0.399	1.55182e-13	19
NFE2L1	4.64778e-18	1.06909	0.778	0.276	1.55547e-13	19
WNT2B	5.91437e-18	0.710128	0.422	0.078	1.97936e-13	19
CHSY1	7.89223e-18	1.16736	0.711	0.231	2.64129e-13	19
ERRFI1	8.6516e-18	0.533836	0.422	0.078	2.89543e-13	19
MT-ND2	9.02996e-18	1.3284	0.978	0.822	3.02206e-13	19
CFLAR	1.11942e-17	0.833898	0.644	0.177	3.74636e-13	19
LHFPL6	1.18897e-17	1.32775	0.844	0.375	3.97911e-13	19
EDIL3	1.20833e-17	0.7042	0.622	0.151	4.04391e-13	19
ZEB2	1.23604e-17	0.904782	0.756	0.217	4.13664e-13	19
CDH11	1.73991e-17	1.2014	0.978	0.603	5.82295e-13	19
SPTBN1	1.87914e-17	1.23102	0.956	0.585	6.28892e-13	19
SEMA5A	2.14174e-17	1.00908	0.867	0.312	7.16775e-13	19
EFNB1	3.26988e-17	0.838775	0.822	0.273	1.09433e-12	19
PPFIBP1	3.76698e-17	1.28367	0.822	0.336	1.2607e-12	19
PCDHGC3	4.4721e-17	0.593743	0.444	0.09	1.49668e-12	19
NRP1	4.99347e-17	1.02722	0.756	0.241	1.67116e-12	19
OMD	5.70887e-17	0.776467	0.356	0.06	1.91059e-12	19
ARRB1	6.16954e-17	0.524125	0.356	0.06	2.06476e-12	19
ADAM33	7.38373e-17	0.612798	0.444	0.088	2.47111e-12	19
LRP1	7.5858e-17	1.17314	0.978	0.592	2.53874e-12	19
FAM171B	8.5507e-17	0.928051	0.6	0.158	2.86166e-12	19
MTHFR	8.66595e-17	0.696485	0.467	0.098	2.90023e-12	19
COL21A1	9.36911e-17	1.10235	0.867	0.332	3.13556e-12	19
MT-ATP6	1.16369e-16	1.39533	1	0.94	3.89451e-12	19
ZBTB38	1.25703e-16	0.672299	0.578	0.146	4.2069e-12	19
EFEMP1	1.44399e-16	0.755657	0.689	0.196	4.8326e-12	19
NEAT1	1.91761e-16	0.899936	0.756	0.237	6.41765e-12	19
SPICE1	2.15395e-16	0.664575	0.4	0.077	7.20863e-12	19
IGSF10	2.25544e-16	0.660199	0.4	0.076	7.54828e-12	19
ALCAM	2.66907e-16	1.3552	0.778	0.265	8.93258e-12	19
TRIM8	2.8e-16	0.761483	0.511	0.122	9.37076e-12	19
ZIC4	3.08301e-16	0.697936	0.556	0.133	1.03179e-11	19
SLC16A2	3.14859e-16	0.621494	0.556	0.136	1.05374e-11	19
ENC1	4.04739e-16	1.08628	0.6	0.174	1.35454e-11	19
YWHAZ	4.25002e-16	1.01161	0.978	0.701	1.42235e-11	19
NHSL1	4.31176e-16	0.664943	0.356	0.063	1.44302e-11	19
SERPING1	4.35628e-16	0.925163	0.822	0.303	1.45792e-11	19
VGLL4	7.15274e-16	1.05984	0.933	0.482	2.39381e-11	19
EHD1	7.24208e-16	0.600349	0.6	0.154	2.42371e-11	19
DDX17	7.26366e-16	1.12417	1	0.822	2.43093e-11	19
TBC1D9	7.92949e-16	0.61819	0.467	0.102	2.65376e-11	19
VSTM4	8.31649e-16	0.654861	0.578	0.144	2.78328e-11	19
ARHGAP42	8.35811e-16	0.738494	0.6	0.164	2.79721e-11	19
VPS13C	8.48574e-16	0.835247	0.644	0.184	2.83992e-11	19
CPD	9.82873e-16	0.758863	0.578	0.151	3.28938e-11	19
TMEM131	1.12951e-15	0.572453	0.711	0.205	3.78013e-11	19
ALDH9A1	1.16801e-15	0.793512	0.644	0.192	3.90897e-11	19
KIAA0232	1.28408e-15	0.820502	0.689	0.21	4.29743e-11	19
ISLR	1.39536e-15	1.18687	0.956	0.642	4.66985e-11	19
APLP2	1.44976e-15	1.27298	0.867	0.456	4.85192e-11	19
ME2	1.49036e-15	0.822467	0.667	0.197	4.9878e-11	19
BACH1	1.54834e-15	0.703298	0.733	0.223	5.18185e-11	19
AFAP1L2	1.99289e-15	0.503235	0.333	0.057	6.66962e-11	19
MXI1	2.13595e-15	0.725708	0.578	0.159	7.14837e-11	19
SUSD6	2.56636e-15	0.616935	0.378	0.071	8.58884e-11	19
SSR1	3.23106e-15	0.956568	0.889	0.405	1.08134e-10	19
CLIP1	4.08933e-15	0.659618	0.6	0.168	1.36858e-10	19
ITIH5	4.97274e-15	1.03095	0.511	0.129	1.66423e-10	19
UTRN	6.24525e-15	0.815111	0.733	0.254	2.0901e-10	19
FRMD6	6.74676e-15	1.20913	0.689	0.251	2.25794e-10	19
VIM	6.89736e-15	0.968308	1	0.99	2.30834e-10	19
ZNF37A	6.98309e-15	0.572603	0.6	0.166	2.33703e-10	19
ZCCHC24	6.99855e-15	0.831244	0.778	0.287	2.3422e-10	19
FAM13C	7.65328e-15	0.602733	0.422	0.091	2.56132e-10	19
SLC7A2	8.96025e-15	0.571029	0.333	0.06	2.99873e-10	19
LAMB1	1.19853e-14	0.887679	0.978	0.482	4.01112e-10	19
ROBO1	1.20785e-14	0.983449	0.822	0.341	4.04232e-10	19
SOBP	1.38989e-14	0.829845	0.644	0.206	4.65154e-10	19
MT-ND4L	1.62747e-14	1.18069	0.956	0.503	5.44664e-10	19
EXOC5	1.87724e-14	0.754085	0.644	0.198	6.28256e-10	19
ATP1B3	2.01251e-14	1.15149	0.711	0.273	6.73526e-10	19
RCOR3	2.26991e-14	1.10153	0.733	0.259	7.59671e-10	19
DMXL2	2.28168e-14	0.559312	0.489	0.119	7.63609e-10	19
PPP1R9A	2.57762e-14	0.617645	0.511	0.129	8.62652e-10	19
TSPAN14	2.72018e-14	0.613153	0.667	0.201	9.10364e-10	19
SYT1	2.76668e-14	0.595377	0.378	0.076	9.25925e-10	19
PITPNA	2.78369e-14	0.664203	0.511	0.131	9.31617e-10	19
COL6A3	3.1204e-14	1.15327	0.978	0.686	1.0443e-09	19
MIR99AHG	4.42615e-14	1.20919	0.933	0.499	1.4813e-09	19
WWP1	4.51425e-14	0.501477	0.467	0.11	1.51078e-09	19
RC3H2	4.68792e-14	0.725066	0.6	0.174	1.56891e-09	19
ANTXR2	5.2703e-14	0.572159	0.556	0.149	1.76381e-09	19
PSMA3-AS1	5.8235e-14	0.852938	0.756	0.282	1.94895e-09	19
RELL1	6.55172e-14	0.575497	0.356	0.071	2.19267e-09	19
COL4A2	7.30342e-14	1.07684	0.978	0.623	2.44423e-09	19
NREP	9.34852e-14	0.989008	0.978	0.818	3.12867e-09	19
SCARB2	9.44647e-14	0.861807	0.778	0.331	3.16145e-09	19
TANC1	1.08563e-13	0.616442	0.467	0.114	3.63329e-09	19
LRRN3	1.18566e-13	0.582206	0.4	0.086	3.96804e-09	19
AFG3L2	1.3422e-13	0.67984	0.667	0.213	4.49193e-09	19
SPATS2L	1.38786e-13	1.03736	0.956	0.549	4.64477e-09	19
PPP1R14A	1.70442e-13	0.598735	0.556	0.154	5.70417e-09	19
RC3H1	1.96597e-13	0.620647	0.489	0.124	6.57951e-09	19
EGFR	2.07016e-13	0.705806	0.733	0.251	6.92821e-09	19
SACM1L	2.21271e-13	0.55824	0.511	0.132	7.40528e-09	19
AC092683.1	2.28984e-13	0.729122	0.511	0.138	7.6634e-09	19
CALCRL	2.8962e-13	0.712759	0.533	0.14	9.69271e-09	19
TTC14	3.46198e-13	0.878372	0.8	0.308	1.15862e-08	19
GABPB1-AS1	3.87275e-13	0.814941	0.822	0.328	1.29609e-08	19
AKAP1	4.52101e-13	0.512436	0.289	0.052	1.51305e-08	19
TNS2	4.86708e-13	0.741593	0.667	0.22	1.62887e-08	19
MT-ND3	5.31275e-13	1.03693	1	0.901	1.77802e-08	19
FAM214A	6.00457e-13	0.535371	0.4	0.091	2.00955e-08	19
HIPK3	6.39517e-13	0.689117	0.533	0.155	2.14027e-08	19
IQSEC1	7.76411e-13	0.616479	0.578	0.17	2.59841e-08	19
TLE4	8.10728e-13	0.875337	0.733	0.275	2.71326e-08	19
MDM2	8.6165e-13	0.809153	0.6	0.182	2.88368e-08	19
CDV3	9.1477e-13	0.903871	0.867	0.466	3.06146e-08	19
TM9SF3	1.20117e-12	0.982779	0.933	0.511	4.01995e-08	19
CDKN1C	1.20977e-12	1.17287	0.956	0.686	4.04873e-08	19
CTR9	1.25666e-12	0.73384	0.6	0.198	4.20567e-08	19
DST	1.30013e-12	0.922187	0.822	0.361	4.35114e-08	19
DYNLT3	1.31417e-12	0.509082	0.444	0.109	4.39812e-08	19
SELENBP1	1.32247e-12	0.677029	0.6	0.192	4.4259e-08	19
RAD23B	1.34252e-12	0.801369	0.8	0.327	4.49302e-08	19
THRA	1.34599e-12	0.772217	0.711	0.285	4.50462e-08	19
ARHGAP12	1.37189e-12	0.609073	0.467	0.12	4.59129e-08	19
ERCC6L2	1.48532e-12	0.769811	0.6	0.198	4.97093e-08	19
SETX	2.04231e-12	0.834427	0.711	0.262	6.835e-08	19
FOXC1	2.3901e-12	1.0345	0.911	0.512	7.99894e-08	19
VCAN	2.52403e-12	1.50841	0.978	0.868	8.44716e-08	19
MT-ND4	2.5814e-12	0.926846	1	0.938	8.63917e-08	19
PNPLA8	2.93141e-12	0.736371	0.622	0.209	9.81056e-08	19
PLEC	2.95225e-12	0.782258	0.622	0.219	9.88029e-08	19
UBE2V1	3.14784e-12	0.62119	0.533	0.156	1.05349e-07	19
DAB2	3.15524e-12	1.06516	0.889	0.525	1.05596e-07	19
FOXO1	3.22353e-12	0.558485	0.444	0.111	1.07882e-07	19
CAMSAP2	3.33267e-12	0.838567	0.644	0.215	1.11534e-07	19
SRGAP2B	3.35568e-12	0.687282	0.467	0.126	1.12304e-07	19
CDC42BPB	3.5932e-12	0.752435	0.644	0.221	1.20254e-07	19
USP3	3.81295e-12	0.61385	0.578	0.182	1.27608e-07	19
CELF2	4.28196e-12	0.786849	0.6	0.189	1.43304e-07	19
FILIP1L	4.63152e-12	0.554732	0.6	0.183	1.55003e-07	19
BAZ2B	4.98415e-12	0.76093	0.756	0.3	1.66805e-07	19
KLF13	5.02494e-12	0.679912	0.511	0.146	1.6817e-07	19
SLF2	5.15019e-12	0.93953	0.578	0.2	1.72361e-07	19
GLYR1	5.43761e-12	0.561965	0.622	0.199	1.8198e-07	19
LNPEP	5.47002e-12	0.711091	0.622	0.209	1.83065e-07	19
TMCO3	5.87809e-12	0.772894	0.644	0.23	1.96722e-07	19
NPEPPS	6.25218e-12	1.03276	0.711	0.303	2.09242e-07	19
ADAMTS5	6.50002e-12	0.587703	0.444	0.112	2.17536e-07	19
AAK1	6.74718e-12	0.689809	0.756	0.302	2.25808e-07	19
STX7	6.96115e-12	0.636854	0.622	0.206	2.32969e-07	19
DNM1L	7.00314e-12	0.747286	0.711	0.27	2.34374e-07	19
ZNF518A	9.19744e-12	0.796461	0.733	0.303	3.07811e-07	19
ANK3	9.86913e-12	0.725381	0.711	0.266	3.3029e-07	19
APCDD1	1.01317e-11	0.724629	0.556	0.168	3.39077e-07	19
TTC17	1.0228e-11	0.727432	0.711	0.282	3.42299e-07	19
CACNA1A	1.03425e-11	0.972352	0.467	0.134	3.46133e-07	19
TRIM33	1.04835e-11	0.586751	0.667	0.226	3.5085e-07	19
PCMTD2	1.14694e-11	0.808117	0.644	0.237	3.83845e-07	19
PCDH9	1.14878e-11	0.866342	0.711	0.276	3.84463e-07	19
DNAJC13	1.43405e-11	0.69889	0.489	0.142	4.79935e-07	19
MPDZ	1.51419e-11	0.630138	0.733	0.261	5.06753e-07	19
LHFPL2	1.64277e-11	0.587251	0.667	0.23	5.49786e-07	19
NR2C1	1.6813e-11	0.623726	0.489	0.144	5.6268e-07	19
ITCH	1.69979e-11	0.564179	0.489	0.14	5.68869e-07	19
MYH9	1.80382e-11	0.734092	0.622	0.219	6.03686e-07	19
CTNNA1	1.84287e-11	0.742894	0.889	0.481	6.16755e-07	19
SH3PXD2A	1.89203e-11	0.828651	0.778	0.353	6.33206e-07	19
ITSN1	1.92901e-11	0.770016	0.667	0.253	6.45581e-07	19
SNHG14	2.10786e-11	0.828476	0.8	0.376	7.05436e-07	19
ROR1	2.83963e-11	0.602502	0.556	0.179	9.5034e-07	19
PHLDA1	2.96841e-11	0.685488	0.622	0.199	9.93439e-07	19
APP	3.32737e-11	1.04622	0.911	0.727	1.11357e-06	19
DCAF5	3.46185e-11	0.568381	0.622	0.212	1.15858e-06	19
EZR	3.4755e-11	0.700047	0.511	0.158	1.16315e-06	19
KNOP1	3.74879e-11	0.881041	0.733	0.333	1.25461e-06	19
PERP	3.95227e-11	0.557861	0.378	0.093	1.32271e-06	19
EPB41	4.00484e-11	0.888535	0.689	0.272	1.3403e-06	19
CNTN4	4.40923e-11	0.631098	0.533	0.164	1.47564e-06	19
RUFY3	4.79428e-11	0.595972	0.644	0.233	1.6045e-06	19
FAXDC2	5.11152e-11	0.525841	0.311	0.067	1.71067e-06	19
KMT2C	5.43409e-11	0.748934	0.8	0.351	1.81863e-06	19
MUC20-OT1	6.3139e-11	0.862438	0.644	0.26	2.11307e-06	19
KLHL23	6.39867e-11	0.739943	0.667	0.257	2.14144e-06	19
SQSTM1	7.22172e-11	0.810565	0.689	0.289	2.41689e-06	19
SPEF2	7.75741e-11	0.523275	0.378	0.093	2.59617e-06	19
TNFRSF19	8.3579e-11	0.557975	0.356	0.085	2.79714e-06	19
NKTR	8.40752e-11	0.77359	0.956	0.596	2.81374e-06	19
WAPL	8.59904e-11	0.557628	0.6	0.211	2.87784e-06	19
STARD9	9.26534e-11	0.597264	0.356	0.085	3.10083e-06	19
RARB	9.73893e-11	0.621956	0.422	0.115	3.25933e-06	19
MALAT1	9.87583e-11	0.80713	1	0.993	3.30515e-06	19
SPTAN1	1.05019e-10	0.832163	0.8	0.397	3.51466e-06	19
FGFR1	1.08078e-10	0.885029	0.956	0.598	3.61704e-06	19
TPM1	1.1055e-10	0.912492	1	0.818	3.69979e-06	19
SNX1	1.23607e-10	0.51219	0.622	0.221	4.13675e-06	19
COG7	1.26059e-10	0.544349	0.356	0.085	4.21881e-06	19
C6orf89	1.27668e-10	0.667795	0.622	0.238	4.27266e-06	19
NCOA1	1.29251e-10	0.681137	0.6	0.212	4.32565e-06	19
NAP1L4	1.2994e-10	0.858806	0.844	0.483	4.34871e-06	19
AFDN	1.32824e-10	0.80515	0.667	0.267	4.44522e-06	19
DENND4A	1.33753e-10	0.524037	0.289	0.06	4.4763e-06	19
SMARCA1	1.35003e-10	0.927044	0.889	0.543	4.51813e-06	19
SETD2	1.54932e-10	0.829567	0.8	0.376	5.18509e-06	19
FBLN1	1.57928e-10	0.740736	0.978	0.77	5.28538e-06	19
RBM43	1.63548e-10	0.581603	0.4	0.106	5.47345e-06	19
SLC39A10	1.71726e-10	1.04819	0.822	0.429	5.74716e-06	19
SPECC1L	1.83113e-10	0.574367	0.444	0.128	6.12826e-06	19
IARS2	2.08983e-10	0.628073	0.6	0.219	6.99402e-06	19
FAM43A	2.14302e-10	0.610147	0.533	0.172	7.17203e-06	19
MYO6	2.14983e-10	0.724739	0.4	0.109	7.19484e-06	19
PLAT	2.32672e-10	0.615188	0.489	0.149	7.78683e-06	19
CCNT2	2.34188e-10	0.593998	0.556	0.189	7.83757e-06	19
PCCA-DT	2.37118e-10	0.586901	0.511	0.167	7.93562e-06	19
ABL1	2.71209e-10	0.837409	0.622	0.243	9.07656e-06	19
KANK2	3.06434e-10	0.790208	0.689	0.278	1.02554e-05	19
PTPRA	3.13954e-10	0.793865	0.8	0.45	1.05071e-05	19
ANXA2	3.56254e-10	0.766581	0.956	0.781	1.19228e-05	19
TP53BP1	3.66355e-10	0.706734	0.689	0.28	1.22608e-05	19
PCGF3	3.79446e-10	0.502767	0.511	0.161	1.26989e-05	19
IFNAR1	3.8044e-10	0.766022	0.556	0.197	1.27322e-05	19
GPATCH2L	3.95161e-10	0.660038	0.6	0.22	1.32249e-05	19
ETFB	4.0645e-10	0.896243	0.844	0.45	1.36027e-05	19
CHD8	4.16448e-10	0.681249	0.644	0.256	1.39373e-05	19
PRKAA1	5.26265e-10	0.592478	0.467	0.138	1.76125e-05	19
SEC62	5.33749e-10	0.836336	0.911	0.717	1.7863e-05	19
ADI1	5.41547e-10	0.748334	0.711	0.328	1.8124e-05	19
RBM5	5.60838e-10	0.638848	0.822	0.377	1.87696e-05	19
PIAS2	5.6192e-10	0.560782	0.533	0.18	1.88058e-05	19
ARHGAP32	6.13478e-10	0.533387	0.356	0.09	2.05313e-05	19
FXR1	6.25505e-10	0.64738	0.933	0.507	2.09338e-05	19
GOLM1	6.28331e-10	0.786695	0.778	0.397	2.10283e-05	19
SPAG9	6.49211e-10	0.891244	0.8	0.452	2.17272e-05	19
SERINC1	7.1517e-10	0.838623	0.822	0.443	2.39346e-05	19
CPE	7.24663e-10	0.929048	0.933	0.728	2.42523e-05	19
MT-CYB	7.31238e-10	0.847935	1	0.944	2.44723e-05	19
AGTPBP1	7.33438e-10	0.545929	0.378	0.103	2.4546e-05	19
ARHGAP21	7.5151e-10	0.680008	0.756	0.334	2.51508e-05	19
ZNF793	7.90861e-10	0.559502	0.467	0.147	2.64677e-05	19
STK39	9.48976e-10	0.656262	0.444	0.143	3.17594e-05	19
KIDINS220	1.02536e-09	0.783093	0.756	0.417	3.43156e-05	19
PRRC2C	1.04108e-09	0.782763	0.889	0.708	3.48419e-05	19
NDUFS1	1.10203e-09	0.649208	0.6	0.234	3.68817e-05	19
CALCOCO2	1.15402e-09	0.610812	0.556	0.197	3.86215e-05	19
WLS	1.24681e-09	0.739919	0.889	0.484	4.1727e-05	19
RASSF8	1.56623e-09	0.808378	0.733	0.356	5.2417e-05	19
PARP1	1.7035e-09	0.863792	0.756	0.403	5.70111e-05	19
TMEM205	1.97727e-09	0.56604	0.556	0.198	6.61734e-05	19
MAPK6	2.00485e-09	0.581402	0.533	0.193	6.70963e-05	19
HSDL2	2.02184e-09	0.560608	0.467	0.143	6.76648e-05	19
CD248	2.09077e-09	0.690193	0.689	0.301	6.99718e-05	19
CREB5	2.13026e-09	0.674511	0.733	0.313	7.12934e-05	19
IMMT	2.30705e-09	0.528362	0.667	0.27	7.72101e-05	19
KIAA2026	2.62924e-09	0.700402	0.6	0.229	8.79928e-05	19
CERS6	2.70423e-09	0.623448	0.578	0.213	9.05026e-05	19
EIF4G3	2.98967e-09	0.711518	0.667	0.308	0.000100055	19
PKP4	3.10618e-09	0.571418	0.4	0.118	0.000103955	19
DZIP3	3.10981e-09	0.564357	0.467	0.153	0.000104076	19
ZMYM2	3.29723e-09	0.646362	0.8	0.354	0.000110348	19
SMAD2	3.72136e-09	0.577263	0.622	0.247	0.000124543	19
GOLGB1	3.72863e-09	0.85381	0.889	0.527	0.000124786	19
SH3GLB1	3.76379e-09	0.622358	0.822	0.409	0.000125963	19
HIF3A	3.92873e-09	0.875201	0.667	0.296	0.000131483	19
NR2F2	4.1908e-09	0.577185	0.8	0.377	0.000140253	19
JARID2	4.8944e-09	0.563558	0.6	0.227	0.000163801	19
SRGAP2	4.96913e-09	0.541738	0.556	0.199	0.000166302	19
NUB1	5.05876e-09	0.586746	0.622	0.251	0.000169302	19
TGFBR3	5.29325e-09	0.550871	0.533	0.19	0.000177149	19
PREPL	5.76996e-09	0.526342	0.578	0.216	0.000193103	19
PPP6R2	6.63135e-09	0.566736	0.622	0.253	0.000221931	19
HP1BP3	6.65921e-09	0.666791	0.978	0.68	0.000222864	19
EIF5B	6.89939e-09	0.770859	0.889	0.565	0.000230902	19
METRNL	7.30802e-09	0.733231	0.756	0.384	0.000244578	19
KCTD10	7.41759e-09	0.510262	0.333	0.089	0.000248244	19
ZNF770	7.49861e-09	0.570186	0.578	0.22	0.000250956	19
SUGP2	7.54536e-09	0.634459	0.667	0.276	0.000252521	19
GNPTAB	8.19617e-09	0.559678	0.422	0.132	0.000274301	19
DIP2A	8.8415e-09	0.613052	0.511	0.183	0.000295898	19
SNAP23	8.84844e-09	0.590135	0.556	0.204	0.000296131	19
RBM23	9.86224e-09	0.558024	0.622	0.254	0.00033006	19
PTPN11	1.09899e-08	0.517074	0.6	0.242	0.000367799	19
CLIC4	1.16237e-08	0.761949	0.622	0.275	0.00038901	19
ANXA1	1.21215e-08	0.675427	0.756	0.338	0.000405672	19
NOVA1	1.25056e-08	0.759187	0.756	0.402	0.000418524	19
DOCK7	1.41052e-08	0.599788	0.667	0.275	0.00047206	19
CAPRIN1	1.58304e-08	0.753807	0.8	0.426	0.000529797	19
OXR1	1.58894e-08	0.828071	0.667	0.277	0.000531772	19
OTULIN	1.64387e-08	0.561142	0.422	0.138	0.000550154	19
HIPK2	1.6937e-08	0.77413	0.533	0.201	0.000566832	19
CLTC	1.97762e-08	0.645825	0.778	0.438	0.000661852	19
LRRC75A	2.04288e-08	0.827392	0.667	0.288	0.00068369	19
TUBGCP2	2.14284e-08	0.563195	0.667	0.298	0.000717143	19
MT-ND1	2.17376e-08	1.02568	1	0.84	0.000727493	19
TMTC4	2.17885e-08	0.524023	0.422	0.139	0.000729195	19
MPP6	2.1817e-08	0.622591	0.467	0.166	0.000730148	19
TRIQK	2.26059e-08	0.502758	0.489	0.177	0.000756551	19
SEPTIN2	2.35003e-08	0.611515	0.933	0.707	0.000786484	19
MAP4	2.38765e-08	0.697977	0.844	0.47	0.000799075	19
USP14	2.50656e-08	0.634389	0.756	0.381	0.000838869	19
TPR	2.58727e-08	0.582438	0.956	0.648	0.00086588	19
HCG18	2.59352e-08	0.540978	0.578	0.23	0.000867974	19
IGF2R	2.67686e-08	0.586289	0.6	0.244	0.000895866	19
GOLGA4	2.79574e-08	0.619283	0.844	0.485	0.000935651	19
EPB41L2	3.23856e-08	0.857548	0.867	0.58	0.00108385	19
SLC25A36	3.50775e-08	0.636857	0.822	0.425	0.00117394	19
ZMYM4	3.52361e-08	0.662353	0.689	0.316	0.00117925	19
TRIP12	3.69286e-08	0.717501	0.622	0.282	0.00123589	19
LMO4	3.96943e-08	0.667111	0.756	0.388	0.00132845	19
LPAR1	4.1568e-08	0.726159	0.556	0.238	0.00139116	19
UBE2H	4.27383e-08	0.786011	0.711	0.375	0.00143032	19
ANKLE2	4.27864e-08	0.548629	0.6	0.249	0.00143193	19
ASH1L	4.83503e-08	0.620646	0.778	0.402	0.00161814	19
AFF4	4.85116e-08	0.655349	0.644	0.287	0.00162354	19
TEAD1	5.22341e-08	0.710809	0.644	0.282	0.00174812	19
CAMK1D	5.51146e-08	0.531053	0.422	0.14	0.00184452	19
NARS	5.6603e-08	0.538677	0.711	0.321	0.00189433	19
NBL1	5.96546e-08	0.516453	0.644	0.265	0.00199646	19
KLHL9	6.15101e-08	0.560922	0.6	0.245	0.00205856	19
PCED1A	6.4387e-08	0.60038	0.378	0.117	0.00215484	19
MACF1	6.63168e-08	0.652577	0.844	0.482	0.00221943	19
PGRMC1	6.67734e-08	0.84431	0.911	0.725	0.00223471	19
PCNX4	6.88791e-08	0.573183	0.6	0.247	0.00230518	19
RMND5A	7.09963e-08	0.649554	0.422	0.142	0.00237603	19
LUC7L	7.12139e-08	0.827803	0.733	0.399	0.00238332	19
KIAA1109	7.61655e-08	0.560655	0.667	0.282	0.00254903	19
ZKSCAN1	8.15722e-08	0.645359	0.8	0.439	0.00272998	19
GTF2I	9.09412e-08	0.641264	0.978	0.715	0.00304353	19
RBBP7	9.38736e-08	0.737674	0.756	0.455	0.00314167	19
SENP7	9.90987e-08	0.687852	0.667	0.335	0.00331654	19
KPNA4	1.00876e-07	0.531683	0.622	0.278	0.00337603	19
PIK3R1	1.04684e-07	0.594356	0.689	0.343	0.00350345	19
CLSTN1	1.0684e-07	0.54831	0.733	0.357	0.00357561	19
PTK7	1.18031e-07	0.787415	0.689	0.337	0.00395016	19
CANX	1.26243e-07	0.644268	0.867	0.573	0.00422498	19
PRXL2A	1.26759e-07	0.727615	0.689	0.35	0.00424223	19
TAOK1	1.27905e-07	0.62138	0.6	0.273	0.00428061	19
OLFML3	1.33322e-07	0.646383	0.867	0.575	0.0044619	19
PARD3	1.42153e-07	0.657906	0.556	0.24	0.00475744	19
PTCH1	1.51902e-07	0.745833	0.489	0.184	0.00508371	19
ANKRD11	1.61117e-07	0.671008	0.911	0.614	0.00539211	19
RIOK3	1.67783e-07	0.546924	0.556	0.229	0.00561519	19
ADD1	1.76407e-07	0.674775	0.778	0.432	0.00590381	19
LARP1	1.88098e-07	0.559996	0.733	0.361	0.00629506	19
SCAF11	1.96172e-07	0.646603	0.822	0.477	0.00656528	19
AP2A2	2.00765e-07	0.520317	0.578	0.243	0.00671901	19
TRIP11	2.03678e-07	0.648322	0.756	0.384	0.00681649	19
PRPSAP1	2.03723e-07	0.578612	0.556	0.237	0.006818	19
PAXBP1	2.06211e-07	0.549852	0.644	0.277	0.00690127	19
CEP350	2.29365e-07	0.680686	0.622	0.293	0.00767617	19
KTN1	2.34801e-07	0.596996	0.867	0.616	0.00785807	19
TUT4	2.88583e-07	0.557136	0.889	0.534	0.00965799	19
SLC12A2	2.91452e-07	0.530863	0.511	0.213	0.00975401	19
PCYOX1	2.934e-07	0.539043	0.556	0.243	0.00981922	19
TAX1BP1	2.93644e-07	0.615694	0.711	0.396	0.00982737	19
LPP	2.96485e-07	0.627727	0.689	0.349	0.00992248	19
