# Supplementary material for: Spatiotemporal Characterization of Human Early Intervertebral Disc Formation at Single‐Cell Resolution
Source: Adv Sci (Weinh). 2023 Mar 25;10(14):2206296. doi: 10.1002/advs.202206296 (PMC10190614; doi:10.1002/advs.202206296)
Supplement: Supplementary file 11 — Supporting Information [file ADVS-10-2206296-s014.xlsx]

## Sheet: Sheet1
gene	p_val	avg_log2FC	pct.1	pct.2	p_val_adj	cluster
CRABP1	0	2.43702	0.722	0.283	0	hCT1
IGF1	0	1.77803	0.474	0.215	0	hCT1
IGFBP7	0	1.77644	0.475	0.142	0	hCT1
SPARCL1	0	1.36807	0.556	0.279	0	hCT1
TSHZ2	0	1.35897	0.621	0.23	0	hCT1
NR2F2	0	1.28409	0.638	0.333	0	hCT1
COL21A1	0	1.27727	0.579	0.299	0	hCT1
NRP1	0	1.27668	0.561	0.173	0	hCT1
C11orf96	0	1.24589	0.301	0.052	0	hCT1
CXCL12	0	1.24263	0.854	0.512	0	hCT1
SFRP1	0	1.23676	0.694	0.359	0	hCT1
LRRC17	0	1.20572	0.706	0.384	0	hCT1
NR2F1	0	1.08706	0.617	0.323	0	hCT1
ANGPT2	0	1.06005	0.337	0.103	0	hCT1
SHISA3	0	1.05103	0.347	0.086	0	hCT1
EDNRA	0	1.02484	0.614	0.302	0	hCT1
COL4A1	0	1.00489	0.613	0.356	0	hCT1
PLAC9	0	0.990067	0.675	0.503	0	hCT1
ZEB2	0	0.935605	0.513	0.229	0	hCT1
JAG1	0	0.900116	0.422	0.136	0	hCT1
MAP1B	0	0.836664	0.78	0.534	0	hCT1
PTCH2	0	0.828332	0.295	0.064	0	hCT1
HES4	0	0.82297	0.528	0.239	0	hCT1
FILIP1L	0	0.817262	0.322	0.089	0	hCT1
PKDCC	0	0.774226	0.772	0.525	0	hCT1
EBF3	0	0.773328	0.575	0.298	0	hCT1
FGF7	0	0.77043	0.26	0.054	0	hCT1
DKK2	0	0.743459	0.444	0.217	0	hCT1
LAMA4	0	0.732182	0.659	0.415	0	hCT1
COL4A2	0	0.697927	0.736	0.564	0	hCT1
PRRX1	0	0.689433	0.678	0.454	0	hCT1
TMSB4X	0	0.649525	0.981	0.935	0	hCT1
HIC1	0	0.647537	0.445	0.181	0	hCT1
PHLDA3	0	0.64695	0.27	0.052	0	hCT1
IFITM3	0	0.626591	0.897	0.785	0	hCT1
SEPTIN11	0	0.581409	0.838	0.721	0	hCT1
EBF2	0	0.577562	0.473	0.24	0	hCT1
MARCKS	0	0.535575	0.992	0.963	0	hCT1
DAAM1	1.28399e-299	0.69179	0.488	0.279	4.29714e-295	hCT1
THY1	3.10856e-298	0.957587	0.614	0.458	1.04034e-293	hCT1
PDE5A	2.82314e-295	0.554624	0.29	0.103	9.44821e-291	hCT1
ZFP36L1	1.19747e-289	0.585009	0.815	0.676	4.00759e-285	hCT1
TRIO	5.04047e-285	0.608864	0.488	0.284	1.68689e-280	hCT1
PEAR1	1.27432e-284	0.54293	0.324	0.133	4.26478e-280	hCT1
HELLPAR	2.56492e-278	0.812688	0.287	0.108	8.58402e-274	hCT1
NOTCH3	1.15125e-264	0.568839	0.461	0.261	3.8529e-260	hCT1
CDH2	1.52705e-264	0.544048	0.406	0.205	5.11057e-260	hCT1
NGFR	1.59769e-263	0.593741	0.254	0.085	5.34698e-259	hCT1
ADAMTS1	6.55358e-257	0.555082	0.332	0.146	2.19329e-252	hCT1
EGFR	6.52805e-245	0.642086	0.429	0.248	2.18474e-240	hCT1
LAMB1	7.48129e-233	0.652476	0.609	0.443	2.50376e-228	hCT1
CYP1B1	4.75024e-232	0.684111	0.499	0.303	1.58976e-227	hCT1
MEIS2	8.59321e-225	0.662182	0.386	0.208	2.87589e-220	hCT1
MEIS1	4.63027e-223	0.529934	0.341	0.167	1.54961e-218	hCT1
CD248	1.0368e-221	0.518501	0.47	0.287	3.46985e-217	hCT1
NID1	3.3564e-220	0.58696	0.467	0.294	1.12329e-215	hCT1
EGFL6	1.12969e-219	0.659732	0.478	0.279	3.78072e-215	hCT1
PLP1	6.20619e-213	0.520196	0.389	0.214	2.07703e-208	hCT1
SULT1E1	2.58888e-201	0.678949	0.456	0.263	8.66422e-197	hCT1
PBX1	3.85148e-198	0.682089	0.604	0.477	1.28897e-193	hCT1
COL3A1	1.45111e-184	0.631886	0.965	0.914	4.85644e-180	hCT1
FBN1	8.45066e-184	0.568196	0.621	0.469	2.82818e-179	hCT1
LIFR	1.13121e-175	0.574664	0.325	0.177	3.78582e-171	hCT1
SEMA5A	6.59174e-158	0.540028	0.416	0.265	2.20606e-153	hCT1
ARL4A	1.54367e-157	0.57913	0.338	0.198	5.1662e-153	hCT1
UROD	1.60853e-148	0.531285	0.431	0.298	5.38326e-144	hCT1
CTSC	1.0525e-128	0.537503	0.527	0.38	3.52242e-124	hCT1
RSPO3	9.98335e-113	0.688745	0.291	0.177	3.34113e-108	hCT1
TXNIP	3.26728e-107	0.527895	0.661	0.577	1.09346e-102	hCT1
SERPINE2	5.1411e-81	0.708428	0.375	0.278	1.72057e-76	hCT1
TAGLN	1.05869e-74	0.673165	0.467	0.367	3.54311e-70	hCT1
CNMD	0	2.01534	0.69	0.213	0	hCT2
COL2A1	0	1.99121	0.872	0.501	0	hCT2
COL9A1	0	1.89158	0.489	0.154	0	hCT2
DLK1	0	1.80698	0.673	0.331	0	hCT2
COL9A3	0	1.75982	0.848	0.465	0	hCT2
COL11A1	0	1.74812	0.804	0.553	0	hCT2
MATN4	0	1.6689	0.576	0.168	0	hCT2
COL9A2	0	1.62501	0.635	0.21	0	hCT2
MIA	0	1.54451	0.491	0.106	0	hCT2
HAPLN1	0	1.48239	0.401	0.101	0	hCT2
ECRG4	0	1.47277	0.598	0.324	0	hCT2
TNC	0	1.42874	0.534	0.166	0	hCT2
CTHRC1	0	1.41072	0.734	0.474	0	hCT2
IRX2	0	1.21488	0.32	0.061	0	hCT2
TM4SF1	0	1.14568	0.466	0.16	0	hCT2
PTN	0	1.13403	0.891	0.73	0	hCT2
SCX	0	1.12107	0.492	0.188	0	hCT2
ACAN	0	1.07124	0.329	0.063	0	hCT2
SOX9	0	1.05481	0.614	0.28	0	hCT2
S100B	0	1.03837	0.343	0.11	0	hCT2
FMOD	0	1.03744	0.606	0.376	0	hCT2
COL11A2	0	1.00803	0.255	0.072	0	hCT2
AOPEP	0	0.99225	0.569	0.228	0	hCT2
FIBIN	0	0.933442	0.612	0.374	0	hCT2
TSPO	0	0.907396	0.606	0.355	0	hCT2
SOX6	0	0.888996	0.403	0.103	0	hCT2
RBP4	0	0.80494	0.26	0.068	0	hCT2
C1QTNF3	0	0.795998	0.322	0.115	0	hCT2
RFLNA	0	0.779172	0.522	0.249	0	hCT2
SOX5	0	0.769479	0.432	0.186	0	hCT2
LIMCH1	0	0.768028	0.623	0.366	0	hCT2
PMP22	0	0.722039	0.832	0.682	0	hCT2
SEMA3E	0	0.687618	0.281	0.07	0	hCT2
UNCX	0	0.658387	0.252	0.048	0	hCT2
WWP2	0	0.657064	0.34	0.123	0	hCT2
ITGA10	0	0.623701	0.27	0.08	0	hCT2
SORBS2	0	0.593635	0.254	0.068	0	hCT2
PRELP	9.97622e-292	0.83365	0.36	0.158	3.33874e-287	hCT2
CYTL1	9.99863e-277	1.17326	0.403	0.203	3.34624e-272	hCT2
THBS2	1.19525e-276	1.17544	0.488	0.286	4.00013e-272	hCT2
SCRG1	2.65372e-273	1.12208	0.392	0.184	8.8812e-269	hCT2
MPPED2	1.19079e-270	0.655928	0.482	0.26	3.98521e-266	hCT2
CADM1	4.67426e-242	0.636335	0.588	0.378	1.56434e-237	hCT2
COL14A1	1.49139e-233	1.16094	0.637	0.51	4.99125e-229	hCT2
TENM3	9.54712e-231	0.609682	0.453	0.255	3.19513e-226	hCT2
CAPN6	2.92443e-220	0.824825	0.414	0.224	9.78719e-216	hCT2
ITGBL1	5.57684e-196	0.697615	0.304	0.139	1.8664e-191	hCT2
THBS1	3.15125e-188	0.86463	0.418	0.251	1.05463e-183	hCT2
TRPS1	1.67058e-186	0.632304	0.543	0.368	5.59092e-182	hCT2
PEG3	1.94433e-186	0.742915	0.539	0.376	6.50708e-182	hCT2
FGFR2	2.93619e-181	0.591784	0.382	0.216	9.82656e-177	hCT2
SNHG8	8.36607e-178	0.598674	0.772	0.706	2.79987e-173	hCT2
COL8A2	9.84187e-163	0.57611	0.449	0.29	3.29378e-158	hCT2
SERTAD4	9.48612e-162	0.533029	0.352	0.2	3.17472e-157	hCT2
GAS2	4.4261e-159	0.569274	0.608	0.445	1.48128e-154	hCT2
CDC42EP3	2.79192e-157	0.594557	0.413	0.261	9.34372e-153	hCT2
LTBP1	1.64394e-144	0.638733	0.665	0.539	5.50179e-140	hCT2
AC006115.2	5.32511e-135	0.535848	0.288	0.156	1.78216e-130	hCT2
FNDC1	2.27968e-133	0.577857	0.329	0.187	7.62941e-129	hCT2
HTRA1	2.80968e-125	0.526662	0.533	0.39	9.40315e-121	hCT2
ADAMTS6	1.18072e-121	0.502671	0.366	0.227	3.95152e-117	hCT2
FGFR1	1.5471e-120	0.658815	0.66	0.597	5.17767e-116	hCT2
SLC40A1	2.9401e-109	0.967412	0.377	0.267	9.83962e-105	hCT2
AUXG01000058.1	6.28652e-109	0.574127	0.431	0.3	2.10391e-104	hCT2
COL12A1	9.11536e-105	0.83371	0.716	0.7	3.05064e-100	hCT2
MEG3	2.1926e-104	0.614597	0.77	0.695	7.33798e-100	hCT2
CRISPLD1	5.79143e-103	0.524769	0.423	0.305	1.93822e-98	hCT2
PEG10	3.00817e-89	0.528189	0.677	0.6	1.00674e-84	hCT2
SFRP2	2.79888e-68	0.59507	0.55	0.416	9.367e-64	hCT2
PRSS23	5.77654e-63	0.505967	0.321	0.232	1.93323e-58	hCT2
MAF	6.13374e-36	0.526007	0.36	0.304	2.05278e-31	hCT2
COL8A1	0	1.93666	0.553	0.247	0	hCT3
CLU	0	1.82132	0.73	0.384	0	hCT3
SLIT2	0	1.5966	0.601	0.242	0	hCT3
CCN3	0	1.57566	0.44	0.157	0	hCT3
APOE	0	1.49296	0.809	0.47	0	hCT3
ZIC2	0	1.40991	0.698	0.143	0	hCT3
GAP43	0	1.34558	0.43	0.062	0	hCT3
AKAP12	0	1.34171	0.825	0.559	0	hCT3
FXYD5	0	1.24236	0.42	0.14	0	hCT3
GJA1	0	1.23699	0.807	0.499	0	hCT3
APLP2	0	1.21569	0.675	0.397	0	hCT3
SLC16A9	0	1.16519	0.397	0.151	0	hCT3
GJB2	0	1.07343	0.252	0.035	0	hCT3
SMOC2	0	1.05761	0.43	0.18	0	hCT3
ZIC1	0	1.05674	0.681	0.211	0	hCT3
RBP1	0	1.0428	0.825	0.52	0	hCT3
FBLN1	0	0.992267	0.893	0.726	0	hCT3
ANXA2	0	0.959297	0.927	0.74	0	hCT3
IGFBP2	0	0.92701	0.942	0.787	0	hCT3
SPINT2	0	0.925483	0.594	0.298	0	hCT3
CLDN11	0	0.889518	0.37	0.087	0	hCT3
LOX	0	0.871959	0.61	0.314	0	hCT3
SCARA5	0	0.809173	0.319	0.062	0	hCT3
TMEM100	0	0.795623	0.308	0.089	0	hCT3
NDNF	0	0.79512	0.354	0.123	0	hCT3
BMP4	0	0.758175	0.514	0.246	0	hCT3
S100A11	0	0.74009	0.968	0.873	0	hCT3
ZIC4	0	0.717674	0.378	0.059	0	hCT3
EPHA7	0	0.712608	0.486	0.186	0	hCT3
ARHGAP29	0	0.688051	0.569	0.265	0	hCT3
SEMA3B	0	0.618481	0.381	0.102	0	hCT3
CDH6	0	0.586246	0.282	0.074	0	hCT3
PRRX2	0	0.530398	0.478	0.195	0	hCT3
S100A6	2.01216e-303	0.847536	0.886	0.698	6.73411e-299	hCT3
METRNL	1.81843e-302	0.570506	0.615	0.327	6.08574e-298	hCT3
THSD4	1.81621e-287	0.863743	0.388	0.161	6.07829e-283	hCT3
FOXC2	2.18393e-279	0.69133	0.637	0.372	7.30894e-275	hCT3
EPHA3	7.89275e-279	0.509154	0.453	0.193	2.64147e-274	hCT3
ALCAM	1.84703e-272	0.808523	0.594	0.323	6.18146e-268	hCT3
ACKR3	4.91339e-272	0.641933	0.339	0.123	1.64436e-267	hCT3
FMO1	3.7885e-267	0.502521	0.259	0.078	1.2679e-262	hCT3
ID2	2.59802e-261	0.792154	0.568	0.317	8.69478e-257	hCT3
COL15A1	4.7967e-252	0.575358	0.312	0.112	1.60531e-247	hCT3
CALCRL	6.84581e-246	0.86317	0.343	0.142	2.29109e-241	hCT3
CD9	3.64747e-242	0.519873	0.287	0.1	1.2207e-237	hCT3
CST3	2.97959e-236	0.887277	0.868	0.709	9.97178e-232	hCT3
VKORC1	1.42049e-235	0.584748	0.714	0.497	4.75395e-231	hCT3
DHRS3	9.37331e-232	0.73047	0.498	0.267	3.13697e-227	hCT3
ID3	1.21197e-227	0.696958	0.882	0.714	4.05609e-223	hCT3
SDC2	9.6242e-226	0.609186	0.702	0.466	3.22093e-221	hCT3
ATP1B1	7.27332e-216	0.673518	0.45	0.232	2.43416e-211	hCT3
SLC1A3	4.35653e-214	0.709465	0.403	0.193	1.458e-209	hCT3
TWIST1	8.60937e-213	0.521538	0.796	0.568	2.8813e-208	hCT3
COL26A1	2.06794e-208	0.597329	0.469	0.248	6.92076e-204	hCT3
RARRES2	3.28594e-207	0.569437	0.517	0.285	1.0997e-202	hCT3
S100A4	7.69488e-204	0.637054	0.535	0.302	2.57524e-199	hCT3
KLF4	2.44527e-196	0.636677	0.265	0.102	8.18357e-192	hCT3
NBL1	1.36254e-176	0.511996	0.427	0.229	4.56e-172	hCT3
COPZ2	5.33043e-176	0.588425	0.57	0.373	1.78393e-171	hCT3
NET1	3.09358e-173	0.563281	0.551	0.342	1.03533e-168	hCT3
TIMP3	8.70807e-172	1.75393	0.702	0.579	2.91433e-167	hCT3
ID1	2.27355e-171	0.796197	0.736	0.564	7.60888e-167	hCT3
SIX1	4.90949e-165	0.546091	0.458	0.261	1.64306e-160	hCT3
FOXC1	9.87183e-161	0.553842	0.821	0.676	3.3038e-156	hCT3
ARL4D	2.17548e-158	0.673037	0.314	0.15	7.28069e-154	hCT3
FRZB	5.00481e-152	0.575146	0.598	0.384	1.67496e-147	hCT3
FBLN5	1.24227e-151	0.76154	0.5	0.329	4.15752e-147	hCT3
ELN	4.04111e-147	0.961318	0.604	0.45	1.35244e-142	hCT3
CFH	5.78947e-145	0.615075	0.408	0.23	1.93756e-140	hCT3
LMO4	6.47691e-140	0.619583	0.629	0.457	2.16763e-135	hCT3
PPIC	2.21801e-138	0.557301	0.627	0.453	7.423e-134	hCT3
LEPR	3.69121e-136	0.80279	0.294	0.15	1.23534e-131	hCT3
ASPN	2.10492e-135	0.924426	0.5	0.347	7.04454e-131	hCT3
SULT1E1	9.88497e-129	0.533676	0.519	0.327	3.3082e-124	hCT3
PCOLCE	1.85412e-124	0.547129	0.924	0.856	6.20517e-120	hCT3
S100A10	6.1734e-117	0.993179	0.747	0.694	2.06605e-112	hCT3
JUN	1.85316e-109	0.590712	0.846	0.712	6.20198e-105	hCT3
SLC26A2	2.21001e-108	0.923028	0.326	0.184	7.39623e-104	hCT3
PTX3	1.31727e-106	0.502886	0.377	0.224	4.40851e-102	hCT3
CCN2	2.47586e-103	0.988161	0.544	0.377	8.28597e-99	hCT3
B2M	6.06706e-96	0.574141	0.721	0.603	2.03046e-91	hCT3
SPARC	2.20849e-93	0.808532	0.933	0.89	7.39116e-89	hCT3
DUSP1	6.80844e-90	1.17673	0.439	0.306	2.27858e-85	hCT3
NNAT	1.26685e-85	0.598217	0.51	0.382	4.23977e-81	hCT3
H2AFZ	2.28394e-69	0.512484	0.825	0.727	7.64367e-65	hCT3
OGN	5.87018e-64	0.700386	0.748	0.735	1.96457e-59	hCT3
IGFBP6	3.36724e-57	0.736178	0.423	0.31	1.12691e-52	hCT3
IGFBP5	6.3311e-45	0.71431	0.738	0.702	2.11883e-40	hCT3
FOSB	1.7812e-12	0.542945	0.278	0.237	5.96115e-08	hCT3
CCN1	1.34504e-07	0.586377	0.521	0.477	0.00450146	hCT3
