# Supplementary material for: Spatiotemporal Characterization of Human Early Intervertebral Disc Formation at Single‐Cell Resolution
Source: Adv Sci (Weinh). 2023 Mar 25;10(14):2206296. doi: 10.1002/advs.202206296 (PMC10190614; doi:10.1002/advs.202206296)
Supplement: Supplementary file 12 — Supporting Information [file ADVS-10-2206296-s011.xlsx]

## Sheet: Sheet1
gene	p_val	avg_log2FC	pct.1	pct.2	p_val_adj	cluster
Col2a1	4.20433e-211	1.22527	0.698	0.352	1.06079e-206	mCT1
Pax1	5.18775e-188	1.92098	0.451	0.175	1.30892e-183	mCT1
Sox9	5.33239e-161	1.02085	0.632	0.339	1.34542e-156	mCT1
Col9a1	1.0224e-151	0.853011	0.53	0.238	2.57962e-147	mCT1
Matn4	1.99323e-105	0.857039	0.348	0.143	5.02911e-101	mCT1
Col9a3	9.49748e-83	0.768451	0.414	0.209	2.39631e-78	mCT1
Mia	0	1.44872	0.586	0.094	0	mCT2
Dlx5	0	1.01161	0.433	0.048	0	mCT2
Irx2	8.08974e-307	0.883538	0.479	0.073	2.04112e-302	mCT2
Runx2	3.72857e-253	0.901345	0.537	0.118	9.40755e-249	mCT2
Uncx	3.90347e-249	0.859667	0.435	0.071	9.84886e-245	mCT2
Mpped2	3.86422e-219	1.36191	0.932	0.543	9.74981e-215	mCT2
Alpl	1.04364e-206	0.754705	0.275	0.033	2.63321e-202	mCT2
Fxyd7	2.01188e-172	1.16767	0.585	0.201	5.07618e-168	mCT2
Ccn2	4.60031e-158	0.818389	0.437	0.114	1.1607e-153	mCT2
Col11a1	3.35206e-156	1.1408	0.904	0.565	8.45758e-152	mCT2
Scx	4.88772e-152	1.04829	0.741	0.333	1.23322e-147	mCT2
Aopep	3.46087e-150	0.762453	0.708	0.301	8.73212e-146	mCT2
Col9a3	1.68942e-145	0.750101	0.607	0.211	4.26259e-141	mCT2
Aspn	3.85576e-132	1.42406	0.636	0.274	9.72847e-128	mCT2
Hoxa7	1.04991e-122	1.65633	0.556	0.252	2.64904e-118	mCT2
Mef2c	1.7093e-112	0.896742	0.504	0.199	4.31273e-108	mCT2
Bgn	1.0572e-100	0.944982	0.915	0.714	2.66743e-96	mCT2
Ecrg4	7.22431e-96	1.28403	0.445	0.169	1.82277e-91	mCT2
Cthrc1	8.7876e-96	0.994886	0.892	0.673	2.2172e-91	mCT2
Tagln2	1.75341e-82	0.803714	0.687	0.4	4.42403e-78	mCT2
Tnmd	8.83951e-77	1.41054	0.298	0.097	2.2303e-72	mCT2
Zic1	0	1.57797	0.787	0.227	0	mCT3
Zic4	0	1.25168	0.592	0.11	0	mCT3
Zic2	0	1.07347	0.518	0.05	0	mCT3
Foxc1	1.08282e-243	0.897626	0.673	0.268	2.73207e-239	mCT3
Foxd1	1.53899e-242	1.03452	0.754	0.332	3.88302e-238	mCT3
Col9a1	4.90023e-212	1.1213	0.606	0.236	1.23638e-207	mCT3
Col2a1	1.70493e-198	1.17861	0.728	0.359	4.30172e-194	mCT3
Ecrg4	3.487e-181	1.54046	0.453	0.15	8.79804e-177	mCT3
Igfbp2	1.33701e-152	1.49022	0.788	0.537	3.3734e-148	mCT3
Col9a3	1.72405e-140	1.09437	0.488	0.204	4.34996e-136	mCT3
Col11a1	3.23386e-139	0.850094	0.834	0.554	8.15936e-135	mCT3
Cthrc1	5.47589e-125	0.876378	0.885	0.66	1.38162e-120	mCT3
Gja1	3.27853e-123	0.936778	0.697	0.455	8.27206e-119	mCT3
Slc1a3	1.64166e-114	0.871948	0.682	0.438	4.14206e-110	mCT3
Col8a1	4.03927e-105	0.916825	0.329	0.117	1.01915e-100	mCT3
Epha7	1.96123e-97	0.805554	0.548	0.316	4.94837e-93	mCT3
Apoe	2.8254e-95	0.976329	0.68	0.474	7.12875e-91	mCT3
Penk	5.2925e-33	0.87947	0.399	0.267	1.33535e-28	mCT3
Dlk1	0	1.25817	0.971	0.871	0	mCT4
Ebf2	0	0.850147	0.783	0.361	0	mCT4
Mest	0	0.78012	0.988	0.956	0	mCT4
Ly6h	6.29886e-307	1.16137	0.644	0.292	1.58927e-302	mCT4
Plagl1	1.53757e-304	1.34126	0.83	0.578	3.87944e-300	mCT4
Ntm	9.56757e-293	0.833546	0.579	0.23	2.41399e-288	mCT4
Amot	1.94612e-288	0.805502	0.677	0.35	4.91025e-284	mCT4
Angptl1	8.68304e-220	0.772234	0.772	0.461	2.19082e-215	mCT4
Meg3	1.20786e-200	0.797279	0.989	0.937	3.04756e-196	mCT4
Col6a3	1.59686e-194	1.16156	0.792	0.606	4.02904e-190	mCT4
Col6a1	4.25562e-177	1.10703	0.829	0.67	1.07373e-172	mCT4
Igfbp3	3.03382e-138	1.14586	0.497	0.267	7.65463e-134	mCT4
Ndn	5.72065e-135	0.841875	0.892	0.855	1.44338e-130	mCT4
Nrk	2.05587e-130	0.861767	0.673	0.473	5.18717e-126	mCT4
Col6a2	3.01514e-121	0.900205	0.793	0.647	7.6075e-117	mCT4
Capn6	8.65033e-113	0.799093	0.714	0.554	2.18256e-108	mCT4
Cxcl14	0	2.29527	0.601	0.076	0	mCT5
Twist1	0	1.26931	0.965	0.741	0	mCT5
Irx5	0	0.982853	0.457	0.079	0	mCT5
Irx3	0	0.920427	0.471	0.085	0	mCT5
Apcdd1	2.75484e-301	0.764506	0.407	0.072	6.95073e-297	mCT5
Tmem132c	7.91819e-263	0.833058	0.643	0.228	1.99784e-258	mCT5
Prrx1	4.61732e-221	0.987617	0.933	0.648	1.165e-216	mCT5
Vcam1	1.0335e-189	0.909667	0.747	0.389	2.60763e-185	mCT5
Arhgdib	3.7859e-188	0.841608	0.474	0.16	9.55221e-184	mCT5
Cavin3	7.01306e-167	0.880334	0.728	0.396	1.76946e-162	mCT5
Twist2	3.04829e-154	1.1073	0.608	0.33	7.69115e-150	mCT5
Egfl6	1.71978e-149	0.995464	0.79	0.473	4.33917e-145	mCT5
Anxa2	2.89759e-143	0.800544	0.932	0.731	7.3109e-139	mCT5
Lgals1	3.85929e-137	0.812948	0.996	0.978	9.73737e-133	mCT5
Lum	5.43106e-137	1.13357	0.767	0.496	1.37031e-132	mCT5
Zfhx3	4.34462e-134	1.1179	0.823	0.741	1.09619e-129	mCT5
Pth1r	3.26148e-122	0.764447	0.767	0.53	8.22903e-118	mCT5
C1qtnf3	1.29318e-121	1.29011	0.414	0.16	3.26283e-117	mCT5
Mmp11	8.06553e-94	1.35385	0.629	0.38	2.03501e-89	mCT5
Dcn	3.46952e-78	0.770921	0.7	0.465	8.75395e-74	mCT5
Crip1	1.00065e-47	0.917315	0.556	0.39	2.52474e-43	mCT5
Mfap5	3.54458e-281	1.95466	0.769	0.142	8.94332e-277	mCT6
Cd34	5.69949e-182	1.10707	0.757	0.207	1.43804e-177	mCT6
Clu	1.00909e-166	1.31486	0.65	0.162	2.54605e-162	mCT6
Ccn3	3.13681e-155	1.2185	0.621	0.148	7.91448e-151	mCT6
Tppp3	1.10044e-153	1.63753	0.603	0.155	2.77651e-149	mCT6
S100a10	2.45016e-152	1.61979	0.993	0.791	6.182e-148	mCT6
Crip1	9.24312e-148	1.92904	0.883	0.391	2.33213e-143	mCT6
Clec3b	2.51876e-146	1.31046	0.491	0.097	6.35507e-142	mCT6
S100a6	1.56781e-143	2.25984	0.822	0.357	3.95574e-139	mCT6
Tnxb	3.13337e-141	0.757606	0.404	0.066	7.9058e-137	mCT6
Col5a3	1.62999e-139	0.770406	0.449	0.082	4.11264e-135	mCT6
Cd44	6.34747e-135	0.866224	0.6	0.153	1.60153e-130	mCT6
Anxa2	2.30757e-131	1.47805	0.949	0.749	5.82222e-127	mCT6
Cdc42ep2	1.93867e-119	0.786112	0.652	0.198	4.89145e-115	mCT6
Anxa1	2.57141e-109	0.904024	0.498	0.13	6.48792e-105	mCT6
Tagln2	3.08355e-108	1.50468	0.818	0.406	7.7801e-104	mCT6
Igfbp6	1.98195e-107	1.30252	0.435	0.1	5.00066e-103	mCT6
Klf4	7.31865e-104	1.09222	0.736	0.298	1.84657e-99	mCT6
Crip2	5.39795e-102	0.885877	0.46	0.118	1.36196e-97	mCT6
Pdlim1	5.6414e-102	0.776529	0.477	0.125	1.42338e-97	mCT6
Tubb6	3.11367e-100	0.811707	0.699	0.263	7.8561e-96	mCT6
S100a11	8.36268e-98	1.06776	0.974	0.951	2.10999e-93	mCT6
Lgals1	9.40781e-92	0.955889	0.986	0.98	2.37368e-87	mCT6
Dcn	4.22542e-90	1.38332	0.86	0.48	1.06612e-85	mCT6
Vim	5.89993e-88	1.05553	0.96	0.953	1.48861e-83	mCT6
Klf2	2.75922e-85	1.18632	0.659	0.26	6.9618e-81	mCT6
Lmna	3.3073e-81	0.993902	0.916	0.606	8.34464e-77	mCT6
Sparc	1.09928e-75	1.02722	0.958	0.98	2.77359e-71	mCT6
Dlk1	2.4259e-75	1.14264	0.946	0.896	6.12078e-71	mCT6
Cd248	1.01314e-72	0.859583	0.839	0.494	2.55626e-68	mCT6
Agtr2	5.93281e-72	0.957684	0.755	0.369	1.49691e-67	mCT6
Anxa5	7.14794e-72	0.949011	0.97	0.811	1.8035e-67	mCT6
Dpt	9.15246e-71	0.94065	0.409	0.119	2.30926e-66	mCT6
Sema3c	2.95506e-70	0.781117	0.647	0.279	7.45591e-66	mCT6
Ahnak	8.75012e-68	0.908622	0.869	0.598	2.20774e-63	mCT6
Tmem158	1.29507e-67	0.919856	0.624	0.271	3.2676e-63	mCT6
Gap43	1.11213e-66	0.969494	0.533	0.213	2.80602e-62	mCT6
Col3a1	3.56916e-64	0.896462	0.951	0.97	9.00535e-60	mCT6
Emp1	4.2093e-64	0.768892	0.717	0.365	1.06205e-59	mCT6
Plagl1	5.4335e-63	0.826272	0.911	0.635	1.37093e-58	mCT6
Cdkn1c	8.61599e-63	0.79167	0.972	0.992	2.1739e-58	mCT6
Fbn1	1.12869e-62	0.986927	0.834	0.583	2.84779e-58	mCT6
Cavin3	1.45e-62	0.875161	0.764	0.425	3.6585e-58	mCT6
Akap12	5.66421e-62	1.01455	0.853	0.538	1.42914e-57	mCT6
Col6a2	9.53902e-58	0.831625	0.907	0.677	2.40679e-53	mCT6
Tmsb4x	1.82449e-56	0.846232	0.998	0.993	4.60338e-52	mCT6
Col6a1	2.17926e-55	0.788393	0.925	0.704	5.49848e-51	mCT6
Dpysl3	3.37928e-54	0.870805	0.748	0.441	8.52625e-50	mCT6
Cd9	1.21927e-51	1.30875	0.617	0.322	3.07635e-47	mCT6
Col1a1	2.48048e-51	0.786566	0.951	0.928	6.2585e-47	mCT6
Zyx	4.32322e-51	0.880191	0.769	0.53	1.09079e-46	mCT6
Postn	2.52171e-50	0.86545	0.846	0.57	6.36252e-46	mCT6
Fos	2.64578e-47	0.75262	0.79	0.447	6.67556e-43	mCT6
Fst	5.14587e-44	0.860621	0.402	0.156	1.29836e-39	mCT6
Itm2a	3.50476e-41	0.829234	0.953	0.83	8.84287e-37	mCT6
Thbs1	5.08115e-23	1.07828	0.477	0.27	1.28202e-18	mCT6
Rap1b	6.86858e-19	0.840875	0.86	0.747	1.73301e-14	mCT6
Tcf21	0	1.38448	0.403	0.005	0	mCT7
Rbp1	0	1.05784	0.956	0.727	0	mCT7
Gata6	0	0.831714	0.404	0.049	0	mCT7
Sfrp1	9.26493e-184	0.95803	0.801	0.528	2.33763e-179	mCT7
Nr2f2	2.94108e-168	0.883384	0.67	0.384	7.42065e-164	mCT7
Gm49708	1.33926e-160	0.824976	0.474	0.197	3.37909e-156	mCT7
Acta2	8.52002e-95	0.752857	0.309	0.125	2.14969e-90	mCT7
Mfap5	4.39474e-89	1.08874	0.315	0.134	1.10884e-84	mCT7
Dcn	9.95845e-86	1.26804	0.666	0.457	2.51262e-81	mCT7
Cxcl12	1.34794e-38	0.789043	0.633	0.534	3.401e-34	mCT7
Hist1h1b	6.54873e-29	0.824122	0.286	0.184	1.65231e-24	mCT7
Mgp	3.51345e-25	0.89651	0.554	0.441	8.86478e-21	mCT7
Hist1h2ae	2.67902e-13	0.787121	0.429	0.359	6.75943e-09	mCT7
