# Supplementary material for: Spatiotemporal Characterization of Human Early Intervertebral Disc Formation at Single‐Cell Resolution
Source: Adv Sci (Weinh). 2023 Mar 25;10(14):2206296. doi: 10.1002/advs.202206296 (PMC10190614; doi:10.1002/advs.202206296)
Supplement: Supplementary file 13 — Supporting Information [file ADVS-10-2206296-s009.xlsx]

## Sheet: Sheet1
FeatureName	Noto Average	Noto Log2 Fold Change	Noto P-Value	Chon1 Average	Chon1 Log2 Fold Change	Chon1 P-Value	Chon2 Average	Chon2 Log2 Fold Change	Chon2 P-Value
Arhgef16	2.10336	4.0653	0.011488	0.0909845	-1.10045	1	0.115718	-0.868412	1
Susd5	10.7797	4.16431	0.0248637	0.545907	-0.813679	1	0.433941	-1.44671	1
Hapln1	5.78423	3.55387	0.0248637	0.418529	-0.656844	1	0.390547	-0.947189	1
Clu	3.15504	3.49628	0.035454	0.127378	-1.72723	0.937963	0.318223	-0.0293484	1
Acan	8.67635	2.71338	0.0357424	1.21919	-0.168699	1	0.969135	-0.801731	1
Col11a2	11.0426	2.64518	0.0365902	1.58313	-0.204607	1	1.31629	-0.729788	1
Frem2	2.10336	3.2877	0.0399041	0.272954	0.314587	1	0.115718	-1.64602	0.638889
Car3	29.9728	4.76686	0.0425694	0.709679	-1.8074	1	1.01253	-1.34802	1
Samd3	2.36628	4.85474	0.0425694	0.0909845	-0.713427	1	0.0433941	-2.13787	1
Krt19	4.46963	5.41323	0.0425694	0.0909845	-1.53655	1	0.0723235	-2.16958	1
Spp1	1.57752	4.51009	0.0438318	0.0363938	-1.59795	1	0.0723235	-0.815945	1
T	13.146	4.5938	0.0438318	0.545907	-0.872572	1	0.347153	-1.92698	1
Shh	14.9864	4.65382	0.0459845	0.327544	-1.97938	1	0.593053	-1.08659	1
Prelp	1.84044	3.31042	0.0502059	0.163772	-0.523949	1	0.159112	-0.733483	1
Krt18	5.25839	3.05066	0.0521456	0.545907	-0.451109	1	0.506265	-0.733483	1
Trpv4	2.6292	4.5772	0.0536972	0.0181969	-2.99027	0.937963	0.144647	-0.356513	1
Col9a1	29.1841	1.71893	0.0595426	7.13319	-0.220356	1	7.1311	-0.259895	1
Fmod	4.73255	3.27824	0.0595426	0.418529	-0.536549	1	0.390547	-0.815945	1
Krt7	1.57752	3.51009	0.0595426	0.0727876	-1.44595	1	0.159112	-0.105451	1
Arsi	2.10336	3.7852	0.0595426	0.0909845	-1.33492	1	0.159112	-0.453375	1
Fxyd3	1.84044	3.89538	0.0689232	0.145575	-0.128465	1	0.0723235	-1.64602	1
Sel1l3	1.3146	5.70273	0.0735113	0.0181969	-1.4053	1	0.0144647	-2.03834	1
Spint2	3.41796	3.30063	0.0918481	0.491317	0.685843	1	0.130182	-2.26661	0.289174
Htra1	4.46963	4.2288	0.126263	0.145575	-1.51549	1	0.231435	-0.843959	1
Irx3	1.57752	3.11777	0.160676	0.181969	-0.225981	1	0.144647	-0.859013	1
Alcam	3.15504	2.19372	0.173761	0.582301	-0.308443	1	0.593053	-0.330518	1
Fam20c	2.6292	2.25527	0.21294	0.382135	-0.753228	1	0.549659	0.05442	1
Airn	1.3146	3.38081	0.215898	0.145575	-0.0129874	1	0.0867882	-1.23098	1
Col6a3	4.46963	1.86143	0.234117	0.964436	-0.382221	1	1.08485	-0.132802	1
Gne	3.41796	1.91018	0.234117	0.891648	0.115169	1	0.679841	-0.6233	1
Lepr	1.57752	4.92513	0.234117	0.0363938	-1.33492	1	0.0433941	-1.40091	1
Slit2	6.31007	1.94571	0.234117	1.23739	-0.45521	1	1.44647	-0.11193	1
Smoc1	3.41796	2.42263	0.234117	0.618695	-0.0232557	1	0.477335	-0.728482	1
Wfdc10	1.57752	4.05066	0.242385	0.0909845	-0.59795	1	0.0723235	-1.23098	1
Fgfrl1	5.78423	1.51894	0.247356	1.94707	0.202741	1	1.46093	-0.580925	1
Scara3	2.10336	2.41323	0.247356	0.309347	-0.557308	1	0.376082	-0.176534	1
Kirrel3	1.05168	3.70273	0.294098	0.109181	0.209405	1	0.0433941	-1.69041	1
Col9a3	22.0853	1.57103	0.314057	7.11499	0.241973	1	5.10604	-0.658194	1
Gyg	2.36628	2.07046	0.46457	0.491317	-0.250027	1	0.4918	-0.311153	1
Noxo1	1.3146	2.89538	0.541555	0.109181	-1.11252	1	0.202506	0.0909458	1
Wbp2	3.68088	1.62094	0.572161	0.964436	-0.302494	1	1.05592	-0.108992	1
Hhip	1.3146	2.82826	0.605722	0.181969	-0.225981	1	0.159112	-0.64602	1
Mia	3.15504	2.21335	0.606931	0.727876	0.267749	1	0.46287	-0.914509	1
Uxs1	1.57752	2.46569	0.65841	0.272954	-0.182912	1	0.2459	-0.520489	1
Col9a2	17.6156	1.30236	0.65841	6.24154	0.0404123	1	5.4098	-0.36323	1
Ppp1r3b	1.3146	2.76413	0.661183	0.23656	0.302514	1	0.130182	-1.15698	1
Fam210b	5.78423	1.36211	0.795083	1.7833	-0.263214	1	1.93827	-0.0730299	1
Ptgs1	1.3146	2.89538	0.798399	0.200166	0.080122	1	0.130182	-0.996517	1
Lnx2	1.3146	2.64384	0.798399	0.345741	1.26455	1	0.0723235	-2.28988	0.289174
Tspan4	4.20672	1.46827	0.798399	0.964436	-0.785577	1	1.53326	0.381202	1
