# Supplementary material for: Spatiotemporal Characterization of Human Early Intervertebral Disc Formation at Single‐Cell Resolution
Source: Adv Sci (Weinh). 2023 Mar 25;10(14):2206296. doi: 10.1002/advs.202206296 (PMC10190614; doi:10.1002/advs.202206296)
Supplement: Supplementary file 14 — Supporting Information [file ADVS-10-2206296-s005.xlsx]

## Sheet: Sheet1
FeatureName	Noto Average	Noto Log2 Fold Change	Noto P-Value	Chon1 Average	Chon1 Log2 Fold Change	Chon1 P-Value	Chon2 Average	Chon2 Log2 Fold Change	Chon2 P-Value
Shh	20.6527	4.51001	0.00247461	0.643272	-2.36792	1	0.959066	-1.58821	1
T	21.8328	4.42168	0.00291272	0.77571	-2.18735	1	1.02161	-1.61758	1
Car3	20.8002	4.30546	0.00358267	1.07843	-1.56806	1	0.750574	-2.11876	1
Lgals3	11.359	4.16282	0.00358267	0.472994	-2.01805	1	0.646327	-1.37809	1
Krt8	12.5391	3.69363	0.00518651	0.81355	-1.5021	1	0.896518	-1.24338	1
Htra1	5.45821	3.71031	0.0062002	0.397315	-1.24576	1	0.333588	-1.48676	1
Clu	3.54046	3.35416	0.0101529	0.245957	-1.56922	1	0.375287	-0.691585	1
Snorc	4.13053	3.86785	0.0126885	0.189198	-1.95031	1	0.312739	-0.976987	1
Krt18	6.63836	3.67928	0.0126885	0.510834	-1.16532	1	0.396136	-1.55948	1
Fxyd3	5.45821	3.25779	0.0146984	0.529753	-1.02306	1	0.479533	-1.15102	1
Spp1	5.16317	5.07288	0.015337	0.132438	-2.34262	1	0.125096	-2.31049	1
Arid3b	3.0979	3.41485	0.015337	0.227037	-1.41979	1	0.29189	-0.872157	1
Sema3b	1.62271	3.48791	0.015337	0.151358	-0.867845	1	0.104246	-1.42855	1
Susd5	17.4073	2.481	0.015337	2.62985	-0.832251	1	2.89805	-0.573529	1
Loxl4	1.62271	4.48791	0.015337	0.0567593	-1.8572	1	0.0625478	-1.59848	1
Rab38	2.50782	3.97334	0.0160208	0.132438	-1.59416	1	0.145945	-1.33544	1
Arhgef16	2.06527	4.80984	0.0245859	0.0567593	-2.12023	1	0.0625478	-1.86151	1
Samd3	2.80286	4.86231	0.0245859	0.0567593	-2.59416	1	0.104246	-1.63018	1
Klf2	4.57309	2.77957	0.0326609	0.454074	-1.39391	1	0.750574	-0.289486	1
Ptgs1	2.80286	3.71031	0.0391812	0.170278	-1.53527	1	0.208493	-1.09013	1
Hspb1	4.42557	2.93658	0.0391812	0.302716	-1.92893	1	0.750574	-0.0367201	1
Irx3	1.77023	3.82578	0.0391812	0.075679	-1.95031	1	0.145945	-0.779047	1
Krt19	2.06527	3.71031	0.055391	0.075679	-2.27224	1	0.208493	-0.480081	1
Fam89a	1.77023	3.08882	0.0637727	0.208117	-0.757662	1	0.166794	-1.10662	1
Slit2	7.08092	2.50484	0.073182	1.02167	-0.910414	1	1.20926	-0.495442	1
Hopx	1.47519	2.92181	0.0995685	0.208117	-0.53527	1	0.145945	-1.15102	1
Tmod2	1.47519	2.77742	0.0995685	0.208117	-0.687273	1	0.187643	-0.829088	1
Scara3	2.95038	2.34774	0.0995685	0.491914	-0.780382	1	0.56293	-0.438819	1
Lepr	2.65534	3.56592	0.101784	0.113519	-2.18735	1	0.29189	-0.42855	1
Trpv4	3.0979	2.31176	0.112604	0.529753	-0.764751	1	0.604629	-0.42855	1
Trpm4	2.95038	2.34774	0.112604	0.472994	-0.864577	1	0.583779	-0.357166	1
Pde1a	1.77023	3.16282	0.143328	0.283796	0.0496929	1	0.0625478	-2.49894	0.976525
Col11a2	31.274	1.85443	0.167401	7.43547	-0.532826	1	7.86017	-0.372516	1
Tor3a	1.03263	3.90295	0.186485	0.0567593	-1.40974	1	0.0625478	-1.15102	1
Frem2	2.50782	2.6323	0.206156	0.472994	-0.156758	1	0.250191	-1.41741	1
Cd36	1.77023	3.71031	0.234093	0.0945988	-1.68727	1	0.145945	-0.86151	1
Wfdc10	1.03263	4.12534	0.254585	0.0189198	-2.53527	1	0.0833971	-0.539582	1
Frem1	2.65534	2.40364	0.254585	0.378395	-1.04984	1	0.542081	-0.222099	1
Fam20c	1.91775	3.12534	0.254585	0.208117	-0.888907	1	0.187643	-1.01351	1
Xylt1	1.62271	2.90295	0.254585	0.227037	-0.571795	1	0.166794	-1.10662	1
Tnfrsf12a	1.18015	2.97334	0.254585	0.113519	-1.23041	1	0.166794	-0.42855	1
Kank1	3.54046	1.89473	0.254585	1.05951	0.075228	1	0.646327	-1.03143	1
Smoc1	4.72061	1.94734	0.34976	1.6271	0.634655	1	0.521232	-1.88596	0.310779
Inpp4a	2.80286	2.00987	0.359232	0.718951	-0.188467	1	0.542081	-0.794678	1
Cdon	1.32767	2.27735	0.359232	0.321636	-0.0283096	1	0.187643	-1.12454	1
Ninj1	3.24542	1.93009	0.365388	0.75679	-0.523492	1	0.792272	-0.383462	1
Pde1c	1.18015	2.97334	0.366684	0.170278	-0.435734	1	0.104246	-1.27655	1
Sox10	1.18015	2.5583	0.366684	0.132438	-1.34262	1	0.250191	0.00885506	1
Tcf7l2	2.65534	1.69145	0.398651	0.927068	0.169987	1	0.56293	-0.971693	1
St6galnac3	2.95038	1.59483	0.416688	0.81355	-0.578338	1	0.979915	-0.106622	1
