# Supplementary material for: Spatiotemporal Characterization of Human Early Intervertebral Disc Formation at Single‐Cell Resolution
Source: Adv Sci (Weinh). 2023 Mar 25;10(14):2206296. doi: 10.1002/advs.202206296 (PMC10190614; doi:10.1002/advs.202206296)
Supplement: Supplementary file 15 — Supporting Information [file ADVS-10-2206296-s015.xlsx]

## Sheet: Sheet1
FeatureName	Noto Average	Noto Log2 Fold Change	Noto P-Value	AF Average	AF Log2 Fold Change	AF P-Value	Chon Average	Chon Log2 Fold Change	Chon P-Value
Scgb3a2	2.47307	7.48308	3.89677e-08	0	-5.80396	0.176544	0.0152693	-5.16673	0.010959
Cbr2	1.0863	4.89812	2.03864e-06	0.0227253	-3.16556	0.537887	0.0381734	-3.0557	0.108864
Myh11	1.96459	4.83253	7.39251e-05	0.0568134	-3.0075	1	0.068712	-3.18268	0.227957
Krt19	3.99851	4.39855	9.50383e-22	0.147715	-2.8663	0.000248836	0.206136	-2.73635	2.39257e-07
Perp	1.31743	4.36378	2.99444e-16	0.034088	-3.11007	0.00416964	0.0763467	-2.46812	0.000671778
Car3	33.2824	4.0713	7.57669e-19	2.29526	-2.05771	0.0235942	1.70253	-2.87157	1.99073e-08
Lyst	1.20187	3.95361	3.92339e-12	0.124989	-1.29562	1	0.0381734	-3.41185	4.55201e-06
Krt7	1.31743	3.84921	4.15582e-12	0.0568134	-2.60757	0.0302029	0.106885	-2.0672	0.0112643
Spp1	5.13104	3.81028	1.04918e-13	0.397693	-1.90796	0.143537	0.328291	-2.54861	2.97099e-05
T	6.17112	3.73539	8.72498e-16	0.556771	-1.69163	0.153792	0.381734	-2.63272	5.85954e-07
Krt8	5.89376	3.71324	6.32759e-17	0.579496	-1.55578	0.176544	0.34356	-2.73534	4.32117e-08
Arhgef16	1.01696	3.63509	2.19726e-11	0.0568134	-2.27053	0.102013	0.0916161	-1.94023	0.0232924
Ptgs1	2.33439	3.43099	2.66618e-12	0.238616	-1.55186	0.302709	0.190867	-2.23888	0.000314847
Fabp7	1.66412	2.91802	7.02614e-08	0.272704	-0.963711	1	0.175597	-2.01176	0.00591527
Rell1	1.2712	2.76296	2.97277e-08	0.193165	-1.15646	0.992913	0.175597	-1.60167	0.0377868
Pgam2	1.66412	2.74809	2.11798e-09	0.204528	-1.52956	0.219927	0.267214	-1.33468	0.0980997
Wfdc2	1.43299	2.64658	1.8817e-05	0.238616	-1.07097	1	0.213771	-1.53115	0.215018
Acta2	3.58248	2.57619	1.89619e-07	0.374968	-1.91242	0.0529575	0.732928	-0.95914	0.633604
Gpx3	1.2712	2.53555	5.05207e-06	0.204528	-1.18407	1	0.221405	-1.29937	0.306288
Hspb1	3.42069	2.50996	1.83789e-10	0.602222	-1.0815	0.506058	0.580235	-1.38823	0.00814279
Vim	17.1497	2.35252	2.747e-11	3.227	-1.07358	0.240058	3.34399	-1.22295	0.00760434
Cd24a	6.58715	2.29312	2.63652e-11	1.22717	-1.1217	0.171069	1.38188	-1.11107	0.0205541
Fxyd6	3.85984	2.27085	3.09175e-09	0.954464	-0.613214	1	0.671851	-1.49836	0.000899021
S100a6	3.81361	2.25357	4.00059e-09	0.920376	-0.670677	1	0.694755	-1.42162	0.00215616
Susd5	5.17727	2.22607	6.98396e-08	1.17036	-0.814018	1	1.03068	-1.2669	0.0258337
Serf1	4.06785	2.21852	2.63645e-08	0.954464	-0.74764	1	0.794006	-1.31047	0.0112643
Nudt4	3.30513	1.96738	3.48885e-07	0.761299	-0.95195	0.64318	0.877987	-0.859928	0.332626
Myl9	3.09711	1.95534	5.78284e-06	0.647672	-1.13041	0.407314	0.877987	-0.723791	0.768614
Cav1	1.06319	1.93701	0.000153601	0.215891	-1.16011	0.821628	0.313022	-0.648887	1
Bcam	1.01696	1.78264	0.00039718	0.238616	-1.0226	0.959192	0.328291	-0.581772	1
Bnip3	1.57167	1.6535	0.000224508	0.613584	-0.18376	1	0.412272	-1.15796	0.0739998
Palld	1.10941	1.64246	0.000542961	0.363605	-0.5328	1	0.34356	-0.813098	0.664058
Mylk	1.06319	1.63893	0.00746213	0.374968	-0.394574	1	0.313022	-0.926421	0.684818
Myl7	2.81976	1.54143	0.000513876	0.80675	-0.880586	0.933177	1.05358	-0.477782	1
Olfml2b	1.04008	1.47917	0.00681393	0.465869	-0.0565522	1	0.305387	-1.0822	0.230504
Sparcl1	1.29432	1.4318	0.00900684	0.34088	-1.10183	0.614072	0.564966	-0.210935	1
Dst	1.17875	1.42863	0.00383286	0.465869	-0.358208	1	0.412272	-0.754609	0.7077
Fabp5	5.15415	1.42354	8.92944e-05	1.95438	-0.452163	1	1.84759	-0.701354	0.385746
Prdx6	1.15564	1.35623	0.0110893	0.488595	-0.291094	1	0.419907	-0.744044	0.758454
Htra1	2.49618	1.27399	0.00481655	1.07945	-0.326386	1	0.977238	-0.658008	0.727965
Pfkl	1.64101	1.25426	0.0165659	0.590859	-0.695564	1	0.740563	-0.336296	1
Cox17	1.36366	1.23136	0.0133982	0.624947	-0.248673	1	0.542062	-0.672375	0.768614
Mif	6.19423	1.21971	0.000588001	2.52251	-0.497829	1	2.67977	-0.476958	0.910381
Pgk1	5.08482	1.21842	0.00145399	2.42025	-0.18502	1	1.96975	-0.741553	0.283177
Rbp4	1.22498	1.21006	0.0725588	0.704486	0.213208	1	0.404638	-1.0999	0.200268
Gpi1	3.37447	1.20449	0.0194649	1.59077	-0.218444	1	1.3437	-0.694111	0.71804
Pgam1	5.17727	1.16404	0.00216495	2.44297	-0.256402	1	2.16061	-0.628423	0.521757
Anxa2	3.23579	1.09076	0.0111917	1.59077	-0.244997	1	1.43532	-0.568994	0.768614
Dstn	1.73346	1.07727	0.0368806	0.795387	-0.39642	1	0.824545	-0.41845	1
Ndufa8	1.52544	1.06636	0.0424745	0.749936	-0.269399	1	0.70239	-0.512934	0.980411
